# Supplementary material for: Cell-Based Screen Identifies Human Interferon-Stimulated Regulators of Listeria monocytogenes Infection
Source: PLoS Pathog. 2016 Dec 21;12(12):e1006102. doi: 10.1371/journal.ppat.1006102 (PMC5176324; doi:10.1371/journal.ppat.1006102)
Supplement: S1 Table — Large-scale ISG screen: Lm infection in STAT1-deficient fibroblasts shown as Percent infected (percent of GFP-positive cells in RFP-positive population) cells and Z-score of infection. (XLSX) [file ppat.1006102.s005.xlsx]

## Sheet: Large scale screen _ rep1_2
Gene	Percent infected rep1	Z-score rep 1	Percent infected rep2	Z-score rep 2
PSMB9	34.1	-0.600263	37.8	-0.189862
PSMB8	30.4	-0.913364	50.1	0.730965
IFI6	37.2	-0.337936	44.7	0.326699
GBP1	41.3	0.00901365	47	0.498886
IFITM3	44.5	0.279803	44.7	0.326699
MX1	52.7	0.973702	59.5	1.43469
PLSCR1	66.8	2.16687	63.5	1.73414
RTP4	58	1.4222	47.3	0.521346
IFIH1	41.8	0.0513245	42.4	0.154512
EIF2AK2	31.3	-0.837204	49.3	0.671074
CCDC75	34.7	-0.54949	55.3	1.12026
IFIT3	38.4	-0.23639	51.1	0.805829
IFI27	50.1	0.753685	54.1	1.03042
CHMP5	55.9	1.24449	43.6	0.244349
PMAIP1	51.6	0.880618	44.5	0.311726
MT1X	30.1	-0.93875	32.9	-0.556696
DEFB1	30.4	-0.913364	45.1	0.356645
CMAHP	34.7	-0.54949	33.3	-0.52675
C15orf48	31.7	-0.803355	40.7	0.0272433
SNN	28.7	-1.05722	27.8	-0.938502
CCL5	48.4	0.609828	54.4	1.05288
CCL4	49.7	0.719837	50	0.723478
CXCL11	47.6	0.542131	43.4	0.229376
CXCL10	27.9	-1.12492	37.4	-0.219808
CCL19	31.4	-0.828742	41.1	0.0571889
CCL2	45.5	0.364425	60.6	1.51704
CCL8	27.9	-1.12492	42.1	0.132053
GLRX	28.2	-1.09953	30.5	-0.736369
VAMP5	52.4	0.948315	51.2	0.813315
B2M	49.1	0.669063	54.8	1.08283
SAA1	52.2	0.931391	43.7	0.251835
IFITM1	29.7	-0.972599	33.8	-0.489318
CXCL9	21.1	-1.70035	24.1	-1.2155
RPL22	24.8	-1.38725	39.7	-0.0476206
C4orf32	26	-1.2857	32.2	-0.6091
NRN1	48.8	0.643677	48.6	0.618669
RNASE4	57.5	1.37989	51.6	0.843261
GLIPR2	32.9	-0.701809	26.3	-1.0508
LMO2	20.9	-1.71727	21.1	-1.44009
MAFF	33.7	-0.634112	36.1	-0.317131
TMEM140	52.2	0.931391	43.3	0.22189
HESX1	43.8	0.220568	42	0.124567
GPX2	56.9	1.32911	37.8	-0.189862
PHF11	36.5	-0.397171	37.8	-0.189862
ANKRD22	45.3	0.347501	58.4	1.35234
COMMD3	40.2	-0.0840703	62.6	1.66676
SOCS2	50.3	0.77061	60.2	1.48709
CD69	57.6	1.38835	43.3	0.22189
C4orf33	50.5	0.787534	51.3	0.820801
MS4A4A	52.1	0.922929	50	0.723478
SOCS1	63.8	1.913	51.8	0.858233
C10orf10	37.7	-0.295625	47.4	0.528832
FAM125B	49.6	0.711374	70.9	2.28814
CRP	35.6	-0.47333	75.3	2.61754
CD9	38	-0.270238	63.4	1.72666
RNF114	55.8	1.23603	47.6	0.543805
BATF2	46.5	0.449047	59.5	1.43469
GZMB	47.4	0.525206	60.9	1.5395
CCDC109B	50.7	0.804458	47.9	0.566264
LGALS3	44.6	0.288266	61.9	1.61436
GCH1	43.3	0.178257	46	0.424022
TMEM51	36.1	-0.43102	60.5	1.50955
TNFAIP6	52.1	0.922929	68.5	2.10846
TNFSF10	48	0.57598	69	2.14589
TNFSF13B	32.1	-0.769507	63	1.69671
CD80	46	0.406736	41	0.0497025
FBXO6	40.2	-0.0840703	53.2	0.963043
GEM	48.7	0.635215	50	0.723478
EPSTI1	30.6	-0.896439	47.9	0.566264
UPP2	43.2	0.169795	62.4	1.65179
MAFB	51.9	0.906004	75.7	2.64748
BCL2L14	30.1	-0.93875	65.4	1.87638
CCDC92	41.6	0.0344002	40.7	0.0272433
APOL2	44.8	0.30519	62	1.62185
SLFN5	47.5	0.533669	61.5	1.58441
ETV7	49.1	0.669063	48.3	0.59621
APOL6	43.3	0.178257	62.4	1.65179
LRG1	35.6	-0.47333	49	0.648614
FAM70A	35.3	-0.498717	36.9	-0.25724
HSH2D	45.9	0.398274	59.4	1.4272
MKX	44.5	0.279803	63.3	1.71917
ARG2	34.9	-0.532566	52.8	0.933097
CCR1	41.1	-0.00791071	47.2	0.513859
G6PC	42	0.0682489	49.4	0.67856
MAB21L2	38.2	-0.253314	47.3	0.521346
CSDA	45.4	0.355963	53.4	0.978016
FCGR1A	75.3	2.88615	72.6	2.4154
FAM46C	39.3	-0.16023	38.2	-0.159917
IDO1	68.8	2.33611	56.6	1.21758
HELZ2	43.6	0.203644	36	-0.324617
IFI44L	45.4	0.355963	35.5	-0.362049
LAMP3	36.4	-0.405633	28.2	-0.908556
SMAD3	27.1	-1.19262	19.3	-1.57485
IL17RB	42.7	0.127484	36.8	-0.264726
PUS1	47.9	0.567517	49.8	0.708505
ZBP1	34.6	-0.557952	31.6	-0.654019
PDK1	40.9	-0.0248351	31.6	-0.654019
PLIN2	38.7	-0.211003	38.4	-0.144944
TRIM14	10.9	-2.56349	12.6	-2.07643
ETV6	47.5	0.533669	46.4	0.453968
NFIL3	50.2	0.762147	41.2	0.0646753
NUP50	35.2	-0.507179	33	-0.549209
TNFRSF10A	20.6	-1.74266	20.9	-1.45506
IRF7	39.7	-0.126381	30.9	-0.706424
SCARB2	41.5	0.025938	40.2	-0.0101887
PI4K2B	39	-0.185616	45.9	0.416536
IFIT5	46.6	0.457509	48.2	0.588723
TYMP	47.6	0.542131	40.6	0.0197569
IFNGR1	38.7	-0.211003	33.8	-0.489318
NAMPT	29.4	-0.997985	33.1	-0.541723
ANGPTL1	26.1	-1.27724	32.5	-0.586641
SERPING1	45.5	0.364425	37.1	-0.242267
ALDH1A1	41.3	0.00901365	41.6	0.0946209
SIRPA	33.7	-0.634112	48.2	0.588723
C22orf28	39.4	-0.151768	47	0.498886
PRAME	39.5	-0.143306	37.7	-0.197349
OASL	33.1	-0.684885	35.1	-0.391995
GTPBP2	44.3	0.262879	44.3	0.296754
LAP3	41.3	0.00901365	40.6	0.0197569
PFKFB3	38.6	-0.219465	32.3	-0.601614
CDK17	43	0.152871	48.7	0.626155
GK	36	-0.439482	46.7	0.476427
SLC1A1	41.7	0.0428624	47.7	0.551291
FUT4	39.5	-0.143306	41.6	0.0946209
CYP1B1	32	-0.777969	37	-0.249753
HPSE	46.7	0.465971	43.9	0.266808
SPTLC2	44	0.237492	31.7	-0.646532
EIF3L	30.3	-0.921826	44.8	0.334186
CES1	42.4	0.102098	53.9	1.01545
THBD	25.5	-1.32801	23.1	-1.29036
PXK	28.1	-1.10799	36.8	-0.264726
DCP1A	51.2	0.846769	60.1	1.4796
BTN3A3	53.1	1.00755	67	1.99617
PFKFB3	48.1	0.584442	47.1	0.506373
GBP5	39.2	-0.168692	40.3	-0.00270225
CSRNP1	39	-0.185616	44.7	0.326699
GBP2	32.6	-0.727196	30.5	-0.736369
SAMHD1	37.9	-0.2787	33.1	-0.541723
NDC80	45	0.322114	55.9	1.16518
AMPH	56.7	1.31219	66.8	1.98119
CTCFL	55.8	1.23603	64.1	1.77906
PADI2	49.7	0.719837	44.8	0.334186
DHX58	41.2	0.000551467	39.2	-0.0850526
OAS2	42.4	0.102098	43.5	0.236862
PARP12	49.8	0.728299	50.7	0.775883
SP110	32.5	-0.735658	32.9	-0.556696
IFI16	49	0.660601	58.7	1.37479
DTX3L	55.1	1.17679	67.8	2.05606
EXT1	50.1	0.753685	58	1.32239
CFB	42.5	0.11056	45	0.349158
STAT3	39.1	-0.177154	39.4	-0.0700798
PLEKHA4	27.2	-1.18415	28.9	-0.856152
PHF15	44.4	0.271341	56.7	1.22507
ABTB2	52.4	0.948315	61.3	1.56944
EPAS1	45.4	0.355963	63.1	1.7042
PML	51.1	0.838307	35.7	-0.347077
TLR3	42.8	0.135946	31.8	-0.639046
ENPP1	39.5	-0.143306	43.5	0.236862
DDX58	53.3	1.02447	43.3	0.22189
MAP3K14	12.6	-2.41963	9.45	-2.31226
BUB1	52.3	0.939853	38.2	-0.159917
ANKFY1	46.1	0.415198	48.8	0.633642
MAP3K5	33.1	-0.684885	35.6	-0.354563
S100A8	31.6	-0.811818	25.7	-1.09572
FZD5	33.3	-0.667961	45.9	0.416536
DYNLT1	35.6	-0.47333	50.1	0.730965
LY6E	50	0.745223	56.5	1.21009
NEURL3	44.8	0.30519	27.2	-0.98342
UBE2L6	39.1	-0.177154	42.1	0.132053
KIAA0040	39.8	-0.117919	38.4	-0.144944
CDKN1A	29.9	-0.955675	19.1	-1.58982
ISG15	33.8	-0.62565	22.6	-1.32779
ATF3	45.5	0.364425	36	-0.324617
ISG20	63.8	1.913	64.9	1.83895
FLJ39739	54.3	1.1091	50.1	0.730965
RGS1	62.7	1.81992	54.7	1.07534
STARD5	46.5	0.449047	29.6	-0.803747
RAB27A	53	0.999088	40.6	0.0197569
DDIT4	50.7	0.804458	43.5	0.236862
CD74	55.8	1.23603	32.3	-0.601614
HEG1	52	0.914467	38.8	-0.114998
PMM2	55.9	1.24449	58.6	1.36731
SECTM1	46.4	0.440585	44.9	0.341672
SCO2	78	3.11463	69.5	2.18333
SPSB1	52.5	0.956778	40.6	0.0197569
STEAP4	51.7	0.88908	47.8	0.558778
IMPA2	62	1.76068	62.8	1.68174
IFI35	56.2	1.26988	38.9	-0.107512
CD38	45.7	0.381349	40.1	-0.017675
CASP7	54.9	1.15987	60.5	1.50955
XAF1	54.1	1.09217	58.9	1.38977
LGALS9	59.4	1.54067	42.7	0.176971
PIM3	50.2	0.762147	39.4	-0.0700798
PNRC1	45.8	0.389812	48.1	0.581237
P2RY6	24.6	-1.40417	29.8	-0.788774
IGFBP2	56.6	1.30373	46	0.424022
FFAR2	51.3	0.855231	41.4	0.0796481
HLA-G	53	0.999088	60.5	1.50955
AIM2	54.2	1.10063	46	0.424022
GMPR	40.3	-0.0756081	32.8	-0.564182
USP18	47.7	0.550593	52	0.873206
PDGFRL	51.2	0.846769	61.8	1.60687
APOL1	58.3	1.44758	49.6	0.693533
TXNIP	36.4	-0.405633	42.8	0.184458
SERPINE1	52.3	0.939853	60.3	1.49458
VMP1	51.3	0.855231	61	1.54698
VEGFC	53.8	1.06679	46.6	0.468941
AGPAT9	48	0.57598	53.5	0.985502
IFI44	33.1	-0.684885	63.3	1.71917
MSR1	58.9	1.49836	55.1	1.10528
FKBP5	46.9	0.482896	45.7	0.401563
CREB3L3	56.6	1.30373	64.2	1.78655
TRIM38	48.2	0.592904	54.4	1.05288
WARS	57.9	1.41374	48.9	0.641128
CDK18	39.6	-0.134843	46.8	0.483914
TRIM21	47.1	0.49982	52.2	0.888179
IFIT1	22.3	-1.5988	50.4	0.753424
TRIM5	51.9	0.906004	49.6	0.693533
FAM134B	30.8	-0.879515	25.6	-1.1032
RIPK2	34.9	-0.532566	26.1	-1.06577
RNF19B	42.7	0.127484	35.7	-0.347077
ULK4	35.7	-0.464868	25.1	-1.14063
CRY1	58.1	1.43066	49.6	0.693533
ELF1	65	2.01455	48.4	0.603696
ARNTL	60.3	1.61683	37.2	-0.234781
GBP4	51.2	0.846769	29.7	-0.79626
DDX3X	35.9	-0.447944	26.2	-1.05828
TAP2	35.5	-0.481793	33.2	-0.534236
MX2	29.8	-0.964137	25.4	-1.11818
PNPT1	54.4	1.11756	42.1	0.132053
TAP1	54.9	1.15987	41.7	0.102107
FTSJD2	46.2	0.42366	27.2	-0.98342
MASTL	40.8	-0.0332972	30.8	-0.71391
HK2	30.1	-0.93875	25.9	-1.08074
RNF213	32.2	-0.761045	35.2	-0.384509
TDRD7	23.3	-1.51418	22.6	-1.32779
MYOF	59.5	1.54913	47.6	0.543805
MTHFD2L	48.7	0.635215	42.4	0.154512
RARRES3	52.5	0.956778	40.3	-0.00270225
CD274	40.2	-0.0840703	26.8	-1.01337
STAP1	38.2	-0.253314	29.7	-0.79626
NAPA	29.8	-0.964137	29.5	-0.811233
BLVRA	36.5	-0.397171	35.5	-0.362049
MYD88	8.68	-2.75135	8.87	-2.35568
NMI	54.2	1.10063	33.3	-0.52675
IRF1	43.8	0.220568	33	-0.549209
GJA4	48.4	0.609828	40.8	0.0347297
MCL1	41.8	0.0513245	31.4	-0.668992
HLA-E	35.9	-0.447944	29.6	-0.803747
SLC25A28	15.8	-2.14884	20.7	-1.47004
SSBP3	31	-0.862591	29	-0.848665
TREX1	26.4	-1.25185	22.1	-1.36523
SERPINB9	51.4	0.863694	42.9	0.191944
EHD4	29.1	-1.02337	19.8	-1.53741
CYTH1	42.2	0.0851732	29.2	-0.833692
CLEC4E	36.3	-0.414095	24.1	-1.2155
PPM1K	41.7	0.0428624	32	-0.624073
CPT1A	31.1	-0.854128	29.9	-0.781288
LGMN	31.2	-0.845666	33.2	-0.534236
BCL3	51.9	0.906004	28.4	-0.893584
GALNT2	73	2.69152	56	1.17266
OPTN	62.3	1.78607	41.4	0.0796481
SLC15A3	47.3	0.516744	31.8	-0.639046
TRAFD1	34.4	-0.574877	32.2	-0.6091
TRIM25	22	-1.62419	35.5	-0.362049
IL1RN	31.1	-0.854128	33.6	-0.504291
TIMP1	33.8	-0.62565	33.2	-0.534236
ARHGEF3	39.5	-0.143306	26.3	-1.0508
ERLIN1	37.5	-0.312549	38.7	-0.122485
ANXA2R	32.4	-0.74412	36.8	-0.264726
RASSF4	29.2	-1.01491	32.3	-0.601614
IRF2	28.8	-1.04876	23.8	-1.23796
CCNA1	27.7	-1.14184	39.1	-0.092539
MT1F	37.1	-0.346398	42.4	0.154512
MT1M	40.8	-0.0332972	40.2	-0.0101887
HLA-F	35.2	-0.507179	25.7	-1.09572
ALYREF	40	-0.100995	47.5	0.536318
C5orf27	31.6	-0.811818	42.3	0.147026
CEBPD	38.6	-0.219465	46.4	0.453968
SAMD4A	34	-0.608725	25.7	-1.09572
ZNF385B	28	-1.11646	35.5	-0.362049
MCOLN2	25.9	-1.29416	27.9	-0.931016
UNC93B1	13	-2.38578	13.5	-2.00906
TAGAP	27.9	-1.12492	18.9	-1.60479
HERC6	40.5	-0.0586838	45.3	0.371618
NOD2	58	1.4222	61.4	1.57693
FNDC3B	28.4	-1.08261	34.3	-0.451886
IFI30	42.5	0.11056	32.4	-0.594128
ADM	27	-1.20108	35.7	-0.347077
LIPA	36	-0.439482	36.8	-0.264726
CX3CL1	25.8	-1.30262	23.9	-1.23047
MT1G	40.1	-0.0925325	38.9	-0.107512
MT1H	37.5	-0.312549	45.1	0.356645
FNDC4	28.1	-1.10799	34.2	-0.459372
IL15RA	48	0.57598	31.8	-0.639046
SPATS2L	27.4	-1.16723	27.2	-0.98342
SUN2	32.4	-0.74412	25.2	-1.13315
NPAS2	41.3	0.00901365	40.5	0.0122705
TNFAIP3	47.4	0.525206	53.9	1.01545
C9orf91	45.2	0.339039	46.5	0.461454
NT5C3	25.1	-1.36186	27.4	-0.968448
BAG1	36.3	-0.414095	24.8	-1.16309
PPM1K	36.3	-0.414095	38.1	-0.167403
MICB	27.3	-1.17569	22.8	-1.31282
DUSP5	47.8	0.559055	47.2	0.513859
B4GALT5	47.1	0.49982	25.7	-1.09572
FAM46A	33	-0.693347	39.8	-0.0401342
AKT3	39	-0.185616	38.2	-0.159917
TRIM34	40.8	-0.0332972	30	-0.773801
ABLIM3	44.1	0.245955	27.3	-0.975934
C1S	28.3	-1.09107	26.9	-1.00588
STAT1	44.6	0.288266	26.7	-1.02085
TBX3	54.6	1.13448	36.8	-0.264726
NCOA3	57.3	1.36296	31.2	-0.683964
STAT2	14.8	-2.23346	19.5	-1.55987
PRKD2	12.3	-2.44502	12.3	-2.09889
CD163	21.8	-1.64111	21.8	-1.38769
DDX60	34.6	-0.557952	32.5	-0.586641
IL6ST	51.6	0.880618	35.2	-0.384509
IRF9	67.4	2.21764	44	0.274294
CLEC2B	52.7	0.973702	29.1	-0.841179
IL15	15	-2.21654	19.7	-1.5449
CCND3	25.4	-1.33647	29.4	-0.81872
ODC1	23.1	-1.5311	24	-1.22299
PTMA	24.4	-1.42109	20.4	-1.4925
SLC25A30	28.4	-1.08261	24.9	-1.15561
APOBEC3A	59	1.50682	41.1	0.0571889
NCF1	61.2	1.69299	38.3	-0.15243
TCF7L2	16.1	-2.12346	22.2	-1.35774
MAX	29.6	-0.981061	27.5	-0.960961
SLC16A1	22.2	-1.60726	14.1	-1.96414
GCA	28.9	-1.0403	23.7	-1.24544
JUNB	32.3	-0.752582	19.1	-1.58982
MARCKS	59.6	1.55759	34.2	-0.459372
IFIT2	52.6	0.96524	28.4	-0.893584
HLA-C	17	-2.0473	21.7	-1.39517
GAK	24.1	-1.44648	34.8	-0.414454
ADAMDEC1	26.5	-1.24339	26.5	-1.03583
AQP9	14.3	-2.27577	9.13	-2.33621
JAK2	43.7	0.212106	29.4	-0.81872
FLJ23556	56.1	1.26142	24.2	-1.20801
ATP10D	51.6	0.880618	31.1	-0.691451
ARHGAP17	51.1	0.838307	18.3	-1.64971
HES4	26.7	-1.22646	32.3	-0.601614
AHNAK2	30.6	-0.896439	29.2	-0.833692
WHAMM	21	-1.70881	15.4	-1.86682
GBP3	27.2	-1.18415	23.9	-1.23047
IL1R1	56	1.25295	26.8	-1.01337
MB21D1	31.5	-0.82028	20	-1.52244
CLEC4D	47	0.491358	23.8	-1.23796
LEPR	22.4	-1.59034	18.2	-1.6572
RBCK1	33.8	-0.62565	25.9	-1.08074
OGFR	33.6	-0.642574	19.6	-1.55239
ADAR	35.6	-0.47333	24.2	-1.20801
IL28RA	37.9	-0.2787	28.8	-0.863638
RBM25	44.8	0.30519	32.4	-0.594128
