# Supplementary material for: Cell-Based Screen Identifies Human Interferon-Stimulated Regulators of Listeria monocytogenes Infection
Source: PLoS Pathog. 2016 Dec 21;12(12):e1006102. doi: 10.1371/journal.ppat.1006102 (PMC5176324; doi:10.1371/journal.ppat.1006102)
Supplement: S3 Table — Tab 1 Differential gene expression between STAT1-deficient fibroblasts transduced with lentivirus expressing Fluc or TRIM14. Tab 2 Upstream regulators identified by Ingenuity Pathway Analysis for TRIM14-regulated genes. (XLSX) [file ppat.1006102.s007.xlsx]

## Sheet: Tab 1
gene	locus	sample_1	sample_2	FPKM_value_Fluc	FPKM_value_TRIM14	log2.fold_change	p_value	q_value	significant	contrast
ABHD5	3:43732374-43764217	Fluc	TRIM14	4.41661	7.93486	0.845267	5e-05	0.00250269	yes	Fluc vs TRIM14
ABI3BP	3:100468178-100712334	Fluc	TRIM14	3.11038	7.01966	1.17431	5e-05	0.00250269	yes	Fluc vs TRIM14
ABLIM1	10:116190868-116444414	Fluc	TRIM14	0.989331	0.487973	-1.01965	5e-05	0.00250269	yes	Fluc vs TRIM14
ADAM33	20:3648619-3662738	Fluc	TRIM14	7.7528	3.8405	-1.01342	5e-05	0.00250269	yes	Fluc vs TRIM14
ADAMTS1	21:28208605-28217728	Fluc	TRIM14	14.3568	41.9092	1.54553	5e-05	0.00250269	yes	Fluc vs TRIM14
AMOT	X:112018104-112084043	Fluc	TRIM14	3.92298	2.21411	-0.825227	5e-05	0.00250269	yes	Fluc vs TRIM14
AMPD3	11:10471867-10529126	Fluc	TRIM14	0.388526	1.00364	1.36917	5e-05	0.00250269	yes	Fluc vs TRIM14
ANK1	8:41510743-41754280	Fluc	TRIM14	0.487894	0.191195	-1.35152	5e-05	0.00250269	yes	Fluc vs TRIM14
ARL4C	2:235401684-235405693	Fluc	TRIM14	10.8577	18.5157	0.770028	5e-05	0.00250269	yes	Fluc vs TRIM14
ASNS	7:97481428-97501854	Fluc	TRIM14	13.7688	25.9983	0.917016	5e-05	0.00250269	yes	Fluc vs TRIM14
ATOH8	2:85980908-86018506	Fluc	TRIM14	0.995062	0.382652	-1.37875	5e-05	0.00250269	yes	Fluc vs TRIM14
ATP13A3	3:194123402-194188968	Fluc	TRIM14	21.5575	39.396	0.869856	5e-05	0.00250269	yes	Fluc vs TRIM14
BAHCC1	17:79373539-79433358	Fluc	TRIM14	5.36619	2.97676	-0.850154	5e-05	0.00250269	yes	Fluc vs TRIM14
C3orf52	3:111805181-111837073	Fluc	TRIM14	5.31124	15.0044	1.49827	5e-05	0.00250269	yes	Fluc vs TRIM14
CACNG4	17:64960979-65029518	Fluc	TRIM14	4.06091	2.09162	-0.957185	5e-05	0.00250269	yes	Fluc vs TRIM14
CALB2	16:71392615-71424341	Fluc	TRIM14	1.42192	3.58227	1.33303	5e-05	0.00250269	yes	Fluc vs TRIM14
CALHM2	10:105206542-105212162	Fluc	TRIM14	5.08941	2.22561	-1.1933	5e-05	0.00250269	yes	Fluc vs TRIM14
CCDC85A	2:56411257-56613309	Fluc	TRIM14	14.0386	7.77385	-0.852699	5e-05	0.00250269	yes	Fluc vs TRIM14
CCDC85B	11:65657874-65659106	Fluc	TRIM14	68.1823	39.8093	-0.776294	5e-05	0.00250269	yes	Fluc vs TRIM14
CCND1	11:69454723-69473198	Fluc	TRIM14	57.8942	99.9939	0.788421	5e-05	0.00250269	yes	Fluc vs TRIM14
CDH18	5:19473139-19988353	Fluc	TRIM14	1.92199	0.648164	-1.56817	5e-05	0.00250269	yes	Fluc vs TRIM14
CDK6	7:92234234-92465941	Fluc	TRIM14	8.19935	14.4419	0.81668	5e-05	0.00250269	yes	Fluc vs TRIM14
CDKN2C	1:51434366-51440309	Fluc	TRIM14	34.8147	19.5753	-0.830662	5e-05	0.00250269	yes	Fluc vs TRIM14
CHIC1	X:72782983-72906937	Fluc	TRIM14	1.15476	2.13309	0.88535	5e-05	0.00250269	yes	Fluc vs TRIM14
CHRDL1	X:109917083-110039286	Fluc	TRIM14	1.9264	0.811834	-1.24665	5e-05	0.00250269	yes	Fluc vs TRIM14
CLDN12	7:90032647-90045268	Fluc	TRIM14	8.80444	15.6127	0.826416	5e-05	0.00250269	yes	Fluc vs TRIM14
CNN1	19:11649578-11661138	Fluc	TRIM14	12.7876	29.175	1.18999	5e-05	0.00250269	yes	Fluc vs TRIM14
COL11A1	1:103342022-103574052	Fluc	TRIM14	3.18038	1.48969	-1.09419	5e-05	0.00250269	yes	Fluc vs TRIM14
COL3A1	2:189839098-189877472	Fluc	TRIM14	245.364	136.636	-0.844586	5e-05	0.00250269	yes	Fluc vs TRIM14
COLEC12	18:319354-500729	Fluc	TRIM14	5.23181	2.29531	-1.18862	5e-05	0.00250269	yes	Fluc vs TRIM14
CREB5	7:28338939-28865511	Fluc	TRIM14	1.37847	4.78097	1.79424	5e-05	0.00250269	yes	Fluc vs TRIM14
CROCC	1:17248444-17299474	Fluc	TRIM14	4.21056	2.27315	-0.88932	5e-05	0.00250269	yes	Fluc vs TRIM14
CXCR7	2:237478379-237490997	Fluc	TRIM14	0.891801	2.80041	1.65084	5e-05	0.00250269	yes	Fluc vs TRIM14
CYP24A1	20:52769987-52790516	Fluc	TRIM14	2.85431	10.6927	1.90541	5e-05	0.00250269	yes	Fluc vs TRIM14
DCLK2	4:150999425-151178609	Fluc	TRIM14	5.87433	2.92251	-1.00722	5e-05	0.00250269	yes	Fluc vs TRIM14
DCN	12:91539034-91576806	Fluc	TRIM14	6.60986	2.00048	-1.72428	5e-05	0.00250269	yes	Fluc vs TRIM14
DDB2	11:47236492-47260769	Fluc	TRIM14	22.6498	12.1238	-0.901659	5e-05	0.00250269	yes	Fluc vs TRIM14
DIO2	14:80663867-80921810	Fluc	TRIM14	1.50769	0.674881	-1.15964	5e-05	0.00250269	yes	Fluc vs TRIM14
DNAJA4	15:78556486-78574538	Fluc	TRIM14	0.720737	0.187969	-1.93898	5e-05	0.00250269	yes	Fluc vs TRIM14
DUSP10	1:221874763-221915516	Fluc	TRIM14	8.26069	19.4132	1.23271	5e-05	0.00250269	yes	Fluc vs TRIM14
DUSP16	12:12626215-12715448	Fluc	TRIM14	2.69937	5.2053	0.94736	5e-05	0.00250269	yes	Fluc vs TRIM14
DUSP8	11:1575280-1593150	Fluc	TRIM14	0.511214	1.97607	1.95064	5e-05	0.00250269	yes	Fluc vs TRIM14
ELFN2	22:37763999-37823505	Fluc	TRIM14	5.78703	3.11484	-0.893668	5e-05	0.00250269	yes	Fluc vs TRIM14
ELL2	5:95220801-95297775	Fluc	TRIM14	15.7154	26.0058	0.726653	5e-05	0.00250269	yes	Fluc vs TRIM14
EPS8L2	11:706119-727727	Fluc	TRIM14	4.8407	2.49303	-0.957316	5e-05	0.00250269	yes	Fluc vs TRIM14
ESM1	5:54273694-54281414	Fluc	TRIM14	1.04591	2.79644	1.41883	5e-05	0.00250269	yes	Fluc vs TRIM14
F2RL1	5:76114832-76131140	Fluc	TRIM14	1.97948	3.91165	0.98266	5e-05	0.00250269	yes	Fluc vs TRIM14
FAM73A	1:78245308-78345225	Fluc	TRIM14	3.99811	6.96125	0.80003	5e-05	0.00250269	yes	Fluc vs TRIM14
FBXO32	8:124510126-124553493	Fluc	TRIM14	1.45808	3.99806	1.45523	5e-05	0.00250269	yes	Fluc vs TRIM14
FDXR	17:72858618-72869156	Fluc	TRIM14	17.9965	9.06836	-0.988806	5e-05	0.00250269	yes	Fluc vs TRIM14
FER1L4	20:34146506-34195484	Fluc	TRIM14	1.86092	0.976693	-0.93004	5e-05	0.00250269	yes	Fluc vs TRIM14
FGF5	4:81187741-81212171	Fluc	TRIM14	3.30399	8.38738	1.34401	5e-05	0.00250269	yes	Fluc vs TRIM14
FST	5:52776263-52782304	Fluc	TRIM14	8.97539	4.06106	-1.14412	5e-05	0.00250269	yes	Fluc vs TRIM14
GALNTL2	3:16216183-16271253	Fluc	TRIM14	0.186202	0.674688	1.85735	5e-05	0.00250269	yes	Fluc vs TRIM14
GDNF	5:37812778-37839782	Fluc	TRIM14	2.01334	5.89506	1.54992	5e-05	0.00250269	yes	Fluc vs TRIM14
GSN	9:124030379-124095120	Fluc	TRIM14	28.6539	16.0841	-0.833094	5e-05	0.00250269	yes	Fluc vs TRIM14
H19	11:2016405-2019065	Fluc	TRIM14	18.3762	5.74534	-1.67737	5e-05	0.00250269	yes	Fluc vs TRIM14
HAS2	8:122625270-122657565	Fluc	TRIM14	8.95644	23.1082	1.36741	5e-05	0.00250269	yes	Fluc vs TRIM14
HBEGF	5:139712427-139726188	Fluc	TRIM14	15.7181	30.2939	0.946597	5e-05	0.00250269	yes	Fluc vs TRIM14
HMCN1	1:185703682-186160085	Fluc	TRIM14	0.774926	0.356445	-1.12038	5e-05	0.00250269	yes	Fluc vs TRIM14
HR	8:21971931-21988565	Fluc	TRIM14	1.10333	0.476167	-1.21232	5e-05	0.00250269	yes	Fluc vs TRIM14
HSPA1A	6:31783290-31785719	Fluc	TRIM14	108.833	41.2269	-1.40046	5e-05	0.00250269	yes	Fluc vs TRIM14
HSPA1B	6:31795511-31798031	Fluc	TRIM14	95.547	55.5225	-0.783138	5e-05	0.00250269	yes	Fluc vs TRIM14
HSPA6	1:161494035-161496687	Fluc	TRIM14	14.9137	0.420524	-5.14831	5e-05	0.00250269	yes	Fluc vs TRIM14
ID1	20:30193085-30194318	Fluc	TRIM14	95.0866	54.5391	-0.801949	5e-05	0.00250269	yes	Fluc vs TRIM14
ID2	2:8822112-8824583	Fluc	TRIM14	48.0514	23.7491	-1.0167	5e-05	0.00250269	yes	Fluc vs TRIM14
ID3	1:23884420-23886285	Fluc	TRIM14	86.2282	50.5018	-0.771825	5e-05	0.00250269	yes	Fluc vs TRIM14
IER3	6:30710975-30712327	Fluc	TRIM14	98.0864	176.556	0.848	5e-05	0.00250269	yes	Fluc vs TRIM14
IFI44	1:79115476-79129763	Fluc	TRIM14	3.12111	7.22552	1.21104	5e-05	0.00250269	yes	Fluc vs TRIM14
IFITM1	11:313990-315272	Fluc	TRIM14	13.4867	5.82004	-1.21244	5e-05	0.00250269	yes	Fluc vs TRIM14
IGFBP2	2:217498126-217529159	Fluc	TRIM14	3.89691	1.69516	-1.20091	5e-05	0.00250269	yes	Fluc vs TRIM14
IL11	19:55875749-55881831	Fluc	TRIM14	46.12	160.827	1.80205	5e-05	0.00250269	yes	Fluc vs TRIM14
IL1RAP	3:190231839-190374986	Fluc	TRIM14	6.76031	13.0188	0.945433	5e-05	0.00250269	yes	Fluc vs TRIM14
IL8	4:74606222-74609433	Fluc	TRIM14	2.37879	13.0846	2.45958	5e-05	0.00250269	yes	Fluc vs TRIM14
INHBA	7:41728600-41818976	Fluc	TRIM14	36.6417	71.442	0.963286	5e-05	0.00250269	yes	Fluc vs TRIM14
INSIG1	7:155089485-155101945	Fluc	TRIM14	23.6324	39.9835	0.75864	5e-05	0.00250269	yes	Fluc vs TRIM14
IRAK2	3:10206562-10285427	Fluc	TRIM14	1.56249	3.70877	1.2471	5e-05	0.00250269	yes	Fluc vs TRIM14
ITGA11	15:68594041-68724492	Fluc	TRIM14	16.3946	9.08589	-0.85152	5e-05	0.00250269	yes	Fluc vs TRIM14
ITGA6	2:173292313-173371181	Fluc	TRIM14	14.5721	26.6275	0.869708	5e-05	0.00250269	yes	Fluc vs TRIM14
KBTBD8	3:67048726-67061634	Fluc	TRIM14	1.10139	2.16403	0.974389	5e-05	0.00250269	yes	Fluc vs TRIM14
KCNE4	2:223916861-223920355	Fluc	TRIM14	6.60112	3.60276	-0.873607	5e-05	0.00250269	yes	Fluc vs TRIM14
KLF2	19:16435650-16438345	Fluc	TRIM14	12.9239	5.948	-1.11957	5e-05	0.00250269	yes	Fluc vs TRIM14
KRT34	17:39533920-39538636	Fluc	TRIM14	2.79181	15.6216	2.48427	5e-05	0.00250269	yes	Fluc vs TRIM14
KRTAP2-3	17:39215491-39216344	Fluc	TRIM14	4.92068	16.2635	1.72471	5e-05	0.00250269	yes	Fluc vs TRIM14
LHX9	1:197881634-197899273	Fluc	TRIM14	2.13722	0.654836	-1.70653	5e-05	0.00250269	yes	Fluc vs TRIM14
LIPG	18:47088426-47119278	Fluc	TRIM14	0.223379	0.799934	1.84039	5e-05	0.00250269	yes	Fluc vs TRIM14
LMNA	1:156052368-156109880	Fluc	TRIM14	230.877	138.957	-0.732489	5e-05	0.00250269	yes	Fluc vs TRIM14
LMO7	13:76194569-76434006	Fluc	TRIM14	10.3573	5.89092	-0.814087	5e-05	0.00250269	yes	Fluc vs TRIM14
LOC100507439	8:37278926-37351431	Fluc	TRIM14	14.3332	27.6714	0.94903	5e-05	0.00250269	yes	Fluc vs TRIM14
LOC100507460	2:132442469-132457436	Fluc	TRIM14	0.910262	2.00622	1.14013	5e-05	0.00250269	yes	Fluc vs TRIM14
LOX	5:121398889-121414055	Fluc	TRIM14	57.899	107.174	0.888346	5e-05	0.00250269	yes	Fluc vs TRIM14
LRRC17	7:102453307-102715288	Fluc	TRIM14	4.97534	9.14737	0.878561	5e-05	0.00250269	yes	Fluc vs TRIM14
LURAP1L	9:12775011-12823059	Fluc	TRIM14	1.66509	4.25241	1.35268	5e-05	0.00250269	yes	Fluc vs TRIM14
MEGF6	1:3404505-3528059	Fluc	TRIM14	5.8313	2.57941	-1.17678	5e-05	0.00250269	yes	Fluc vs TRIM14
MEIS3	19:47906374-47922785	Fluc	TRIM14	18.6697	10.7861	-0.791535	5e-05	0.00250269	yes	Fluc vs TRIM14
MSMO1	4:166248817-166264316	Fluc	TRIM14	16.72	30.8746	0.884844	5e-05	0.00250269	yes	Fluc vs TRIM14
MZT1	13:73282494-73301938	Fluc	TRIM14	19.3692	32.2666	0.736279	5e-05	0.00250269	yes	Fluc vs TRIM14
NABP1	2:192542797-192553248	Fluc	TRIM14	6.01809	10.7279	0.833989	5e-05	0.00250269	yes	Fluc vs TRIM14
NEXN	1:78347032-78409580	Fluc	TRIM14	12.858	20.4314	0.668119	5e-05	0.00250269	yes	Fluc vs TRIM14
NFATC2	20:50003493-50179370	Fluc	TRIM14	1.30247	2.93491	1.17207	5e-05	0.00250269	yes	Fluc vs TRIM14
NYNRIN	14:24867991-24888494	Fluc	TRIM14	1.41566	0.642868	-1.13888	5e-05	0.00250269	yes	Fluc vs TRIM14
PALM	19:708952-748330	Fluc	TRIM14	3.94624	1.91867	-1.04038	5e-05	0.00250269	yes	Fluc vs TRIM14
PAPPA	9:118916070-119164600	Fluc	TRIM14	1.38399	3.27902	1.24443	5e-05	0.00250269	yes	Fluc vs TRIM14
PCDH18	4:138440071-138453629	Fluc	TRIM14	0.921678	0.3501	-1.3965	5e-05	0.00250269	yes	Fluc vs TRIM14
PCDH7	4:30722029-31148423	Fluc	TRIM14	2.13675	1.01715	-1.07089	5e-05	0.00250269	yes	Fluc vs TRIM14
PGM2L1	11:74041360-74109502	Fluc	TRIM14	2.26945	4.53274	0.99804	5e-05	0.00250269	yes	Fluc vs TRIM14
PIEZO2	18:10670243-11148761	Fluc	TRIM14	1.59	0.853015	-0.898384	5e-05	0.00250269	yes	Fluc vs TRIM14
PLCD1	3:38048986-38071154	Fluc	TRIM14	11.0224	6.03081	-0.870015	5e-05	0.00250269	yes	Fluc vs TRIM14
PLEKHH3	17:40819931-40829048	Fluc	TRIM14	7.17225	3.76689	-0.929053	5e-05	0.00250269	yes	Fluc vs TRIM14
PLXNB3	X:153029650-153044801	Fluc	TRIM14	3.45863	1.80377	-0.939186	5e-05	0.00250269	yes	Fluc vs TRIM14
PMAIP1	18:57567191-57571538	Fluc	TRIM14	19.953	43.0593	1.10972	5e-05	0.00250269	yes	Fluc vs TRIM14
POLR3G	5:89770680-89810369	Fluc	TRIM14	4.96813	9.53056	0.939859	5e-05	0.00250269	yes	Fluc vs TRIM14
PRRT2	16:29823408-29827202	Fluc	TRIM14	3.49854	1.59428	-1.13385	5e-05	0.00250269	yes	Fluc vs TRIM14
PTPRR	12:71031852-71314584	Fluc	TRIM14	0.394164	1.08373	1.45914	5e-05	0.00250269	yes	Fluc vs TRIM14
QPRT	16:29690440-29709315	Fluc	TRIM14	4.95478	2.43283	-1.02619	5e-05	0.00250269	yes	Fluc vs TRIM14
RALA	7:39663151-39747723	Fluc	TRIM14	43.3912	75.3203	0.795635	5e-05	0.00250269	yes	Fluc vs TRIM14
RARRES2	7:150035406-150038763	Fluc	TRIM14	30.3963	16.2076	-0.907222	5e-05	0.00250269	yes	Fluc vs TRIM14
RCAN1	21:35888781-35987382	Fluc	TRIM14	53.078	135.436	1.35143	5e-05	0.00250269	yes	Fluc vs TRIM14
REEP2	5:137774775-137782658	Fluc	TRIM14	4.37315	2.11563	-1.04759	5e-05	0.00250269	yes	Fluc vs TRIM14
RHOD	11:66824288-66839488	Fluc	TRIM14	9.55099	4.48978	-1.08901	5e-05	0.00250269	yes	Fluc vs TRIM14
SAMD4A	14:55034329-55260033	Fluc	TRIM14	5.56366	10.0315	0.850427	5e-05	0.00250269	yes	Fluc vs TRIM14
SCG2	2:224461657-224467217	Fluc	TRIM14	18.6482	11.0166	-0.75935	5e-05	0.00250269	yes	Fluc vs TRIM14
SEMA3B	3:50305039-50314573	Fluc	TRIM14	2.4621	1.02608	-1.26275	5e-05	0.00250269	yes	Fluc vs TRIM14
SEMA7A	15:74701629-74726299	Fluc	TRIM14	29.3798	66.8079	1.18519	5e-05	0.00250269	yes	Fluc vs TRIM14
2015-09-04	17:56597610-56618179	Fluc	TRIM14	3.206	1.25564	-1.35235	5e-05	0.00250269	yes	Fluc vs TRIM14
SERPINB2	18:61554938-61571124	Fluc	TRIM14	0.911039	5.94999	2.7073	5e-05	0.00250269	yes	Fluc vs TRIM14
SERPINE1	7:100770369-100782547	Fluc	TRIM14	664.684	1285.18	0.951232	5e-05	0.00250269	yes	Fluc vs TRIM14
SERPINE2	2:224839764-224904036	Fluc	TRIM14	238.94	148.102	-0.690054	5e-05	0.00250269	yes	Fluc vs TRIM14
SLC19A2	1:169433146-169455208	Fluc	TRIM14	3.5852	6.34756	0.824149	5e-05	0.00250269	yes	Fluc vs TRIM14
SLC6A15	12:85253266-85306608	Fluc	TRIM14	0.620305	1.3034	1.07123	5e-05	0.00250269	yes	Fluc vs TRIM14
SLIT3	5:168093070-168728133	Fluc	TRIM14	16.5988	8.07845	-1.03893	5e-05	0.00250269	yes	Fluc vs TRIM14
SMURF2	17:62540734-62658386	Fluc	TRIM14	34.1383	54.4699	0.674068	5e-05	0.00250269	yes	Fluc vs TRIM14
SNHG16	17:74553845-74561430	Fluc	TRIM14	32.244	54.6494	0.761176	5e-05	0.00250269	yes	Fluc vs TRIM14
SRPX2	X:99899162-99926296	Fluc	TRIM14	3.68288	6.99281	0.925039	5e-05	0.00250269	yes	Fluc vs TRIM14
SSH3	11:67070918-67080078	Fluc	TRIM14	9.79715	5.35222	-0.872225	5e-05	0.00250269	yes	Fluc vs TRIM14
SSR3	3:156257928-156272973	Fluc	TRIM14	86.9567	142.98	0.717446	5e-05	0.00250269	yes	Fluc vs TRIM14
SYTL5	X:37865834-37988073	Fluc	TRIM14	1.58198	0.568285	-1.47704	5e-05	0.00250269	yes	Fluc vs TRIM14
TFPI	2:188328956-188419219	Fluc	TRIM14	11.0506	21.6859	0.97264	5e-05	0.00250269	yes	Fluc vs TRIM14
TFRC	3:195776154-195809032	Fluc	TRIM14	90.2123	159.537	0.822496	5e-05	0.00250269	yes	Fluc vs TRIM14
TGFB2	1:218517537-218617961	Fluc	TRIM14	17.4504	28.8724	0.726432	5e-05	0.00250269	yes	Fluc vs TRIM14
TGFBR2	3:30647993-30735634	Fluc	TRIM14	9.99165	20.0093	1.00187	5e-05	0.00250269	yes	Fluc vs TRIM14
TMEM119	12:108983621-108991894	Fluc	TRIM14	4.80018	2.09541	-1.19585	5e-05	0.00250269	yes	Fluc vs TRIM14
TMEM154	4:153547265-153601317	Fluc	TRIM14	1.89002	3.48851	0.884212	5e-05	0.00250269	yes	Fluc vs TRIM14
TNFRSF9	1:7975930-8003225	Fluc	TRIM14	0.130581	0.569508	2.12478	5e-05	0.00250269	yes	Fluc vs TRIM14
TOX	8:59717976-60031767	Fluc	TRIM14	5.41636	2.13072	-1.34598	5e-05	0.00250269	yes	Fluc vs TRIM14
TRHDE	12:72647286-73059422	Fluc	TRIM14	1.96506	3.66924	0.900909	5e-05	0.00250269	yes	Fluc vs TRIM14
TRIB1	8:126442562-126450645	Fluc	TRIM14	5.63192	10.2215	0.859906	5e-05	0.00250269	yes	Fluc vs TRIM14
TRIM14	9:100818958-100881488	Fluc	TRIM14	18.1483	2256.63	6.95819	5e-05	0.00250269	yes	Fluc vs TRIM14
TSHZ2	20:51588945-52111869	Fluc	TRIM14	0.411918	0.178998	-1.20241	5e-05	0.00250269	yes	Fluc vs TRIM14
WNT5A	3:55499742-55521670	Fluc	TRIM14	52.825	85.5655	0.695808	5e-05	0.00250269	yes	Fluc vs TRIM14
ZNF219	14:21558204-21572863	Fluc	TRIM14	4.56464	2.05216	-1.15336	5e-05	0.00250269	yes	Fluc vs TRIM14
ASAP3	1:23755055-23810750	Fluc	TRIM14	9.01219	5.42714	-0.731686	0.0001	0.00461519	yes	Fluc vs TRIM14
BAIAP2-AS1	17:79002932-79008519	Fluc	TRIM14	6.04423	3.52531	-0.77781	0.0001	0.00461519	yes	Fluc vs TRIM14
BTBD2	19:1985446-2015702	Fluc	TRIM14	37.8169	22.9787	-0.718733	0.0001	0.00461519	yes	Fluc vs TRIM14
CDK17	12:96672038-96794366	Fluc	TRIM14	10.6097	17.778	0.744705	0.0001	0.00461519	yes	Fluc vs TRIM14
CORO1A	16:30194730-30200397	Fluc	TRIM14	10.6821	5.71032	-0.903556	0.0001	0.00461519	yes	Fluc vs TRIM14
DCHS1	11:6642557-6677080	Fluc	TRIM14	3.80166	2.17297	-0.806961	0.0001	0.00461519	yes	Fluc vs TRIM14
DOCK4	7:111366163-111846462	Fluc	TRIM14	1.53024	2.65381	0.79431	0.0001	0.00461519	yes	Fluc vs TRIM14
FAM46B	1:27331510-27339333	Fluc	TRIM14	7.3413	3.99885	-0.876452	0.0001	0.00461519	yes	Fluc vs TRIM14
GFPT2	5:179727699-179780315	Fluc	TRIM14	27.9037	44.2612	0.665589	0.0001	0.00461519	yes	Fluc vs TRIM14
GSDMD	8:144635556-144645232	Fluc	TRIM14	22.4183	13.454	-0.736647	0.0001	0.00461519	yes	Fluc vs TRIM14
HMGA2	12:66151799-66360071	Fluc	TRIM14	8.1181	14.9059	0.876667	0.0001	0.00461519	yes	Fluc vs TRIM14
HSPB1	7:75931874-75933614	Fluc	TRIM14	231.975	144.043	-0.687466	0.0001	0.00461519	yes	Fluc vs TRIM14
LIF	22:30636435-30642840	Fluc	TRIM14	4.91347	8.48409	0.788018	0.0001	0.00461519	yes	Fluc vs TRIM14
MAP2	2:210288770-210598834	Fluc	TRIM14	0.579673	0.193339	-1.58411	0.0001	0.00461519	yes	Fluc vs TRIM14
MAP3K5	6:136878186-137113656	Fluc	TRIM14	2.36473	1.23783	-0.933857	0.0001	0.00461519	yes	Fluc vs TRIM14
MFSD1	3:158519714-158547508	Fluc	TRIM14	20.9357	34.1582	0.706271	0.0001	0.00461519	yes	Fluc vs TRIM14
NQO1	16:69743303-69760533	Fluc	TRIM14	32.6475	19.7309	-0.726519	0.0001	0.00461519	yes	Fluc vs TRIM14
PLEKHA7	11:16809206-17035963	Fluc	TRIM14	0.55906	0.197044	-1.50449	0.0001	0.00461519	yes	Fluc vs TRIM14
PPL	16:4932507-4987136	Fluc	TRIM14	0.433287	0.169519	-1.35387	0.0001	0.00461519	yes	Fluc vs TRIM14
SCN4B	11:118004091-118023630	Fluc	TRIM14	0.737325	0.282941	-1.3818	0.0001	0.00461519	yes	Fluc vs TRIM14
SLC38A1	12:46576837-46663208	Fluc	TRIM14	7.09627	11.4908	0.695342	0.0001	0.00461519	yes	Fluc vs TRIM14
SSTR1	14:38677203-38682268	Fluc	TRIM14	4.96289	2.69296	-0.881988	0.0001	0.00461519	yes	Fluc vs TRIM14
STAC2	17:37366788-37382040	Fluc	TRIM14	3.00384	1.53428	-0.969248	0.0001	0.00461519	yes	Fluc vs TRIM14
TBC1D2	9:100961279-101018003	Fluc	TRIM14	8.76741	5.20214	-0.753045	0.0001	0.00461519	yes	Fluc vs TRIM14
TMCC2	1:205197037-205242471	Fluc	TRIM14	2.65749	1.43307	-0.890956	0.0001	0.00461519	yes	Fluc vs TRIM14
TP53I3	2:24300302-24308085	Fluc	TRIM14	22.2766	12.6788	-0.813106	0.0001	0.00461519	yes	Fluc vs TRIM14
TSPAN13	7:16793350-16824161	Fluc	TRIM14	1.94486	4.38368	1.17247	0.0001	0.00461519	yes	Fluc vs TRIM14
YOD1	1:207217193-207224422	Fluc	TRIM14	2.43185	4.25068	0.805638	0.0001	0.00461519	yes	Fluc vs TRIM14
ZNF608	5:123972609-124080805	Fluc	TRIM14	1.49232	0.795308	-0.907967	0.0001	0.00461519	yes	Fluc vs TRIM14
C1R	12:7241204-7245043	Fluc	TRIM14	12.6401	7.17502	-0.816956	0.00015	0.00655001	yes	Fluc vs TRIM14
C6orf228	6:11094265-11138971	Fluc	TRIM14	7.68598	12.7215	0.726966	0.00015	0.00655001	yes	Fluc vs TRIM14
LAMA5	20:60884120-60942368	Fluc	TRIM14	2.72723	1.62093	-0.750617	0.00015	0.00655001	yes	Fluc vs TRIM14
PIDD	11:799178-805250	Fluc	TRIM14	9.52066	5.61907	-0.760731	0.00015	0.00655001	yes	Fluc vs TRIM14
PSAT1	9:80912058-80945009	Fluc	TRIM14	51.359	81.1038	0.659153	0.00015	0.00655001	yes	Fluc vs TRIM14
RGMB	5:98104998-98132198	Fluc	TRIM14	47.233	75.085	0.66873	0.00015	0.00655001	yes	Fluc vs TRIM14
SEMA6B	19:4542599-4559771	Fluc	TRIM14	4.8508	2.7438	-0.822049	0.00015	0.00655001	yes	Fluc vs TRIM14
SYT14	1:210111518-210337636	Fluc	TRIM14	1.17483	2.24949	0.937148	0.00015	0.00655001	yes	Fluc vs TRIM14
TMEM47	X:34645180-34675405	Fluc	TRIM14	1.37234	2.52419	0.879181	0.00015	0.00655001	yes	Fluc vs TRIM14
TP53I11	11:44785975-44972857	Fluc	TRIM14	15.4823	9.23116	-0.746039	0.00015	0.00655001	yes	Fluc vs TRIM14
ACSF2	17:48503518-48552200	Fluc	TRIM14	8.57909	5.14888	-0.736566	0.0002	0.0083258	yes	Fluc vs TRIM14
APOE	19:45409038-45412650	Fluc	TRIM14	9.41185	4.80807	-0.969022	0.0002	0.0083258	yes	Fluc vs TRIM14
CADM4	19:44126521-44143991	Fluc	TRIM14	7.16369	3.97696	-0.849037	0.0002	0.0083258	yes	Fluc vs TRIM14
CD248	11:66081957-66084515	Fluc	TRIM14	4.63689	2.49406	-0.894659	0.0002	0.0083258	yes	Fluc vs TRIM14
CHST11	12:104850691-105155792	Fluc	TRIM14	3.69514	6.23907	0.755702	0.0002	0.0083258	yes	Fluc vs TRIM14
DNER	2:230222344-230579286	Fluc	TRIM14	0.282179	0.963401	1.77152	0.0002	0.0083258	yes	Fluc vs TRIM14
FBLN2	3:13590624-13679922	Fluc	TRIM14	67.9845	41.9875	-0.695246	0.0002	0.0083258	yes	Fluc vs TRIM14
FCGRT	19:50015535-50029685	Fluc	TRIM14	9.55944	5.53325	-0.7888	0.0002	0.0083258	yes	Fluc vs TRIM14
FLOT2	17:27206356-27224715	Fluc	TRIM14	29.2555	17.534	-0.73855	0.0002	0.0083258	yes	Fluc vs TRIM14
HMGCS1	5:43287571-43313614	Fluc	TRIM14	19.5624	31.2177	0.674284	0.0002	0.0083258	yes	Fluc vs TRIM14
HSPB8	12:119616594-119632551	Fluc	TRIM14	5.47601	9.52062	0.797932	0.0002	0.0083258	yes	Fluc vs TRIM14
IFIT3	10:91087601-91100725	Fluc	TRIM14	9.65218	16.1167	0.739628	0.0002	0.0083258	yes	Fluc vs TRIM14
IL7R	5:35856976-35879705	Fluc	TRIM14	22.1011	13.5842	-0.702184	0.0002	0.0083258	yes	Fluc vs TRIM14
LCOR	10:98592016-98724198	Fluc	TRIM14	2.88349	4.75792	0.722515	0.0002	0.0083258	yes	Fluc vs TRIM14
NUP210	3:13357736-13461809	Fluc	TRIM14	1.2428	0.659485	-0.914181	0.0002	0.0083258	yes	Fluc vs TRIM14
PDE4C	19:18318770-18359010	Fluc	TRIM14	0.628676	0.262077	-1.26233	0.0002	0.0083258	yes	Fluc vs TRIM14
SLC7A11	4:138948575-139163503	Fluc	TRIM14	2.70775	4.56647	0.753983	0.0002	0.0083258	yes	Fluc vs TRIM14
TMEM33	4:41937136-41962824	Fluc	TRIM14	7.28871	11.8006	0.695128	0.0002	0.0083258	yes	Fluc vs TRIM14
TWIST1	7:19155090-19157295	Fluc	TRIM14	31.4644	18.7796	-0.744558	0.0002	0.0083258	yes	Fluc vs TRIM14
CEBPD	8:48649475-48650726	Fluc	TRIM14	4.46806	1.97277	-1.17943	0.00025	0.00999951	yes	Fluc vs TRIM14
CPZ	4:8594386-8621488	Fluc	TRIM14	3.42269	1.69965	-1.00989	0.00025	0.00999951	yes	Fluc vs TRIM14
DRAXIN	1:11751780-11780336	Fluc	TRIM14	1.12249	0.315369	-1.83159	0.00025	0.00999951	yes	Fluc vs TRIM14
GATA2	3:128198264-128212030	Fluc	TRIM14	25.6741	16.1918	-0.66505	0.00025	0.00999951	yes	Fluc vs TRIM14
GOLT1B	12:21654698-21671337	Fluc	TRIM14	25.6488	41.5448	0.695777	0.00025	0.00999951	yes	Fluc vs TRIM14
HDAC9	7:18126571-19036993	Fluc	TRIM14	0.52493	1.09591	1.06193	0.00025	0.00999951	yes	Fluc vs TRIM14
SERPINB7	18:61420280-61472610	Fluc	TRIM14	9.08048	15.0875	0.732509	0.00025	0.00999951	yes	Fluc vs TRIM14
STC1	8:23699433-23712320	Fluc	TRIM14	8.20723	13.1691	0.682195	0.00025	0.00999951	yes	Fluc vs TRIM14
UCHL3	13:76123615-76180156	Fluc	TRIM14	22.5605	36.3831	0.689469	0.00025	0.00999951	yes	Fluc vs TRIM14
BCAM	19:45312315-45324678	Fluc	TRIM14	22.0003	13.3058	-0.725463	0.0003	0.0116181	yes	Fluc vs TRIM14
DCBLD2	3:98514813-98620533	Fluc	TRIM14	64.0654	99.9491	0.641649	0.0003	0.0116181	yes	Fluc vs TRIM14
GCHFR	15:41056284-41059911	Fluc	TRIM14	5.05692	1.86758	-1.43709	0.0003	0.0116181	yes	Fluc vs TRIM14
INHBE	12:57849095-57851791	Fluc	TRIM14	0.127332	0.845088	2.73051	0.0003	0.0116181	yes	Fluc vs TRIM14
JAG2	14:105607317-105635161	Fluc	TRIM14	1.23615	0.637196	-0.956041	0.0003	0.0116181	yes	Fluc vs TRIM14
JPH2	20:42740336-42816218	Fluc	TRIM14	7.1766	3.97547	-0.852176	0.0003	0.0116181	yes	Fluc vs TRIM14
PARP10	8:145051319-145060635	Fluc	TRIM14	4.21968	2.42626	-0.7984	0.0003	0.0116181	yes	Fluc vs TRIM14
RPS17L	15:83205503-83209208	Fluc	TRIM14	0.373915	9.81086	4.7136	0.0003	0.0116181	yes	Fluc vs TRIM14
SLC12A8	3:124801479-124931609	Fluc	TRIM14	2.04189	1.07778	-0.921838	0.0003	0.0116181	yes	Fluc vs TRIM14
SULF2	20:46286149-46415360	Fluc	TRIM14	8.69306	5.38229	-0.691644	0.0003	0.0116181	yes	Fluc vs TRIM14
TLE4	9:82186877-82341656	Fluc	TRIM14	13.2367	8.3839	-0.658846	0.0003	0.0116181	yes	Fluc vs TRIM14
CAMK2N1	1:20808883-20812728	Fluc	TRIM14	2.91629	5.17692	0.82796	0.00035	0.0131821	yes	Fluc vs TRIM14
DCP2	5:112312406-112824527	Fluc	TRIM14	3.87438	6.336	0.709604	0.00035	0.0131821	yes	Fluc vs TRIM14
FAM222A	12:110152186-110211292	Fluc	TRIM14	3.21978	1.77091	-0.862471	0.00035	0.0131821	yes	Fluc vs TRIM14
IRF2BP1	19:46386865-46389376	Fluc	TRIM14	18.7791	11.2391	-0.740607	0.00035	0.0131821	yes	Fluc vs TRIM14
NOTCH3	19:15270443-15311792	Fluc	TRIM14	3.38503	2.0211	-0.744025	0.00035	0.0131821	yes	Fluc vs TRIM14
PEG10	7:94285636-94299007	Fluc	TRIM14	23.0909	14.7285	-0.648717	0.00035	0.0131821	yes	Fluc vs TRIM14
SIPA1L2	1:232533710-232651243	Fluc	TRIM14	2.5585	1.48515	-0.784692	0.00035	0.0131821	yes	Fluc vs TRIM14
SREK1IP1	5:63986134-64064496	Fluc	TRIM14	3.14439	5.06977	0.68914	0.00035	0.0131821	yes	Fluc vs TRIM14
ARC	8:143692404-143695833	Fluc	TRIM14	1.32806	0.563773	-1.23614	0.0004	0.0146977	yes	Fluc vs TRIM14
C10orf54	10:73156690-73575704	Fluc	TRIM14	1.2002	0.611191	-0.97358	0.0004	0.0146977	yes	Fluc vs TRIM14
CPT1C	19:50194364-50216988	Fluc	TRIM14	9.5382	5.84844	-0.705666	0.0004	0.0146977	yes	Fluc vs TRIM14
EMILIN1	2:27301434-27309271	Fluc	TRIM14	24.1821	15.1697	-0.672745	0.0004	0.0146977	yes	Fluc vs TRIM14
FAIM2	12:50260678-50297760	Fluc	TRIM14	0.752002	0.329715	-1.18951	0.0004	0.0146977	yes	Fluc vs TRIM14
KCNN4	19:44270684-44285409	Fluc	TRIM14	1.12558	0.347625	-1.69507	0.0004	0.0146977	yes	Fluc vs TRIM14
LZTS1	8:20103675-20112803	Fluc	TRIM14	6.17851	3.73714	-0.725323	0.0004	0.0146977	yes	Fluc vs TRIM14
RORA	15:60780482-61521502	Fluc	TRIM14	0.761282	1.32064	0.79473	0.0004	0.0146977	yes	Fluc vs TRIM14
SAPCD2	9:139956578-139965028	Fluc	TRIM14	16.9909	10.5435	-0.688403	0.0004	0.0146977	yes	Fluc vs TRIM14
SDSL	12:113860215-113876081	Fluc	TRIM14	5.0422	2.6431	-0.931825	0.0004	0.0146977	yes	Fluc vs TRIM14
USP12	13:27640286-27746033	Fluc	TRIM14	10.1026	16.1394	0.675857	0.0004	0.0146977	yes	Fluc vs TRIM14
COMMD8	4:47452814-47465676	Fluc	TRIM14	8.96468	15.1771	0.759575	0.00045	0.0161622	yes	Fluc vs TRIM14
LAMP5	20:9495004-9511171	Fluc	TRIM14	1.00478	0.249323	-2.01079	0.00045	0.0161622	yes	Fluc vs TRIM14
MAP1A	15:43809805-43823818	Fluc	TRIM14	1.19373	0.693104	-0.78433	0.00045	0.0161622	yes	Fluc vs TRIM14
MT2A	16:56642477-56643409	Fluc	TRIM14	151.802	242.956	0.678508	0.00045	0.0161622	yes	Fluc vs TRIM14
PDGFRA	4:55095263-55164412	Fluc	TRIM14	4.55606	2.72874	-0.739549	0.00045	0.0161622	yes	Fluc vs TRIM14
PHLDB3	19:43979254-44008985	Fluc	TRIM14	5.58451	3.22132	-0.793775	0.00045	0.0161622	yes	Fluc vs TRIM14
2015-09-06	X:118749686-118827333	Fluc	TRIM14	8.68355	5.28017	-0.717701	0.00045	0.0161622	yes	Fluc vs TRIM14
ABCA7	19:1040101-1065571	Fluc	TRIM14	1.31194	0.714929	-0.87583	0.0005	0.0175599	yes	Fluc vs TRIM14
ACSL4	X:108884563-108976621	Fluc	TRIM14	29.4249	45.5975	0.63192	0.0005	0.0175599	yes	Fluc vs TRIM14
ACTA2	10:90692440-90775542	Fluc	TRIM14	24.4136	13.0008	-0.909081	0.0005	0.0175599	yes	Fluc vs TRIM14
AZI1	17:79163392-79196751	Fluc	TRIM14	13.7259	8.59706	-0.674984	0.0005	0.0175599	yes	Fluc vs TRIM14
BMP4	14:54416453-54423554	Fluc	TRIM14	0.839247	0.212932	-1.9787	0.0005	0.0175599	yes	Fluc vs TRIM14
CD70	19:6585849-6591163	Fluc	TRIM14	24.0136	14.4376	-0.734018	0.0005	0.0175599	yes	Fluc vs TRIM14
CLMP	11:122943019-123066007	Fluc	TRIM14	5.81359	9.46649	0.703401	0.0005	0.0175599	yes	Fluc vs TRIM14
DBP	19:49133816-49140639	Fluc	TRIM14	1.94854	0.746512	-1.38415	0.0005	0.0175599	yes	Fluc vs TRIM14
LPPR3	19:812487-821952	Fluc	TRIM14	1.5486	0.698366	-1.14891	0.0005	0.0175599	yes	Fluc vs TRIM14
MCM2	3:127317252-127341279	Fluc	TRIM14	106.175	69.165	-0.618333	0.0005	0.0175599	yes	Fluc vs TRIM14
NEURL1B	5:172068275-172118543	Fluc	TRIM14	2.72641	1.63484	-0.737858	0.0005	0.0175599	yes	Fluc vs TRIM14
PLXNB2	22:50713407-50746001	Fluc	TRIM14	34.0324	21.7963	-0.642827	0.0005	0.0175599	yes	Fluc vs TRIM14
TMEM64	8:91634222-91658133	Fluc	TRIM14	6.70457	10.8119	0.689409	0.0005	0.0175599	yes	Fluc vs TRIM14
VWA1	1:1370902-1378262	Fluc	TRIM14	6.15343	3.73241	-0.721285	0.0005	0.0175599	yes	Fluc vs TRIM14
ACACB	12:109577201-109706031	Fluc	TRIM14	0.803784	0.439857	-0.869773	0.00055	0.0189129	yes	Fluc vs TRIM14
GOLGA8O	15:32737306-32747835	Fluc	TRIM14	1.08076	0.439406	-1.29842	0.00055	0.0189129	yes	Fluc vs TRIM14
GPR37	7:124385654-124406079	Fluc	TRIM14	1.59296	0.77494	-1.03956	0.00055	0.0189129	yes	Fluc vs TRIM14
IFRD1	7:112063198-112117258	Fluc	TRIM14	18.8787	29.1619	0.627328	0.00055	0.0189129	yes	Fluc vs TRIM14
IGFBP3	7:45951843-45960871	Fluc	TRIM14	42.0203	26.6842	-0.655101	0.00055	0.0189129	yes	Fluc vs TRIM14
STAT1	2:191833761-191878976	Fluc	TRIM14	3.0198	1.67313	-0.851902	0.00055	0.0189129	yes	Fluc vs TRIM14
ZFPM2	8:106331146-106816767	Fluc	TRIM14	1.67546	0.929272	-0.850387	0.00055	0.0189129	yes	Fluc vs TRIM14
AHNAK2	14:105403590-105444694	Fluc	TRIM14	0.599558	0.350218	-0.775645	0.0006	0.0202906	yes	Fluc vs TRIM14
CYFIP2	5:156693090-156822606	Fluc	TRIM14	2.00322	1.1813	-0.761946	0.0006	0.0202906	yes	Fluc vs TRIM14
EIF5AL1	10:81272356-81276196	Fluc	TRIM14	1.27479	2.26867	0.831586	0.0006	0.0202906	yes	Fluc vs TRIM14
EPHB1	3:134514098-134979309	Fluc	TRIM14	0.314117	0.699054	1.1541	0.0006	0.0202906	yes	Fluc vs TRIM14
IFI6	1:27992571-27998724	Fluc	TRIM14	14.7953	8.30165	-0.833665	0.0006	0.0202906	yes	Fluc vs TRIM14
KIAA1217	10:23983674-24836772	Fluc	TRIM14	0.523068	0.978084	0.902961	0.0006	0.0202906	yes	Fluc vs TRIM14
OSTM1	6:108362612-108395941	Fluc	TRIM14	9.6616	15.1848	0.65229	0.0006	0.0202906	yes	Fluc vs TRIM14
SGK223	8:8175257-8239257	Fluc	TRIM14	5.63039	3.47606	-0.695784	0.0006	0.0202906	yes	Fluc vs TRIM14
SNORA25	11:93463678-93463812	Fluc	TRIM14	0	30.6561	#NAME?	0.0006	0.0202906	yes	Fluc vs TRIM14
ATP8B3	19:1782073-1812275	Fluc	TRIM14	0.463747	0.190786	-1.28138	0.00065	0.0216107	yes	Fluc vs TRIM14
CCHCR1	6:31110215-31126015	Fluc	TRIM14	24.9728	15.851	-0.655785	0.00065	0.0216107	yes	Fluc vs TRIM14
CLSTN3	12:7282966-7311541	Fluc	TRIM14	3.72088	2.23566	-0.734945	0.00065	0.0216107	yes	Fluc vs TRIM14
FAT3	11:92085261-92629636	Fluc	TRIM14	1.90459	1.18944	-0.679199	0.00065	0.0216107	yes	Fluc vs TRIM14
GSTM4	1:110198697-110208123	Fluc	TRIM14	4.02454	2.04334	-0.97789	0.00065	0.0216107	yes	Fluc vs TRIM14
IRX5	16:54965110-54968397	Fluc	TRIM14	1.47008	0.646157	-1.18594	0.00065	0.0216107	yes	Fluc vs TRIM14
PLAUR	19:44150246-44174498	Fluc	TRIM14	44.5364	68.7236	0.625819	0.00065	0.0216107	yes	Fluc vs TRIM14
SOD3	4:24797084-24802467	Fluc	TRIM14	2.52074	1.05159	-1.26128	0.00065	0.0216107	yes	Fluc vs TRIM14
C5orf4	5:154198051-154230213	Fluc	TRIM14	0.827727	0.325157	-1.34802	0.0007	0.0229046	yes	Fluc vs TRIM14
CACNB3	12:49208214-49222726	Fluc	TRIM14	14.0492	8.88364	-0.66127	0.0007	0.0229046	yes	Fluc vs TRIM14
CTSZ	20:57570241-57582309	Fluc	TRIM14	120.458	79.2521	-0.604007	0.0007	0.0229046	yes	Fluc vs TRIM14
CXXC5	5:139028300-139062680	Fluc	TRIM14	23.6301	14.735	-0.681378	0.0007	0.0229046	yes	Fluc vs TRIM14
DPYSL3	5:146770370-146889619	Fluc	TRIM14	164.753	108.126	-0.607584	0.0007	0.0229046	yes	Fluc vs TRIM14
GAS7	17:9813925-10101868	Fluc	TRIM14	1.59179	0.945972	-0.750784	0.0007	0.0229046	yes	Fluc vs TRIM14
GPR162	12:6930962-6936583	Fluc	TRIM14	2.87131	1.48506	-0.95119	0.0007	0.0229046	yes	Fluc vs TRIM14
HDGFRP2	19:4472254-4517716	Fluc	TRIM14	43.0773	28.0738	-0.617702	0.0007	0.0229046	yes	Fluc vs TRIM14
HSPA2	14:65007185-65009955	Fluc	TRIM14	9.85032	6.0359	-0.706601	0.0007	0.0229046	yes	Fluc vs TRIM14
LRRC45	17:79981279-79989027	Fluc	TRIM14	11.6562	7.20761	-0.6935	0.0007	0.0229046	yes	Fluc vs TRIM14
PPP2R2B	5:145969066-146461033	Fluc	TRIM14	1.97534	1.01049	-0.967042	0.0007	0.0229046	yes	Fluc vs TRIM14
BBC3	19:47724078-47736023	Fluc	TRIM14	5.98351	3.39625	-0.817049	0.00075	0.024189	yes	Fluc vs TRIM14
CITED2	6:139693391-139695787	Fluc	TRIM14	83.4819	54.7039	-0.609819	0.00075	0.024189	yes	Fluc vs TRIM14
CLSTN2	3:139654026-140286919	Fluc	TRIM14	0.628723	0.289993	-1.11641	0.00075	0.024189	yes	Fluc vs TRIM14
LIMS2	2:128395995-128439360	Fluc	TRIM14	2.36112	1.12068	-1.0751	0.00075	0.024189	yes	Fluc vs TRIM14
MGP	12:15034114-15038853	Fluc	TRIM14	2.13131	0.90602	-1.23413	0.00075	0.024189	yes	Fluc vs TRIM14
PODN	1:53527723-53551174	Fluc	TRIM14	0.797111	0.339226	-1.23254	0.00075	0.024189	yes	Fluc vs TRIM14
PYROXD2	10:100143321-100174978	Fluc	TRIM14	3.54933	1.90902	-0.894716	0.00075	0.024189	yes	Fluc vs TRIM14
CLCA2	1:86889768-86922241	Fluc	TRIM14	0.448522	0.154437	-1.53816	0.0008	0.0253901	yes	Fluc vs TRIM14
KIAA0664L3	16:31711933-31718758	Fluc	TRIM14	0.974703	0.321172	-1.60162	0.0008	0.0253901	yes	Fluc vs TRIM14
PDE1C	7:31792631-32338383	Fluc	TRIM14	27.5627	17.8772	-0.624601	0.0008	0.0253901	yes	Fluc vs TRIM14
SLC30A7	1:101361631-101447311	Fluc	TRIM14	3.64253	5.68859	0.643129	0.0008	0.0253901	yes	Fluc vs TRIM14
BAI2	1:32192717-32229648	Fluc	TRIM14	4.33957	2.71778	-0.675125	0.00085	0.0266068	yes	Fluc vs TRIM14
DNAJB4	1:78470635-78482998	Fluc	TRIM14	24.4273	37.467	0.617129	0.00085	0.0266068	yes	Fluc vs TRIM14
IFITM2	11:308106-309410	Fluc	TRIM14	55.5141	35.4269	-0.648007	0.00085	0.0266068	yes	Fluc vs TRIM14
PPP1R26	9:138371647-138380739	Fluc	TRIM14	11.3724	7.37198	-0.62541	0.00085	0.0266068	yes	Fluc vs TRIM14
TIMP3	22:32908538-33454377	Fluc	TRIM14	12.9398	19.7267	0.608329	0.00085	0.0266068	yes	Fluc vs TRIM14
TLL1	4:166794409-167025609	Fluc	TRIM14	0.966832	0.462032	-1.06527	0.00085	0.0266068	yes	Fluc vs TRIM14
APOBEC3B	22:39378403-39388784	Fluc	TRIM14	6.60041	3.81727	-0.790013	0.0009	0.0278237	yes	Fluc vs TRIM14
GDF15	19:18496967-18499986	Fluc	TRIM14	5.19688	2.69038	-0.949837	0.0009	0.0278237	yes	Fluc vs TRIM14
LOC646021	17:29332139-29361863	Fluc	TRIM14	0.967681	0.269792	-1.84268	0.0009	0.0278237	yes	Fluc vs TRIM14
OSBPL5	11:3108345-3186582	Fluc	TRIM14	7.52189	4.79709	-0.648937	0.0009	0.0278237	yes	Fluc vs TRIM14
PDGFRB	5:149493401-149535422	Fluc	TRIM14	27.335	17.7674	-0.621515	0.0009	0.0278237	yes	Fluc vs TRIM14
TRIM22	11:5710816-5732093	Fluc	TRIM14	1.27438	0.633413	-1.00857	0.0009	0.0278237	yes	Fluc vs TRIM14
TWIST2	2:239756672-239795893	Fluc	TRIM14	17.7379	10.6838	-0.731415	0.0009	0.0278237	yes	Fluc vs TRIM14
EVI5	1:92974252-93257961	Fluc	TRIM14	2.57794	4.08993	0.665858	0.00095	0.0289903	yes	Fluc vs TRIM14
FN3K	17:80693451-80709073	Fluc	TRIM14	1.73557	0.709931	-1.28966	0.00095	0.0289903	yes	Fluc vs TRIM14
KANK2	19:11274942-11308243	Fluc	TRIM14	19.5428	12.6096	-0.632122	0.00095	0.0289903	yes	Fluc vs TRIM14
KLHL36	16:84682130-84695916	Fluc	TRIM14	7.66898	4.60908	-0.734556	0.00095	0.0289903	yes	Fluc vs TRIM14
MCM5	22:35796115-35820495	Fluc	TRIM14	90.435	59.5453	-0.602894	0.00095	0.0289903	yes	Fluc vs TRIM14
NRP2	2:206547223-206662857	Fluc	TRIM14	5.89352	9.21443	0.644765	0.00095	0.0289903	yes	Fluc vs TRIM14
PANX2	22:50609159-50618724	Fluc	TRIM14	2.20476	1.21671	-0.857637	0.00095	0.0289903	yes	Fluc vs TRIM14
RASA4	7:102220092-102257205	Fluc	TRIM14	0.613316	0.295111	-1.05537	0.00095	0.0289903	yes	Fluc vs TRIM14
CBR3	21:37504064-37528606	Fluc	TRIM14	13.1872	7.90962	-0.737453	0.001	0.0301504	yes	Fluc vs TRIM14
IL11RA	9:34652181-34662689	Fluc	TRIM14	3.76285	2.06662	-0.864549	0.001	0.0301504	yes	Fluc vs TRIM14
CCDC92	12:124420954-124457163	Fluc	TRIM14	10.3288	6.37097	-0.697094	0.00105	0.0312853	yes	Fluc vs TRIM14
KREMEN2	16:3014216-3018384	Fluc	TRIM14	2.80756	1.46595	-0.937482	0.00105	0.0312853	yes	Fluc vs TRIM14
LOC150381	22:46446338-46454402	Fluc	TRIM14	3.25095	1.69878	-0.936362	0.00105	0.0312853	yes	Fluc vs TRIM14
TOR4A	9:140172279-140177093	Fluc	TRIM14	4.83594	2.94752	-0.714295	0.00105	0.0312853	yes	Fluc vs TRIM14
WNT2	7:116916684-116963343	Fluc	TRIM14	1.46598	0.760706	-0.94645	0.00105	0.0312853	yes	Fluc vs TRIM14
ACVR2B	3:38492517-38534633	Fluc	TRIM14	0.832001	1.3588	0.707672	0.0011	0.0324563	yes	Fluc vs TRIM14
C1QL1	17:43037060-43045644	Fluc	TRIM14	3.67056	1.89149	-0.956479	0.0011	0.0324563	yes	Fluc vs TRIM14
CD274	9:5450502-5470567	Fluc	TRIM14	2.17943	3.59461	0.721883	0.00115	0.0336036	yes	Fluc vs TRIM14
COL5A2	2:189896640-190044605	Fluc	TRIM14	171.918	113.136	-0.603655	0.00115	0.0336036	yes	Fluc vs TRIM14
ITGBL1	13:102104965-102368794	Fluc	TRIM14	13.71	8.7732	-0.644057	0.00115	0.0336036	yes	Fluc vs TRIM14
LYNX1	8:143845755-143859640	Fluc	TRIM14	1.26077	0.653091	-0.948944	0.00115	0.0336036	yes	Fluc vs TRIM14
PBXIP1	1:154916555-154928567	Fluc	TRIM14	8.34326	5.26517	-0.664132	0.00115	0.0336036	yes	Fluc vs TRIM14
PPIF	10:81107219-81115090	Fluc	TRIM14	95.0893	142.163	0.580193	0.00115	0.0336036	yes	Fluc vs TRIM14
SLC29A4	7:5322560-5343704	Fluc	TRIM14	3.52815	2.02675	-0.799747	0.00115	0.0336036	yes	Fluc vs TRIM14
ZCCHC5	X:77911565-77914825	Fluc	TRIM14	0.908749	0.365129	-1.31548	0.00115	0.0336036	yes	Fluc vs TRIM14
CDKN2D	19:10677137-10679655	Fluc	TRIM14	9.18481	5.47998	-0.745079	0.0012	0.034716	yes	Fluc vs TRIM14
HMOX1	22:35777059-35790207	Fluc	TRIM14	23.0882	14.5206	-0.669047	0.0012	0.034716	yes	Fluc vs TRIM14
S100A10	1:151955385-151966714	Fluc	TRIM14	207.663	137.265	-0.597274	0.0012	0.034716	yes	Fluc vs TRIM14
SCG5	15:32933869-32989298	Fluc	TRIM14	0.707392	1.68329	1.2507	0.0012	0.034716	yes	Fluc vs TRIM14
SHANK1	19:51165083-51220195	Fluc	TRIM14	0.891686	0.477015	-0.902501	0.0012	0.034716	yes	Fluc vs TRIM14
ADAMTS10	19:8645125-8675588	Fluc	TRIM14	1.19553	0.619332	-0.948862	0.00125	0.0358101	yes	Fluc vs TRIM14
ADAMTSL4	1:150521897-150533413	Fluc	TRIM14	1.80249	1.0143	-0.829505	0.00125	0.0358101	yes	Fluc vs TRIM14
CDC42BPG	11:64591660-64612041	Fluc	TRIM14	0.662946	0.309491	-1.09899	0.00125	0.0358101	yes	Fluc vs TRIM14
DDAH2	6:31694816-31698039	Fluc	TRIM14	35.9659	23.2778	-0.627678	0.00125	0.0358101	yes	Fluc vs TRIM14
EPT1	2:26531040-26618759	Fluc	TRIM14	7.29393	11.1162	0.607894	0.00125	0.0358101	yes	Fluc vs TRIM14
FLOT1	6:30695510-30710453	Fluc	TRIM14	75.8382	49.8089	-0.606521	0.00125	0.0358101	yes	Fluc vs TRIM14
MIB2	1:1550794-1565990	Fluc	TRIM14	12.8157	8.11083	-0.659994	0.00125	0.0358101	yes	Fluc vs TRIM14
SLC44A2	19:10713120-10755235	Fluc	TRIM14	42.0039	28.0113	-0.584517	0.00125	0.0358101	yes	Fluc vs TRIM14
ZNF697	1:120161999-120190390	Fluc	TRIM14	4.87479	7.64109	0.64844	0.00125	0.0358101	yes	Fluc vs TRIM14
C5orf28	5:43444353-43483992	Fluc	TRIM14	4.05492	6.53997	0.689612	0.0013	0.0369125	yes	Fluc vs TRIM14
CARD11	7:2945708-3083509	Fluc	TRIM14	1.55548	0.894354	-0.798444	0.0013	0.0369125	yes	Fluc vs TRIM14
IGFBP4	17:38599675-38613982	Fluc	TRIM14	90.2187	60.8433	-0.568329	0.0013	0.0369125	yes	Fluc vs TRIM14
MRPL42	12:93861265-93897548	Fluc	TRIM14	19.0975	29.3216	0.618579	0.0013	0.0369125	yes	Fluc vs TRIM14
PTHLH	12:28111016-28124916	Fluc	TRIM14	7.78307	12.6479	0.700489	0.0013	0.0369125	yes	Fluc vs TRIM14
RSL24D1	15:55473511-55489231	Fluc	TRIM14	78.4354	120.34	0.617544	0.0013	0.0369125	yes	Fluc vs TRIM14
SPIRE2	16:89894906-89937727	Fluc	TRIM14	3.78252	2.29554	-0.720514	0.0013	0.0369125	yes	Fluc vs TRIM14
APLP1	19:36359400-36370699	Fluc	TRIM14	10.2212	6.40518	-0.674258	0.00135	0.0379618	yes	Fluc vs TRIM14
CBR1	21:37441939-37498938	Fluc	TRIM14	48.713	31.9487	-0.608552	0.00135	0.0379618	yes	Fluc vs TRIM14
HMG20B	19:3572942-3579081	Fluc	TRIM14	34.1366	21.8051	-0.646657	0.00135	0.0379618	yes	Fluc vs TRIM14
LACTB2	8:71520811-71581447	Fluc	TRIM14	4.03369	6.65586	0.722522	0.00135	0.0379618	yes	Fluc vs TRIM14
NREP	5:110834021-111353003	Fluc	TRIM14	148.816	227.238	0.610671	0.00135	0.0379618	yes	Fluc vs TRIM14
ZSCAN18	19:58595208-58629793	Fluc	TRIM14	1.08287	0.497557	-1.12192	0.00135	0.0379618	yes	Fluc vs TRIM14
FAM18B1	17:18684581-18710026	Fluc	TRIM14	13.8882	21.4309	0.625832	0.0014	0.0390113	yes	Fluc vs TRIM14
FAM60A	12:31433517-31479159	Fluc	TRIM14	20.2659	30.5629	0.592732	0.0014	0.0390113	yes	Fluc vs TRIM14
IGIP	5:139505520-139508391	Fluc	TRIM14	0.71415	1.49256	1.06349	0.0014	0.0390113	yes	Fluc vs TRIM14
LOC100507437	14:105883732-105886092	Fluc	TRIM14	1.98368	0.99354	-0.997528	0.0014	0.0390113	yes	Fluc vs TRIM14
NRXN2	11:64373645-64490660	Fluc	TRIM14	0.744078	0.364068	-1.03125	0.0014	0.0390113	yes	Fluc vs TRIM14
S1PR5	19:10623417-10628668	Fluc	TRIM14	2.1969	1.17619	-0.901352	0.0014	0.0390113	yes	Fluc vs TRIM14
ABCD1	X:152990322-153010216	Fluc	TRIM14	2.78689	1.64639	-0.759347	0.00145	0.0400614	yes	Fluc vs TRIM14
C1S	12:7167979-7178336	Fluc	TRIM14	5.26634	3.24086	-0.700425	0.00145	0.0400614	yes	Fluc vs TRIM14
CLIP4	2:29338307-29406679	Fluc	TRIM14	3.1909	5.08058	0.671026	0.00145	0.0400614	yes	Fluc vs TRIM14
EPHB3	3:184279586-184300196	Fluc	TRIM14	2.79826	1.66535	-0.748698	0.00145	0.0400614	yes	Fluc vs TRIM14
GPRC5C	17:72427666-72443568	Fluc	TRIM14	4.13485	2.36578	-0.805521	0.00145	0.0400614	yes	Fluc vs TRIM14
GRAMD3	5:125695787-125829853	Fluc	TRIM14	3.82561	2.30006	-0.734017	0.00145	0.0400614	yes	Fluc vs TRIM14
MAP6	11:75297962-75379479	Fluc	TRIM14	1.35116	0.699612	-0.949575	0.00145	0.0400614	yes	Fluc vs TRIM14
TMEM173	5:138855112-138862343	Fluc	TRIM14	8.09277	4.914	-0.719737	0.00145	0.0400614	yes	Fluc vs TRIM14
ANKRD35	1:145549208-145568526	Fluc	TRIM14	0.490986	0.185455	-1.40461	0.0015	0.0410701	yes	Fluc vs TRIM14
COL9A2	1:40766162-40782939	Fluc	TRIM14	2.03082	1.16231	-0.805069	0.0015	0.0410701	yes	Fluc vs TRIM14
CRIP2	14:105939274-105946507	Fluc	TRIM14	8.2461	4.8129	-0.776806	0.0015	0.0410701	yes	Fluc vs TRIM14
CXCL12	10:44865604-44880545	Fluc	TRIM14	267.913	163.748	-0.710289	0.0015	0.0410701	yes	Fluc vs TRIM14
FBLN1	22:45898718-45997014	Fluc	TRIM14	45.0397	29.819	-0.594966	0.0015	0.0410701	yes	Fluc vs TRIM14
HES6	2:239146907-239148681	Fluc	TRIM14	1.98595	0.853774	-1.21791	0.0015	0.0410701	yes	Fluc vs TRIM14
RPS6KA5	14:91337158-91526993	Fluc	TRIM14	2.77056	1.64101	-0.75559	0.0015	0.0410701	yes	Fluc vs TRIM14
ADAMTS6	5:64444562-64777704	Fluc	TRIM14	7.4016	11.101	0.584786	0.00155	0.0420942	yes	Fluc vs TRIM14
AR	X:66763873-66950461	Fluc	TRIM14	0.486547	0.248146	-0.971393	0.00155	0.0420942	yes	Fluc vs TRIM14
CLIP3	19:36505561-36523797	Fluc	TRIM14	6.89813	4.34352	-0.667342	0.00155	0.0420942	yes	Fluc vs TRIM14
GCSAM	3:111839687-111852152	Fluc	TRIM14	0.201597	0.531765	1.39932	0.00155	0.0420942	yes	Fluc vs TRIM14
ITGB3	17:45331207-45390077	Fluc	TRIM14	2.73301	4.34073	0.667446	0.00155	0.0420942	yes	Fluc vs TRIM14
LOC100506303	14:19656203-19663457	Fluc	TRIM14	1.22148	2.45214	1.00541	0.00155	0.0420942	yes	Fluc vs TRIM14
NDUFAF4	6:97337186-97345767	Fluc	TRIM14	7.22942	11.1901	0.630272	0.00155	0.0420942	yes	Fluc vs TRIM14
RRAS2	11:14299465-14386052	Fluc	TRIM14	67.3121	100.135	0.573008	0.00155	0.0420942	yes	Fluc vs TRIM14
SH2D4A	8:19171080-19253729	Fluc	TRIM14	25.8787	17.0071	-0.605629	0.00155	0.0420942	yes	Fluc vs TRIM14
SOX9	17:70117160-70122561	Fluc	TRIM14	8.46334	12.9932	0.618462	0.00155	0.0420942	yes	Fluc vs TRIM14
TSPY26P	20:30776948-30778163	Fluc	TRIM14	3.71793	1.92634	-0.948637	0.00155	0.0420942	yes	Fluc vs TRIM14
ATP6V1C1	8:104033247-104085285	Fluc	TRIM14	10.5098	15.7974	0.587948	0.0016	0.0431195	yes	Fluc vs TRIM14
SAC3D1	11:64808375-64826009	Fluc	TRIM14	35.7917	23.3337	-0.617214	0.0016	0.0431195	yes	Fluc vs TRIM14
SELT	3:150321065-150348234	Fluc	TRIM14	24.4473	36.2248	0.567306	0.0016	0.0431195	yes	Fluc vs TRIM14
ZNF238	1:244214560-244220778	Fluc	TRIM14	25.5358	17.213	-0.569028	0.0016	0.0431195	yes	Fluc vs TRIM14
BTBD11	12:107712196-108053419	Fluc	TRIM14	0.23346	0.538123	1.20476	0.00165	0.0441361	yes	Fluc vs TRIM14
FAM98C	19:38893774-38916945	Fluc	TRIM14	4.44106	2.41603	-0.878265	0.00165	0.0441361	yes	Fluc vs TRIM14
KCNG1	20:49620192-49639675	Fluc	TRIM14	15.3472	23.6366	0.623041	0.00165	0.0441361	yes	Fluc vs TRIM14
LIG1	19:48618702-48673560	Fluc	TRIM14	33.476	22.2123	-0.591771	0.00165	0.0441361	yes	Fluc vs TRIM14
RPF2	6:111303290-111346794	Fluc	TRIM14	49.5884	74.331	0.583961	0.00165	0.0441361	yes	Fluc vs TRIM14
SLC4A5	2:74443368-74570534	Fluc	TRIM14	0.72975	1.24624	0.772111	0.00165	0.0441361	yes	Fluc vs TRIM14
EPHA3	3:89156673-89531284	Fluc	TRIM14	0.774319	0.3947	-0.97217	0.0017	0.0451447	yes	Fluc vs TRIM14
CXCL5	4:74861358-74864416	Fluc	TRIM14	0.183147	0.636443	1.79703	0.00175	0.0461302	yes	Fluc vs TRIM14
HS6ST1	2:129023053-129076171	Fluc	TRIM14	15.4661	10.1262	-0.611013	0.00175	0.0461302	yes	Fluc vs TRIM14
UAP1	1:162531295-162569633	Fluc	TRIM14	56.8972	83.4595	0.55272	0.00175	0.0461302	yes	Fluc vs TRIM14
CCDC102A	16:57546089-57570477	Fluc	TRIM14	4.05727	2.44198	-0.732458	0.0018	0.0471057	yes	Fluc vs TRIM14
ARAP1	11:72396113-72463434	Fluc	TRIM14	22.3536	14.9493	-0.580431	0.00185	0.0480497	yes	Fluc vs TRIM14
CASZ1	1:10696660-10856733	Fluc	TRIM14	1.07062	0.57947	-0.88564	0.00185	0.0480497	yes	Fluc vs TRIM14
CCDC147	10:106113521-106214848	Fluc	TRIM14	0.373205	0.739298	0.986188	0.00185	0.0480497	yes	Fluc vs TRIM14
IGFBP6	12:53491435-53496128	Fluc	TRIM14	52.4946	34.3917	-0.610106	0.00185	0.0480497	yes	Fluc vs TRIM14
NT5E	6:86159301-86205509	Fluc	TRIM14	23.7948	35.5336	0.578538	0.00185	0.0480497	yes	Fluc vs TRIM14
ZNF385A	12:54762919-54785083	Fluc	TRIM14	8.35829	5.25881	-0.668472	0.00185	0.0480497	yes	Fluc vs TRIM14
ABCE1	4:145915726-146050676	Fluc	TRIM14	44.9833	67.3774	0.582877	0.0019	0.0489987	yes	Fluc vs TRIM14
ABHD4	14:23067146-23081265	Fluc	TRIM14	12.5618	8.17581	-0.619615	0.0019	0.0489987	yes	Fluc vs TRIM14
C19orf68	19:48675209-48700516	Fluc	TRIM14	6.11197	3.74185	-0.707885	0.0019	0.0489987	yes	Fluc vs TRIM14
C8orf46	8:67405490-67430759	Fluc	TRIM14	1.58467	0.869138	-0.866521	0.0019	0.0489987	yes	Fluc vs TRIM14
CD46	1:207925382-207968861	Fluc	TRIM14	13.8553	20.8321	0.588368	0.0019	0.0489987	yes	Fluc vs TRIM14
ME3	11:86152149-86383678	Fluc	TRIM14	5.47597	3.35887	-0.705139	0.0019	0.0489987	yes	Fluc vs TRIM14
PLEKHA1	10:124134093-124191871	Fluc	TRIM14	4.71617	7.26506	0.623358	0.0019	0.0489987	yes	Fluc vs TRIM14
SLC4A11	20:3208062-3219887	Fluc	TRIM14	1.51993	0.813571	-0.901665	0.0019	0.0489987	yes	Fluc vs TRIM14
SPTAN1	9:131314836-131419129	Fluc	TRIM14	47.2463	30.0951	-0.650671	0.0019	0.0489987	yes	Fluc vs TRIM14
CLDN23	8:8559665-8561617	Fluc	TRIM14	1.02139	0.363916	-1.48886	0.00195	0.0499404	yes	Fluc vs TRIM14
COL2A1	12:48366747-48398285	Fluc	TRIM14	0.741927	0.394633	-0.910767	0.00195	0.0499404	yes	Fluc vs TRIM14
KITLG	12:88886569-88974250	Fluc	TRIM14	12.155	18.0027	0.566667	0.00195	0.0499404	yes	Fluc vs TRIM14
RABGGTB	1:76251885-76260764	Fluc	TRIM14	50.0904	73.7093	0.557313	0.00195	0.0499404	yes	Fluc vs TRIM14
SLC52A1	17:4935896-4938727	Fluc	TRIM14	1.1509	0.498519	-1.20704	0.00195	0.0499404	yes	Fluc vs TRIM14
TMEM167A	5:82348664-82373272	Fluc	TRIM14	27.348	40.3423	0.560858	0.00195	0.0499404	yes	Fluc vs TRIM14
CGNL1	15:57668702-57842925	Fluc	TRIM14	1.60505	1.00294	-0.678388	0.002	0.0508692	no	Fluc vs TRIM14
FAM3C	7:120988904-121036422	Fluc	TRIM14	26.851	40.006	0.575242	0.002	0.0508692	no	Fluc vs TRIM14
ICAM5	19:10400654-10407454	Fluc	TRIM14	2.35001	1.31923	-0.832971	0.002	0.0508692	no	Fluc vs TRIM14
KRT18	12:53290970-53346685	Fluc	TRIM14	286.118	191.7	-0.577757	0.002	0.0508692	no	Fluc vs TRIM14
OLFML2A	9:127539436-127577161	Fluc	TRIM14	5.66252	3.66686	-0.626899	0.002	0.0508692	no	Fluc vs TRIM14
PPM1K	4:89178760-89205983	Fluc	TRIM14	0.939041	1.58004	0.7507	0.002	0.0508692	no	Fluc vs TRIM14
ATP2B1	12:89981825-90049844	Fluc	TRIM14	15.6746	22.9542	0.550325	0.00205	0.0518143	no	Fluc vs TRIM14
E2F8	11:19245609-19263202	Fluc	TRIM14	4.28467	2.72228	-0.65437	0.00205	0.0518143	no	Fluc vs TRIM14
PRR16	5:119800018-120022965	Fluc	TRIM14	9.84499	6.21393	-0.663884	0.00205	0.0518143	no	Fluc vs TRIM14
RRP15	1:218458628-218511325	Fluc	TRIM14	6.15375	9.13487	0.569918	0.00205	0.0518143	no	Fluc vs TRIM14
CCDC126	7:23636997-23684327	Fluc	TRIM14	1.36021	2.40656	0.823139	0.0021	0.0527772	no	Fluc vs TRIM14
IRF7	11:612554-615999	Fluc	TRIM14	5.94949	3.60206	-0.723944	0.0021	0.0527772	no	Fluc vs TRIM14
KIAA1462	10:30301728-30348488	Fluc	TRIM14	1.01408	0.609525	-0.73441	0.0021	0.0527772	no	Fluc vs TRIM14
ERO1L	14:53108604-53162419	Fluc	TRIM14	19.36	28.8026	0.573123	0.00215	0.0537354	no	Fluc vs TRIM14
FNDC4	2:27714749-27718126	Fluc	TRIM14	4.26679	2.48309	-0.781013	0.00215	0.0537354	no	Fluc vs TRIM14
LOC440297	15:82753446-82798323	Fluc	TRIM14	2.64555	1.56567	-0.756792	0.00215	0.0537354	no	Fluc vs TRIM14
MIAT	22:27053445-27072441	Fluc	TRIM14	0.700926	0.4136	-0.761027	0.00215	0.0537354	no	Fluc vs TRIM14
MYLK	3:123304402-123603149	Fluc	TRIM14	32.849	21.3917	-0.618799	0.00215	0.0537354	no	Fluc vs TRIM14
PHLDB2	3:111393522-111695364	Fluc	TRIM14	15.3959	22.5589	0.551153	0.00215	0.0537354	no	Fluc vs TRIM14
RARG	12:53604349-53626040	Fluc	TRIM14	12.9631	8.51857	-0.605729	0.00215	0.0537354	no	Fluc vs TRIM14
TNK2	3:195590235-195638128	Fluc	TRIM14	6.21497	4.01917	-0.628851	0.00215	0.0537354	no	Fluc vs TRIM14
ZNF678	1:227751219-227850164	Fluc	TRIM14	0.768343	1.27102	0.72617	0.00215	0.0537354	no	Fluc vs TRIM14
CES3	16:66995131-67009052	Fluc	TRIM14	0.614234	0.266352	-1.20545	0.0022	0.0546673	no	Fluc vs TRIM14
HMGCR	5:74632992-74657926	Fluc	TRIM14	23.4719	34.4152	0.552108	0.0022	0.0546673	no	Fluc vs TRIM14
MOSPD1	X:134021661-134049297	Fluc	TRIM14	10.7405	16.4131	0.611786	0.0022	0.0546673	no	Fluc vs TRIM14
OPCML	11:132284874-133402403	Fluc	TRIM14	0.319168	0.596343	0.901827	0.0022	0.0546673	no	Fluc vs TRIM14
SMYD3	1:245912641-246670644	Fluc	TRIM14	11.8729	18.0798	0.606706	0.00225	0.0555916	no	Fluc vs TRIM14
UFM1	13:38923941-38937143	Fluc	TRIM14	24.8449	36.8809	0.569922	0.00225	0.0555916	no	Fluc vs TRIM14
GNPNAT1	14:53241910-53258386	Fluc	TRIM14	28.932	42.3884	0.551005	0.0023	0.0565071	no	Fluc vs TRIM14
GRASP	12:52400747-52409671	Fluc	TRIM14	1.56807	0.739033	-1.08528	0.0023	0.0565071	no	Fluc vs TRIM14
2015-03-03	5:126203405-126366440	Fluc	TRIM14	5.86753	8.97862	0.61374	0.0023	0.0565071	no	Fluc vs TRIM14
STK17B	2:196998306-197036336	Fluc	TRIM14	2.20489	3.46786	0.653338	0.0023	0.0565071	no	Fluc vs TRIM14
MDK	11:46402333-46405387	Fluc	TRIM14	281.112	191.658	-0.552608	0.0024	0.0582927	no	Fluc vs TRIM14
OSBPL10	3:31702316-32033228	Fluc	TRIM14	1.27531	0.731821	-0.801287	0.0024	0.0582927	no	Fluc vs TRIM14
SALL2	14:21989230-22005337	Fluc	TRIM14	3.55339	2.26844	-0.647495	0.0024	0.0582927	no	Fluc vs TRIM14
TMX1	14:51706885-51724373	Fluc	TRIM14	23.0199	34.1786	0.57021	0.0024	0.0582927	no	Fluc vs TRIM14
C9orf9	9:135754289-135765418	Fluc	TRIM14	3.66821	1.55128	-1.24162	0.00245	0.0592129	no	Fluc vs TRIM14
DCUN1D5	11:102921412-102962944	Fluc	TRIM14	3.31123	4.92012	0.571326	0.00245	0.0592129	no	Fluc vs TRIM14
LAMC2	1:183155173-183214262	Fluc	TRIM14	0.477958	0.839696	0.812982	0.00245	0.0592129	no	Fluc vs TRIM14
NAMPT	7:105888730-105925638	Fluc	TRIM14	25.4171	36.8411	0.535514	0.00245	0.0592129	no	Fluc vs TRIM14
PRTG	15:55903737-56035177	Fluc	TRIM14	0.715266	1.14931	0.684212	0.0025	0.060065	no	Fluc vs TRIM14
B3GNT5	3:182895830-183145855	Fluc	TRIM14	2.09416	3.36915	0.68601	0.00255	0.0609309	no	Fluc vs TRIM14
EGR2	10:64571755-64578927	Fluc	TRIM14	0.634244	0.248729	-1.35047	0.00255	0.0609309	no	Fluc vs TRIM14
MEST	7:130126015-130371406	Fluc	TRIM14	83.9068	55.7522	-0.589759	0.00255	0.0609309	no	Fluc vs TRIM14
NXNL2	9:91150015-91190704	Fluc	TRIM14	0.986996	0.229236	-2.10621	0.00255	0.0609309	no	Fluc vs TRIM14
ANKMY1	2:241418838-241497405	Fluc	TRIM14	1.65165	0.898071	-0.879005	0.0026	0.0617874	no	Fluc vs TRIM14
BACH1	21:30671219-30734217	Fluc	TRIM14	11.0182	16.3826	0.572281	0.0026	0.0617874	no	Fluc vs TRIM14
LHX2	9:126773888-126795442	Fluc	TRIM14	1.57049	0.777467	-1.01436	0.0026	0.0617874	no	Fluc vs TRIM14
MAN2A1	5:109025155-109203429	Fluc	TRIM14	7.18319	10.7187	0.57744	0.0026	0.0617874	no	Fluc vs TRIM14
PFKL	21:45719924-45747261	Fluc	TRIM14	103.904	71.5849	-0.537528	0.0026	0.0617874	no	Fluc vs TRIM14
THSD1	13:52951301-52980629	Fluc	TRIM14	6.06661	3.90715	-0.634776	0.0026	0.0617874	no	Fluc vs TRIM14
TNFAIP3	6:138144805-138204451	Fluc	TRIM14	1.81959	2.90397	0.674414	0.0026	0.0617874	no	Fluc vs TRIM14
CACTIN	19:3607244-3626813	Fluc	TRIM14	18.0853	11.92	-0.601428	0.00265	0.0626346	no	Fluc vs TRIM14
KIF5A	12:57943846-57978554	Fluc	TRIM14	2.6002	1.60769	-0.693635	0.00265	0.0626346	no	Fluc vs TRIM14
PIGA	X:15337572-15353676	Fluc	TRIM14	5.89923	8.94261	0.600169	0.00265	0.0626346	no	Fluc vs TRIM14
CCDC136	7:128431463-128462187	Fluc	TRIM14	4.00526	2.36589	-0.759509	0.00275	0.0643088	no	Fluc vs TRIM14
CHAC1	15:41245635-41248717	Fluc	TRIM14	4.48297	7.30454	0.704339	0.00275	0.0643088	no	Fluc vs TRIM14
EFS	14:23825610-23834842	Fluc	TRIM14	2.12433	1.2252	-0.793986	0.00275	0.0643088	no	Fluc vs TRIM14
LOC100505501	8:60031833-60033820	Fluc	TRIM14	1.9371	0.749906	-1.36912	0.0028	0.0651664	no	Fluc vs TRIM14
LUM	12:91497231-91505542	Fluc	TRIM14	2.16485	1.17907	-0.876621	0.0028	0.0651664	no	Fluc vs TRIM14
SERP1	3:150259779-150264428	Fluc	TRIM14	30.8143	45.0282	0.547226	0.0028	0.0651664	no	Fluc vs TRIM14
ARHGAP23	17:36584719-36668628	Fluc	TRIM14	19.022	12.9982	-0.549355	0.00285	0.0660193	no	Fluc vs TRIM14
CD14	5:140011312-140013286	Fluc	TRIM14	1.27358	0.538315	-1.24237	0.00285	0.0660193	no	Fluc vs TRIM14
LHPP	10:126150340-126302710	Fluc	TRIM14	4.0842	2.38826	-0.774096	0.00285	0.0660193	no	Fluc vs TRIM14
FLYWCH1	16:2961979-3001209	Fluc	TRIM14	12.7192	8.17863	-0.637079	0.0029	0.0668554	no	Fluc vs TRIM14
CDK18	1:205473683-205501921	Fluc	TRIM14	0.711548	0.325388	-1.1288	0.00295	0.0677124	no	Fluc vs TRIM14
E2F2	1:23832919-23857712	Fluc	TRIM14	2.09029	1.28111	-0.706308	0.00295	0.0677124	no	Fluc vs TRIM14
LMNB2	19:2428162-2456966	Fluc	TRIM14	193.484	132.877	-0.542128	0.00295	0.0677124	no	Fluc vs TRIM14
PADI3	1:17575592-17610728	Fluc	TRIM14	0.510919	0.193137	-1.40347	0.00295	0.0677124	no	Fluc vs TRIM14
PAOX	10:135192740-135205198	Fluc	TRIM14	2.63998	1.41889	-0.895764	0.00295	0.0677124	no	Fluc vs TRIM14
SOGA1	20:35405844-35492087	Fluc	TRIM14	15.8933	10.4876	-0.599739	0.00295	0.0677124	no	Fluc vs TRIM14
OSCP1	1:36883506-36916086	Fluc	TRIM14	4.47608	2.47351	-0.855674	0.003	0.0685493	no	Fluc vs TRIM14
RIN1	11:66099541-66104000	Fluc	TRIM14	21.0652	14.0768	-0.581549	0.003	0.0685493	no	Fluc vs TRIM14
BLVRB	19:40953690-40971725	Fluc	TRIM14	20.3782	13.0009	-0.648408	0.00305	0.0693823	no	Fluc vs TRIM14
CCDC106	19:56158953-56164527	Fluc	TRIM14	5.22013	3.2274	-0.693716	0.0031	0.0702042	no	Fluc vs TRIM14
EFEMP2	11:65627871-65640405	Fluc	TRIM14	90.9459	58.3794	-0.639549	0.0031	0.0702042	no	Fluc vs TRIM14
NACC2	9:138898382-138987131	Fluc	TRIM14	11.1979	7.57845	-0.563255	0.0031	0.0702042	no	Fluc vs TRIM14
PPP1R35	7:100032911-100034094	Fluc	TRIM14	10.1283	5.94434	-0.768802	0.0031	0.0702042	no	Fluc vs TRIM14
SIX5	19:46268042-46272497	Fluc	TRIM14	9.10549	6.01584	-0.597971	0.0031	0.0702042	no	Fluc vs TRIM14
ALX4	11:44282277-44331716	Fluc	TRIM14	0.58416	0.29916	-0.965446	0.00315	0.0709945	no	Fluc vs TRIM14
MMP11	22:24115035-24126503	Fluc	TRIM14	0.958627	0.415577	-1.20585	0.00315	0.0709945	no	Fluc vs TRIM14
IPMK	10:59951277-60027694	Fluc	TRIM14	3.90865	5.86343	0.585076	0.0032	0.0718489	no	Fluc vs TRIM14
LOC100288152	5:473333-524549	Fluc	TRIM14	2.31642	1.39711	-0.729455	0.00325	0.0726626	no	Fluc vs TRIM14
RNF150	4:141786724-142054616	Fluc	TRIM14	2.44564	1.51534	-0.690569	0.00325	0.0726626	no	Fluc vs TRIM14
TRIM56	7:100728785-100733909	Fluc	TRIM14	11.6038	7.73111	-0.585855	0.00325	0.0726626	no	Fluc vs TRIM14
TRIQK	8:93895757-93978372	Fluc	TRIM14	2.35738	3.72988	0.661945	0.00325	0.0726626	no	Fluc vs TRIM14
EHBP1L1	11:65343508-65360116	Fluc	TRIM14	26.8274	18.6035	-0.528133	0.0033	0.0734236	no	Fluc vs TRIM14
IFIT2	10:91061705-91069033	Fluc	TRIM14	6.09096	9.12489	0.583137	0.0033	0.0734236	no	Fluc vs TRIM14
ITGAV	2:187454789-187545628	Fluc	TRIM14	17.4452	25.0902	0.524297	0.0033	0.0734236	no	Fluc vs TRIM14
SLC4A7	3:27414211-27525911	Fluc	TRIM14	7.6431	11.185	0.549333	0.0033	0.0734236	no	Fluc vs TRIM14
CRAT	9:131857072-131873070	Fluc	TRIM14	19.6294	13.2392	-0.5682	0.00335	0.0742445	no	Fluc vs TRIM14
NFATC4	14:24836144-24848810	Fluc	TRIM14	5.92638	3.97018	-0.577946	0.00335	0.0742445	no	Fluc vs TRIM14
MAP3K14	17:43325302-43394414	Fluc	TRIM14	13.732	9.31264	-0.560284	0.0034	0.0750358	no	Fluc vs TRIM14
SNPH	20:1246959-1289971	Fluc	TRIM14	2.082	1.28328	-0.698138	0.0034	0.0750358	no	Fluc vs TRIM14
SPRYD7	13:50486841-50510626	Fluc	TRIM14	5.41827	8.17869	0.594039	0.0034	0.0750358	no	Fluc vs TRIM14
CTSF	11:66330934-66336047	Fluc	TRIM14	36.8791	24.9208	-0.565452	0.00345	0.0758263	no	Fluc vs TRIM14
H6PD	1:9294862-9331396	Fluc	TRIM14	3.66136	2.43748	-0.586988	0.00345	0.0758263	no	Fluc vs TRIM14
IRF2BPL	14:77490885-77495042	Fluc	TRIM14	5.75364	3.76495	-0.611846	0.00345	0.0758263	no	Fluc vs TRIM14
TK1	17:76170159-76183285	Fluc	TRIM14	160.077	110.047	-0.540647	0.00345	0.0758263	no	Fluc vs TRIM14
CYCS	7:25158269-25164980	Fluc	TRIM14	64.7576	93.6017	0.531484	0.0035	0.0766162	no	Fluc vs TRIM14
ERMP1	9:5784571-5833081	Fluc	TRIM14	0.391113	0.726871	0.894114	0.0035	0.0766162	no	Fluc vs TRIM14
MIR143HG	5:148786439-148812399	Fluc	TRIM14	0.887586	0.539161	-0.719169	0.0035	0.0766162	no	Fluc vs TRIM14
TRIOBP	22:38092994-38172563	Fluc	TRIM14	16.1178	10.2343	-0.655243	0.0035	0.0766162	no	Fluc vs TRIM14
ZBTB38	3:141043054-141168634	Fluc	TRIM14	11.4497	16.6025	0.536097	0.0035	0.0766162	no	Fluc vs TRIM14
ZNF295	21:43406939-43430496	Fluc	TRIM14	4.24644	6.293	0.567495	0.0035	0.0766162	no	Fluc vs TRIM14
OLFML3	1:114522029-114524875	Fluc	TRIM14	11.9818	7.8723	-0.605993	0.00355	0.0774254	no	Fluc vs TRIM14
PLEKHA4	19:49340353-49371884	Fluc	TRIM14	3.77187	2.43944	-0.628727	0.00355	0.0774254	no	Fluc vs TRIM14
ABCA2	9:139901685-139931234	Fluc	TRIM14	9.0256	6.13744	-0.556386	0.0036	0.0782108	no	Fluc vs TRIM14
ARHGEF17	11:73018279-73080425	Fluc	TRIM14	19.3501	13.4477	-0.524983	0.0036	0.0782108	no	Fluc vs TRIM14
C9orf41	9:77597872-77643310	Fluc	TRIM14	4.89871	7.46213	0.607185	0.0036	0.0782108	no	Fluc vs TRIM14
CHRNB1	17:7348405-7360932	Fluc	TRIM14	2.16464	1.23604	-0.808401	0.0036	0.0782108	no	Fluc vs TRIM14
MT1X	16:56716381-56718108	Fluc	TRIM14	17.222	29.9101	0.79638	0.0036	0.0782108	no	Fluc vs TRIM14
PER1	17:8043787-8055753	Fluc	TRIM14	5.56945	3.69137	-0.593376	0.0036	0.0782108	no	Fluc vs TRIM14
ARHGEF40	14:21538526-21558036	Fluc	TRIM14	11.5957	7.94955	-0.544641	0.00365	0.0789882	no	Fluc vs TRIM14
GNAZ	22:23401592-23484241	Fluc	TRIM14	3.81875	2.40927	-0.664502	0.00365	0.0789882	no	Fluc vs TRIM14
EVI5L	19:7895160-7929862	Fluc	TRIM14	5.6875	3.72447	-0.61076	0.0037	0.0797676	no	Fluc vs TRIM14
HDAC6	X:48660486-48683380	Fluc	TRIM14	13.9314	9.55811	-0.543546	0.0037	0.0797676	no	Fluc vs TRIM14
TSPAN10	17:79609348-79615779	Fluc	TRIM14	1.48483	0.611218	-1.28054	0.0037	0.0797676	no	Fluc vs TRIM14
CELSR2	1:109792640-109818378	Fluc	TRIM14	2.69269	1.78499	-0.593134	0.00375	0.0805209	no	Fluc vs TRIM14
EBF4	20:2673523-2740754	Fluc	TRIM14	3.10509	1.84175	-0.753559	0.00375	0.0805209	no	Fluc vs TRIM14
GOLGA2P5	12:100550168-100567121	Fluc	TRIM14	0.913283	0.465607	-0.97195	0.00375	0.0805209	no	Fluc vs TRIM14
PDZD4	X:153067622-153096003	Fluc	TRIM14	5.19957	3.43454	-0.598277	0.00375	0.0805209	no	Fluc vs TRIM14
SIPA1	11:65405577-65418391	Fluc	TRIM14	11.0804	7.50883	-0.561353	0.0038	0.0812458	no	Fluc vs TRIM14
EPN1	19:56186560-56207133	Fluc	TRIM14	81.7591	56.8987	-0.522982	0.00385	0.0819768	no	Fluc vs TRIM14
NINL	20:25433336-25566153	Fluc	TRIM14	4.31849	2.87091	-0.589017	0.00385	0.0819768	no	Fluc vs TRIM14
PADI4	1:17634689-17690495	Fluc	TRIM14	0.548481	0.204566	-1.42287	0.00385	0.0819768	no	Fluc vs TRIM14
RASGRP1	15:38780301-38857007	Fluc	TRIM14	0.652184	1.11511	0.773839	0.00385	0.0819768	no	Fluc vs TRIM14
SNTA1	20:31995762-32031698	Fluc	TRIM14	22.9948	15.546	-0.564765	0.00385	0.0819768	no	Fluc vs TRIM14
ZNF805	19:57752052-57774106	Fluc	TRIM14	0.722694	1.15826	0.6805	0.00385	0.0819768	no	Fluc vs TRIM14
ATP8B1	18:55297533-55470327	Fluc	TRIM14	13.2374	9.20494	-0.524134	0.0039	0.0827387	no	Fluc vs TRIM14
LIN7C	11:27515964-27528326	Fluc	TRIM14	5.44511	8.12	0.576518	0.0039	0.0827387	no	Fluc vs TRIM14
MEX3B	15:82334118-82338484	Fluc	TRIM14	12.8722	8.78084	-0.551831	0.0039	0.0827387	no	Fluc vs TRIM14
C1GALT1	7:7222245-7288251	Fluc	TRIM14	4.14882	6.17125	0.572862	0.00395	0.0834992	no	Fluc vs TRIM14
FLT3LG	19:49977465-49989488	Fluc	TRIM14	3.21467	1.60162	-1.00514	0.00395	0.0834992	no	Fluc vs TRIM14
H2AFX	11:118964583-118966177	Fluc	TRIM14	77.6847	53.2502	-0.544843	0.00395	0.0834992	no	Fluc vs TRIM14
ZDHHC24	11:66306734-66313671	Fluc	TRIM14	5.07069	2.83901	-0.836793	0.00395	0.0834992	no	Fluc vs TRIM14
DGKA	12:56324945-56347807	Fluc	TRIM14	6.77217	4.49888	-0.590051	0.004	0.0842149	no	Fluc vs TRIM14
MPP4	2:202509596-202563417	Fluc	TRIM14	1.59095	2.63225	0.726408	0.004	0.0842149	no	Fluc vs TRIM14
OBSL1	2:220415449-220436268	Fluc	TRIM14	22.2599	15.0849	-0.561344	0.004	0.0842149	no	Fluc vs TRIM14
PSG7	19:43428283-43441330	Fluc	TRIM14	0.159349	0.569627	1.83783	0.004	0.0842149	no	Fluc vs TRIM14
IL22RA1	1:24446260-24469775	Fluc	TRIM14	0.753256	0.349977	-1.10588	0.00405	0.084929	no	Fluc vs TRIM14
IL6	7:22765013-22771621	Fluc	TRIM14	0.525721	1.39966	1.41271	0.00405	0.084929	no	Fluc vs TRIM14
LRRC20	10:72058728-72142382	Fluc	TRIM14	8.52298	5.69798	-0.580906	0.00405	0.084929	no	Fluc vs TRIM14
STC2	5:172741725-172756506	Fluc	TRIM14	37.5972	53.8434	0.518145	0.00405	0.084929	no	Fluc vs TRIM14
STX3	11:59522531-59573355	Fluc	TRIM14	5.48756	7.99729	0.543346	0.00405	0.084929	no	Fluc vs TRIM14
ZNF267	16:31885078-31928629	Fluc	TRIM14	4.23808	6.40674	0.59618	0.00405	0.084929	no	Fluc vs TRIM14
LGALS3BP	17:76967334-76976061	Fluc	TRIM14	21.0037	14.2519	-0.559489	0.0041	0.0856772	no	Fluc vs TRIM14
C1QTNF6	22:37576205-37584330	Fluc	TRIM14	5.1918	3.28344	-0.661026	0.00415	0.0863802	no	Fluc vs TRIM14
CAPN5	11:76777991-76837201	Fluc	TRIM14	19.2718	13.2769	-0.537574	0.00415	0.0863802	no	Fluc vs TRIM14
COL4A5	X:107683073-107940775	Fluc	TRIM14	1.79619	1.17234	-0.615544	0.00415	0.0863802	no	Fluc vs TRIM14
GPR87	3:150804675-151176497	Fluc	TRIM14	4.01684	1.49082	-1.42996	0.00415	0.0863802	no	Fluc vs TRIM14
GTPBP10	7:89975978-90020769	Fluc	TRIM14	3.30263	4.86691	0.559388	0.00415	0.0863802	no	Fluc vs TRIM14
ARHGAP33	19:36266416-36279724	Fluc	TRIM14	5.15236	3.38569	-0.605781	0.0042	0.0871263	no	Fluc vs TRIM14
REEP5	5:112196884-112258031	Fluc	TRIM14	25.995	40.5865	0.642769	0.0042	0.0871263	no	Fluc vs TRIM14
ZNF774	15:90895476-90904715	Fluc	TRIM14	1.1425	0.538949	-1.08398	0.0042	0.0871263	no	Fluc vs TRIM14
LOC100506377	3:98699901-98701940	Fluc	TRIM14	1.11514	2.38818	1.09868	0.00425	0.087861	no	Fluc vs TRIM14
SCARA3	8:27491576-27534286	Fluc	TRIM14	34.233	23.7163	-0.529512	0.00425	0.087861	no	Fluc vs TRIM14
GJD3	17:38516903-38520945	Fluc	TRIM14	0.770931	0.389376	-0.985439	0.0043	0.0886184	no	Fluc vs TRIM14
LOC642852	21:46707966-46717269	Fluc	TRIM14	5.94053	4.07321	-0.544426	0.0043	0.0886184	no	Fluc vs TRIM14
LRRC3DN	21:45879819-45882079	Fluc	TRIM14	2.29258	1.30292	-0.815221	0.0043	0.0886184	no	Fluc vs TRIM14
EDEM3	1:184659624-184724041	Fluc	TRIM14	4.87967	7.1449	0.55013	0.00435	0.0893111	no	Fluc vs TRIM14
RTN4	2:55199324-55277734	Fluc	TRIM14	139.427	199.781	0.518912	0.00435	0.0893111	no	Fluc vs TRIM14
SH3BGRL2	6:80340999-80413369	Fluc	TRIM14	0.312817	0.592779	0.922175	0.00435	0.0893111	no	Fluc vs TRIM14
HOOK2	19:12873816-12886434	Fluc	TRIM14	3.61268	2.28226	-0.662606	0.0044	0.0900244	no	Fluc vs TRIM14
TRABD2A	2:85048793-85108252	Fluc	TRIM14	5.56343	3.43276	-0.696602	0.0044	0.0900244	no	Fluc vs TRIM14
EPHA4	2:222282746-222437010	Fluc	TRIM14	2.84474	1.89527	-0.585897	0.00445	0.0907825	no	Fluc vs TRIM14
KHK	2:27309610-27341995	Fluc	TRIM14	1.03245	0.399659	-1.36923	0.00445	0.0907825	no	Fluc vs TRIM14
TSHZ1	18:72922709-73001905	Fluc	TRIM14	2.97774	1.94868	-0.611719	0.00445	0.0907825	no	Fluc vs TRIM14
NDUFA4	7:10971579-10979813	Fluc	TRIM14	49.8774	71.4316	0.518177	0.0045	0.0914797	no	Fluc vs TRIM14
PIANP	12:6802956-6810009	Fluc	TRIM14	5.70393	3.66125	-0.639618	0.0045	0.0914797	no	Fluc vs TRIM14
RAP1A	1:112162404-112256101	Fluc	TRIM14	35.5552	51.1444	0.524517	0.0045	0.0914797	no	Fluc vs TRIM14
RASSF7	11:560970-564025	Fluc	TRIM14	8.90452	5.64395	-0.657832	0.0045	0.0914797	no	Fluc vs TRIM14
TPPP	5:659976-733882	Fluc	TRIM14	0.721379	0.414563	-0.799167	0.0045	0.0914797	no	Fluc vs TRIM14
CPT1A	11:68522087-68609399	Fluc	TRIM14	6.75617	4.6039	-0.55335	0.00455	0.0921676	no	Fluc vs TRIM14
FAM108A1	19:1876974-1885518	Fluc	TRIM14	21.9534	14.6123	-0.587264	0.0046	0.0929055	no	Fluc vs TRIM14
LOC100132273	22:42486936-42521354	Fluc	TRIM14	2.28247	1.26133	-0.855657	0.00465	0.0936434	no	Fluc vs TRIM14
LOC100287314	12:30948614-30955645	Fluc	TRIM14	2.80698	4.57209	0.703832	0.0047	0.0943084	no	Fluc vs TRIM14
MYO18A	17:27400527-27507407	Fluc	TRIM14	9.4011	6.53859	-0.52385	0.0047	0.0943084	no	Fluc vs TRIM14
ADAMTS15	11:130318868-130346539	Fluc	TRIM14	1.79982	1.12949	-0.672183	0.00475	0.0949865	no	Fluc vs TRIM14
CTHRC1	8:104383742-104395233	Fluc	TRIM14	11.6386	17.6725	0.602594	0.00475	0.0949865	no	Fluc vs TRIM14
HTRA1	10:124221040-124274424	Fluc	TRIM14	69.5301	48.6724	-0.514533	0.00475	0.0949865	no	Fluc vs TRIM14
TNFAIP8L1	19:4639526-4655580	Fluc	TRIM14	3.41811	2.21966	-0.622858	0.0048	0.0956866	no	Fluc vs TRIM14
DDX60	4:169137441-169239958	Fluc	TRIM14	0.920566	1.46415	0.669467	0.00485	0.0963153	no	Fluc vs TRIM14
LYPD1	2:133174146-133429070	Fluc	TRIM14	11.3822	7.51519	-0.598899	0.00485	0.0963153	no	Fluc vs TRIM14
PREX1	20:47240792-47444420	Fluc	TRIM14	3.29909	2.2136	-0.575672	0.00485	0.0963153	no	Fluc vs TRIM14
TRPM4	19:49661015-49715098	Fluc	TRIM14	4.19319	2.74598	-0.610726	0.00485	0.0963153	no	Fluc vs TRIM14
C6orf62	6:24667262-24719403	Fluc	TRIM14	48.3193	70.3953	0.54288	0.0049	0.0970042	no	Fluc vs TRIM14
FAM129A	1:184760165-184943682	Fluc	TRIM14	2.31577	1.54704	-0.581985	0.0049	0.0970042	no	Fluc vs TRIM14
CYP51A1	7:91741462-91771870	Fluc	TRIM14	23.3355	34.0662	0.545813	0.005	0.098444	no	Fluc vs TRIM14
TGFBR3	1:92145899-92371559	Fluc	TRIM14	0.55393	0.918806	0.730058	0.005	0.098444	no	Fluc vs TRIM14
JAG1	20:10618331-10654694	Fluc	TRIM14	21.1603	30.059	0.506434	0.00505	0.0991524	no	Fluc vs TRIM14
CCDC91	12:28410132-28703099	Fluc	TRIM14	7.53076	11.1319	0.563837	0.0051	0.0998294	no	Fluc vs TRIM14
FAM110A	20:814355-826922	Fluc	TRIM14	4.825	2.90841	-0.7303	0.0051	0.0998294	no	Fluc vs TRIM14
RGS14	5:176784843-176799599	Fluc	TRIM14	2.08569	1.20438	-0.792231	0.0051	0.0998294	no	Fluc vs TRIM14
SARDH	9:136528681-136605077	Fluc	TRIM14	0.963576	0.514455	-0.905353	0.0051	0.0998294	no	Fluc vs TRIM14
SH3RF3	2:110259066-110262207	Fluc	TRIM14	2.18423	1.23915	-0.817768	0.0051	0.0998294	no	Fluc vs TRIM14
ZNF362	1:33722173-33766320	Fluc	TRIM14	7.44748	4.93967	-0.592336	0.0051	0.0998294	no	Fluc vs TRIM14
EIF4E	4:99799606-99851786	Fluc	TRIM14	30.7456	43.9803	0.516478	0.00515	0.100553	no	Fluc vs TRIM14
OBSCN	1:228391206-228566575	Fluc	TRIM14	0.705022	0.460789	-0.613561	0.00515	0.100553	no	Fluc vs TRIM14
PKP3	11:394216-404908	Fluc	TRIM14	5.17329	3.38846	-0.61045	0.00515	0.100553	no	Fluc vs TRIM14
SLC38A10	17:79218798-79269096	Fluc	TRIM14	25.4152	17.6364	-0.527135	0.00515	0.100553	no	Fluc vs TRIM14
USP53	4:120133781-120216673	Fluc	TRIM14	1.99253	2.99734	0.589084	0.00515	0.100553	no	Fluc vs TRIM14
CD55	1:207494816-207534311	Fluc	TRIM14	2.99586	4.65365	0.635394	0.0052	0.101242	no	Fluc vs TRIM14
GXYLT1	12:42475646-42538673	Fluc	TRIM14	8.15682	11.6648	0.516081	0.0052	0.101242	no	Fluc vs TRIM14
LINC00152	2:87754973-87821037	Fluc	TRIM14	64.2479	95.5307	0.572315	0.0052	0.101242	no	Fluc vs TRIM14
SLC7A2	8:17354596-17428077	Fluc	TRIM14	1.62441	2.44484	0.589827	0.0052	0.101242	no	Fluc vs TRIM14
THY1	11:119252487-119369944	Fluc	TRIM14	98.3208	69.7962	-0.494349	0.0052	0.101242	no	Fluc vs TRIM14
KIF17	1:20990506-21044317	Fluc	TRIM14	0.545909	0.276519	-0.981282	0.00525	0.101926	no	Fluc vs TRIM14
ALS2CL	3:46710484-46735194	Fluc	TRIM14	0.659801	0.353154	-0.901735	0.0053	0.102587	no	Fluc vs TRIM14
NCEH1	3:172348434-172429008	Fluc	TRIM14	9.31701	13.5614	0.541566	0.0053	0.102587	no	Fluc vs TRIM14
SLC41A2	12:105197274-105322472	Fluc	TRIM14	0.954852	1.60024	0.744941	0.0053	0.102587	no	Fluc vs TRIM14
TMX3	18:66340924-66382353	Fluc	TRIM14	21.0489	30.0121	0.511797	0.0053	0.102587	no	Fluc vs TRIM14
CRIPT	2:46844324-46852881	Fluc	TRIM14	6.39736	9.68257	0.597913	0.00535	0.103237	no	Fluc vs TRIM14
ST6GAL2	2:107418055-107503563	Fluc	TRIM14	15.8387	11.0784	-0.515704	0.00535	0.103237	no	Fluc vs TRIM14
TBPL1	6:134273307-134308638	Fluc	TRIM14	16.3108	23.9967	0.557007	0.00535	0.103237	no	Fluc vs TRIM14
UTRN	6:144612872-145174170	Fluc	TRIM14	6.06088	4.23543	-0.517019	0.00535	0.103237	no	Fluc vs TRIM14
ARL5A	2:152657479-152685009	Fluc	TRIM14	10.5323	15.3497	0.543384	0.0054	0.103951	no	Fluc vs TRIM14
GPX4	19:1103935-1106787	Fluc	TRIM14	257.379	180.297	-0.513521	0.0054	0.103951	no	Fluc vs TRIM14
NAA25	12:112464492-112546635	Fluc	TRIM14	10.0496	14.367	0.515613	0.0054	0.103951	no	Fluc vs TRIM14
POMP	13:29233140-29253094	Fluc	TRIM14	62.3799	89.4845	0.520557	0.0054	0.103951	no	Fluc vs TRIM14
KIAA0513	16:85061409-85127836	Fluc	TRIM14	1.9058	1.25247	-0.605616	0.00545	0.104631	no	Fluc vs TRIM14
TFB2M	1:246703862-246729565	Fluc	TRIM14	11.554	17.1583	0.570513	0.00545	0.104631	no	Fluc vs TRIM14
LCP1	13:46700057-46756459	Fluc	TRIM14	0.279346	0.563055	1.01122	0.0055	0.105303	no	Fluc vs TRIM14
PMM1	22:41972889-41985871	Fluc	TRIM14	20.6281	14.0201	-0.557106	0.0055	0.105303	no	Fluc vs TRIM14
RIMS3	1:41086351-41131324	Fluc	TRIM14	0.683716	0.400882	-0.77022	0.0055	0.105303	no	Fluc vs TRIM14
TLX2	2:74741595-74744275	Fluc	TRIM14	1.45865	0.764755	-0.931562	0.0055	0.105303	no	Fluc vs TRIM14
ARHGEF16	1:3371146-3397677	Fluc	TRIM14	0.875202	0.443631	-0.980254	0.00555	0.105992	no	Fluc vs TRIM14
GSTM2	1:110210643-110226619	Fluc	TRIM14	14.3398	9.44051	-0.603089	0.00555	0.105992	no	Fluc vs TRIM14
NXN	17:702552-882998	Fluc	TRIM14	17.3987	11.9679	-0.539806	0.00555	0.105992	no	Fluc vs TRIM14
CPEB2	4:15004297-15071777	Fluc	TRIM14	0.634384	1.03692	0.708869	0.0056	0.106659	no	Fluc vs TRIM14
GSTO1	10:106013951-106027222	Fluc	TRIM14	83.825	118.813	0.503235	0.0056	0.106659	no	Fluc vs TRIM14
RAP1GAP	1:21922707-21995856	Fluc	TRIM14	1.00963	0.550953	-0.873825	0.0056	0.106659	no	Fluc vs TRIM14
RND3	2:151324706-151344209	Fluc	TRIM14	36.2222	50.9774	0.492983	0.0056	0.106659	no	Fluc vs TRIM14
IL17RC	3:9958757-9975305	Fluc	TRIM14	6.06168	3.91118	-0.632116	0.00565	0.107284	no	Fluc vs TRIM14
LOC100652988	10:4277080-4285967	Fluc	TRIM14	0.517631	1.28944	1.31675	0.00565	0.107284	no	Fluc vs TRIM14
SAMD1	19:14199228-14201232	Fluc	TRIM14	31.0652	21.3636	-0.540148	0.00565	0.107284	no	Fluc vs TRIM14
SCNN1D	1:1215815-1227409	Fluc	TRIM14	1.96267	1.16046	-0.758125	0.00565	0.107284	no	Fluc vs TRIM14
OLFML2B	1:161952981-161993644	Fluc	TRIM14	2.50828	1.56706	-0.678638	0.0057	0.107931	no	Fluc vs TRIM14
KLF6	10:3818187-3827473	Fluc	TRIM14	21.8962	30.854	0.494774	0.00575	0.108595	no	Fluc vs TRIM14
TDRD7	9:100174301-100258407	Fluc	TRIM14	1.29466	0.773277	-0.743517	0.0058	0.109233	no	Fluc vs TRIM14
UBA7	3:49842637-49851391	Fluc	TRIM14	1.26366	0.729299	-0.793024	0.0058	0.109233	no	Fluc vs TRIM14
UNC93B1	11:67758574-67771593	Fluc	TRIM14	13.5302	9.20096	-0.55633	0.0058	0.109233	no	Fluc vs TRIM14
APOBEC3C	22:39410264-39414843	Fluc	TRIM14	22.3166	14.9761	-0.575459	0.0059	0.11051	no	Fluc vs TRIM14
DAB2IP	9:124329398-124547809	Fluc	TRIM14	9.54529	6.47973	-0.558855	0.0059	0.11051	no	Fluc vs TRIM14
EIF1AX	X:20142635-20159966	Fluc	TRIM14	49.7827	70.3848	0.49962	0.0059	0.11051	no	Fluc vs TRIM14
IL2RB	22:37521877-37545962	Fluc	TRIM14	1.2105	0.693055	-0.804556	0.0059	0.11051	no	Fluc vs TRIM14
PFDN4	20:52824501-52836492	Fluc	TRIM14	59.9872	85.56	0.512282	0.0059	0.11051	no	Fluc vs TRIM14
TMEM45A	3:100211462-100296285	Fluc	TRIM14	4.80274	7.48741	0.640609	0.0059	0.11051	no	Fluc vs TRIM14
CCDC151	19:11531271-11545980	Fluc	TRIM14	0.508385	0.203834	-1.31853	0.00595	0.111194	no	Fluc vs TRIM14
PHF15	5:133861797-133918918	Fluc	TRIM14	5.58666	3.83527	-0.542659	0.00595	0.111194	no	Fluc vs TRIM14
PLCB3	11:64018994-64036924	Fluc	TRIM14	29.3402	20.6488	-0.506817	0.00595	0.111194	no	Fluc vs TRIM14
ADAMTSL5	19:1505016-1513188	Fluc	TRIM14	2.03147	1.18685	-0.775388	0.006	0.11184	no	Fluc vs TRIM14
LOC100996595	1:168217905-168222263	Fluc	TRIM14	4.51464	7.29346	0.691992	0.006	0.11184	no	Fluc vs TRIM14
NDUFB5	3:179322574-179342288	Fluc	TRIM14	37.7385	54.3875	0.527239	0.006	0.11184	no	Fluc vs TRIM14
PTGES	9:132500614-132515344	Fluc	TRIM14	2.48483	1.41102	-0.816415	0.006	0.11184	no	Fluc vs TRIM14
CABLES2	20:60963685-60982339	Fluc	TRIM14	9.50395	6.47291	-0.554111	0.00605	0.112483	no	Fluc vs TRIM14
CCDC40	17:78010430-78074412	Fluc	TRIM14	0.876366	0.507113	-0.789225	0.00605	0.112483	no	Fluc vs TRIM14
TCEAL3	X:102862833-102864855	Fluc	TRIM14	27.3829	18.8526	-0.538512	0.00605	0.112483	no	Fluc vs TRIM14
PMEPA1	20:56223447-56286592	Fluc	TRIM14	7.93894	11.4528	0.528683	0.0061	0.113134	no	Fluc vs TRIM14
SPCS3	4:177241089-177253396	Fluc	TRIM14	42.4751	59.9226	0.496481	0.0061	0.113134	no	Fluc vs TRIM14
SRRM3	7:75831215-75916605	Fluc	TRIM14	2.57735	1.65306	-0.640749	0.0061	0.113134	no	Fluc vs TRIM14
TUBB4A	19:6494329-6502330	Fluc	TRIM14	0.937585	0.453036	-1.04932	0.0061	0.113134	no	Fluc vs TRIM14
CLEC11A	19:51226604-51228981	Fluc	TRIM14	48.3279	33.6729	-0.521269	0.00615	0.113751	no	Fluc vs TRIM14
DRP2	X:100474932-100519485	Fluc	TRIM14	0.860914	0.530072	-0.699681	0.0062	0.114384	no	Fluc vs TRIM14
LOC100506748	2:114464337-114466832	Fluc	TRIM14	1.50694	2.86089	0.924842	0.0062	0.114384	no	Fluc vs TRIM14
LPAR1	9:113636053-113800365	Fluc	TRIM14	13.4826	9.33736	-0.530017	0.0062	0.114384	no	Fluc vs TRIM14
TAF1D	11:93469094-93474703	Fluc	TRIM14	41.5494	59.1237	0.50891	0.00625	0.115056	no	Fluc vs TRIM14
SCOC	4:141178439-141303710	Fluc	TRIM14	28.7313	41.0742	0.515612	0.0063	0.115717	no	Fluc vs TRIM14
RFX2	19:5978413-6110664	Fluc	TRIM14	2.09633	1.31847	-0.669	0.0064	0.116981	no	Fluc vs TRIM14
ALDH1L2	12:105413561-105478341	Fluc	TRIM14	2.45386	3.57564	0.543148	0.00645	0.117611	no	Fluc vs TRIM14
ESF1	20:13694968-13765532	Fluc	TRIM14	20.4334	29.0609	0.508153	0.00645	0.117611	no	Fluc vs TRIM14
PDCD1LG2	9:5510544-5571282	Fluc	TRIM14	5.03343	7.51034	0.577337	0.00645	0.117611	no	Fluc vs TRIM14
CPEB4	5:173315330-173387313	Fluc	TRIM14	1.71951	2.56707	0.578126	0.0065	0.118251	no	Fluc vs TRIM14
C21orf7	21:30452872-30548204	Fluc	TRIM14	18.1078	25.8967	0.516158	0.0066	0.119463	no	Fluc vs TRIM14
FAM59B	2:26395959-26412532	Fluc	TRIM14	2.47368	1.58615	-0.641128	0.0066	0.119463	no	Fluc vs TRIM14
SLC38A4	12:46781529-47268854	Fluc	TRIM14	0.653427	0.319438	-1.03249	0.0066	0.119463	no	Fluc vs TRIM14
B4GALNT4	11:369794-382117	Fluc	TRIM14	19.5962	13.7481	-0.511343	0.00665	0.120099	no	Fluc vs TRIM14
GFPT1	2:69546900-69614386	Fluc	TRIM14	10.4134	14.5955	0.487079	0.00665	0.120099	no	Fluc vs TRIM14
RARS	5:167913462-167946311	Fluc	TRIM14	56.9318	80.2608	0.495462	0.00665	0.120099	no	Fluc vs TRIM14
GLIS3	9:3824127-4300035	Fluc	TRIM14	8.60642	12.2349	0.507517	0.0067	0.120726	no	Fluc vs TRIM14
HAPLN1	5:82934016-83016896	Fluc	TRIM14	0.748728	0.415306	-0.850269	0.0067	0.120726	no	Fluc vs TRIM14
TMED5	1:93615298-93646246	Fluc	TRIM14	15.5706	21.8955	0.491814	0.0067	0.120726	no	Fluc vs TRIM14
ABL2	1:179068461-179198819	Fluc	TRIM14	8.67748	12.5342	0.530519	0.0068	0.122004	no	Fluc vs TRIM14
ERBB2	17:37844392-37884915	Fluc	TRIM14	22.7581	16.0888	-0.500321	0.0068	0.122004	no	Fluc vs TRIM14
MAFB	20:39314514-39317876	Fluc	TRIM14	0.892945	0.477632	-0.902672	0.0068	0.122004	no	Fluc vs TRIM14
MMADHC	2:150426146-150444330	Fluc	TRIM14	52.8832	74.8047	0.500318	0.0068	0.122004	no	Fluc vs TRIM14
CCDC74B	2:130887195-130902707	Fluc	TRIM14	2.66756	1.52526	-0.806469	0.00685	0.122575	no	Fluc vs TRIM14
METTL21D	14:50575349-50583297	Fluc	TRIM14	4.33111	6.64128	0.616726	0.00685	0.122575	no	Fluc vs TRIM14
USE1	19:17326154-17330638	Fluc	TRIM14	16.6773	10.9877	-0.602002	0.00685	0.122575	no	Fluc vs TRIM14
NBEAL2	3:47021172-47051194	Fluc	TRIM14	1.99145	1.32782	-0.584764	0.0069	0.12314	no	Fluc vs TRIM14
PLEKHA3	2:179345198-179369783	Fluc	TRIM14	6.19058	9.08103	0.552781	0.0069	0.12314	no	Fluc vs TRIM14
C1orf35	1:228288427-228291022	Fluc	TRIM14	16.0444	10.8979	-0.558027	0.00695	0.123712	no	Fluc vs TRIM14
CCDC58	3:122078435-122102074	Fluc	TRIM14	51.3436	73.8636	0.524679	0.00695	0.123712	no	Fluc vs TRIM14
GPC1	2:241375114-241407495	Fluc	TRIM14	35.2122	24.8862	-0.500727	0.00695	0.123712	no	Fluc vs TRIM14
LOC100287387	2:239755217-239756320	Fluc	TRIM14	2.34964	1.07748	-1.12478	0.00695	0.123712	no	Fluc vs TRIM14
TPGS1	19:507496-519654	Fluc	TRIM14	5.00783	2.83319	-0.821759	0.00695	0.123712	no	Fluc vs TRIM14
MRPS36	5:68513572-68525985	Fluc	TRIM14	22.9763	33.135	0.528207	0.007	0.124359	no	Fluc vs TRIM14
PLAGL1	6:144261436-144385735	Fluc	TRIM14	8.14124	11.8494	0.541494	0.00705	0.124988	no	Fluc vs TRIM14
SFXN3	10:102790995-102800998	Fluc	TRIM14	12.1494	8.37784	-0.536234	0.00705	0.124988	no	Fluc vs TRIM14
AMMECR1	X:109437413-109699562	Fluc	TRIM14	5.492	7.87815	0.520524	0.0071	0.125588	no	Fluc vs TRIM14
C16orf52	16:22019455-22095975	Fluc	TRIM14	3.0521	4.54644	0.574935	0.00715	0.126209	no	Fluc vs TRIM14
CCDC57	17:80059345-80170689	Fluc	TRIM14	6.21349	4.24574	-0.549389	0.00715	0.126209	no	Fluc vs TRIM14
FMN2	1:240255184-240638489	Fluc	TRIM14	5.21196	3.59845	-0.53445	0.00715	0.126209	no	Fluc vs TRIM14
GPR180	13:95254103-95286899	Fluc	TRIM14	2.81527	4.07813	0.534636	0.00715	0.126209	no	Fluc vs TRIM14
HFE	6:26087508-26095469	Fluc	TRIM14	4.64248	3.02414	-0.618373	0.00715	0.126209	no	Fluc vs TRIM14
NDUFA5	7:123181082-123197958	Fluc	TRIM14	38.6559	54.6135	0.498567	0.00715	0.126209	no	Fluc vs TRIM14
SBNO2	19:1107632-1174282	Fluc	TRIM14	15.1453	10.5858	-0.516737	0.00715	0.126209	no	Fluc vs TRIM14
LOC619207	10:135267431-135281949	Fluc	TRIM14	0.574101	0.30933	-0.892157	0.0072	0.126809	no	Fluc vs TRIM14
TNNT1	19:55644160-55660606	Fluc	TRIM14	25.7009	17.8938	-0.522356	0.0072	0.126809	no	Fluc vs TRIM14
NUDCD1	8:110253147-110346350	Fluc	TRIM14	13.7938	19.4787	0.49787	0.00725	0.127409	no	Fluc vs TRIM14
SMPD3	16:68392229-68482409	Fluc	TRIM14	0.811279	0.463502	-0.807622	0.00725	0.127409	no	Fluc vs TRIM14
NUS1	6:117996616-118031890	Fluc	TRIM14	29.04	40.6927	0.486732	0.0073	0.127977	no	Fluc vs TRIM14
RHOQ	2:46769866-46844251	Fluc	TRIM14	9.51891	14.5642	0.613561	0.0073	0.127977	no	Fluc vs TRIM14
RNU5A-1	15:65588388-65588505	Fluc	TRIM14	0	78.9095	#NAME?	0.0073	0.127977	no	Fluc vs TRIM14
SYNPO	5:149980641-150038792	Fluc	TRIM14	6.25381	4.32477	-0.532113	0.0073	0.127977	no	Fluc vs TRIM14
TPM2	9:35681989-35690053	Fluc	TRIM14	819.044	578.636	-0.501285	0.0073	0.127977	no	Fluc vs TRIM14
ZFP36L1	14:69254371-69262960	Fluc	TRIM14	27.7166	39.0466	0.494447	0.0073	0.127977	no	Fluc vs TRIM14
ABCC9	12:21950322-22089628	Fluc	TRIM14	1.3816	2.03908	0.561579	0.00735	0.12858	no	Fluc vs TRIM14
FHL1	X:135228860-135293518	Fluc	TRIM14	16.1582	11.2649	-0.520431	0.00735	0.12858	no	Fluc vs TRIM14
GBX2	2:237074306-237076652	Fluc	TRIM14	2.0459	1.06168	-0.946388	0.0074	0.129124	no	Fluc vs TRIM14
LMAN1	18:56995054-57026508	Fluc	TRIM14	55.8607	77.8149	0.478211	0.0074	0.129124	no	Fluc vs TRIM14
MGLL	3:127407904-127542093	Fluc	TRIM14	7.71568	11.1059	0.525462	0.0074	0.129124	no	Fluc vs TRIM14
POLR3F	20:18448032-18465287	Fluc	TRIM14	17.0628	24.4424	0.518529	0.0074	0.129124	no	Fluc vs TRIM14
SCML1	X:17755591-17773105	Fluc	TRIM14	8.08541	11.6983	0.532907	0.0074	0.129124	no	Fluc vs TRIM14
GADD45B	19:2476122-2478257	Fluc	TRIM14	48.52	34.3764	-0.49716	0.00745	0.129698	no	Fluc vs TRIM14
RAB1A	2:65283494-65357435	Fluc	TRIM14	68.1044	95.628	0.489685	0.0075	0.130271	no	Fluc vs TRIM14
BCL2A1	15:80253231-80263643	Fluc	TRIM14	0.179148	0.894938	2.32064	0.00755	0.130856	no	Fluc vs TRIM14
C1QL4	12:49726199-49730971	Fluc	TRIM14	3.24448	2.00466	-0.69463	0.00755	0.130856	no	Fluc vs TRIM14
ABCB6	2:220074487-220083712	Fluc	TRIM14	11.0128	7.57148	-0.540531	0.0076	0.13144	no	Fluc vs TRIM14
ELMOD2	4:141445311-141474924	Fluc	TRIM14	6.45183	9.35787	0.536473	0.0076	0.13144	no	Fluc vs TRIM14
GLRB	4:157997276-158093242	Fluc	TRIM14	1.39847	2.20569	0.657379	0.0076	0.13144	no	Fluc vs TRIM14
NGFR	17:47572654-47651426	Fluc	TRIM14	1.11453	0.657983	-0.760307	0.0076	0.13144	no	Fluc vs TRIM14
OGFR	20:61436176-61445352	Fluc	TRIM14	45.996	32.6164	-0.49591	0.0076	0.13144	no	Fluc vs TRIM14
PIP5KL1	9:130683807-130693076	Fluc	TRIM14	1.41976	0.662784	-1.09904	0.0076	0.13144	no	Fluc vs TRIM14
SH3TC1	4:8201059-8242830	Fluc	TRIM14	0.836089	0.470035	-0.830888	0.0076	0.13144	no	Fluc vs TRIM14
CNTNAP3	9:39072763-39288300	Fluc	TRIM14	1.57223	0.997423	-0.656535	0.00765	0.132083	no	Fluc vs TRIM14
EIF5A2	3:170606203-170626426	Fluc	TRIM14	2.59424	3.82326	0.559491	0.00765	0.132083	no	Fluc vs TRIM14
STEAP1	7:89783688-89794141	Fluc	TRIM14	1.52754	2.67141	0.806389	0.00765	0.132083	no	Fluc vs TRIM14
AASDHPPT	11:105921824-105969419	Fluc	TRIM14	15.8087	22.5018	0.509319	0.0077	0.132665	no	Fluc vs TRIM14
DNLZ	9:139256351-139258241	Fluc	TRIM14	19.5894	12.88	-0.604936	0.0077	0.132665	no	Fluc vs TRIM14
HOXD3	2:177028804-177037826	Fluc	TRIM14	1.65042	0.928848	-0.829317	0.0077	0.132665	no	Fluc vs TRIM14
MTHFD2	2:74425689-74442425	Fluc	TRIM14	106.529	147.556	0.470017	0.0077	0.132665	no	Fluc vs TRIM14
VEGFA	6:43737945-43754224	Fluc	TRIM14	28.0575	39.0226	0.475923	0.0077	0.132665	no	Fluc vs TRIM14
APOPT1	14:104029298-104057236	Fluc	TRIM14	13.9268	20.1832	0.535289	0.00775	0.133264	no	Fluc vs TRIM14
MUM1	19:1354975-1378430	Fluc	TRIM14	14.9415	10.6399	-0.489839	0.00775	0.133264	no	Fluc vs TRIM14
PPFIBP1	12:27677044-27848497	Fluc	TRIM14	11.1669	15.6981	0.491354	0.00775	0.133264	no	Fluc vs TRIM14
SUV39H2	10:14920781-14946314	Fluc	TRIM14	5.74427	8.34455	0.53871	0.00775	0.133264	no	Fluc vs TRIM14
TMEM8B	9:35829221-35854844	Fluc	TRIM14	3.68987	2.33553	-0.659821	0.00775	0.133264	no	Fluc vs TRIM14
FKBP1B	2:24272583-24286551	Fluc	TRIM14	4.23172	2.43788	-0.79562	0.0078	0.133876	no	Fluc vs TRIM14
RASSF5	1:206680878-206762616	Fluc	TRIM14	0.539562	0.255757	-1.07701	0.0078	0.133876	no	Fluc vs TRIM14
ITGA7	12:56075329-56106089	Fluc	TRIM14	2.15837	1.3777	-0.647682	0.00785	0.134502	no	Fluc vs TRIM14
MGAT3	22:39853324-39888199	Fluc	TRIM14	4.78407	3.27502	-0.546733	0.00785	0.134502	no	Fluc vs TRIM14
REXO2	11:114310107-114321001	Fluc	TRIM14	42.0072	59.178	0.494424	0.00785	0.134502	no	Fluc vs TRIM14
ATG16L2	11:72525450-72540680	Fluc	TRIM14	3.13093	1.96761	-0.670147	0.0079	0.135104	no	Fluc vs TRIM14
LINC00312	3:8613467-8616354	Fluc	TRIM14	0.58841	1.05986	0.848973	0.0079	0.135104	no	Fluc vs TRIM14
PKN1	19:14544165-14582679	Fluc	TRIM14	20.4604	14.4182	-0.504945	0.0079	0.135104	no	Fluc vs TRIM14
PLCD3	17:43189007-43209891	Fluc	TRIM14	15.2352	10.6071	-0.522381	0.0079	0.135104	no	Fluc vs TRIM14
FEM1C	5:114856607-114880591	Fluc	TRIM14	6.59912	9.45872	0.519371	0.00795	0.13571	no	Fluc vs TRIM14
LOC100996433	7:302774-304070	Fluc	TRIM14	1.27451	0.505739	-1.33348	0.00795	0.13571	no	Fluc vs TRIM14
SYNE3	14:95883830-95942173	Fluc	TRIM14	1.06872	0.630115	-0.762194	0.00795	0.13571	no	Fluc vs TRIM14
UBXN11	1:26608772-26647014	Fluc	TRIM14	11.0263	7.44576	-0.566456	0.00795	0.13571	no	Fluc vs TRIM14
MTF2	1:93544791-93604638	Fluc	TRIM14	9.88097	14.0026	0.502966	0.008	0.136251	no	Fluc vs TRIM14
ZNF524	19:56111729-56114504	Fluc	TRIM14	2.8565	1.49251	-0.936508	0.008	0.136251	no	Fluc vs TRIM14
DNAJC22	12:49741040-49745697	Fluc	TRIM14	0.70375	0.285865	-1.29973	0.00805	0.136849	no	Fluc vs TRIM14
ZBTB7B	1:154975105-154991001	Fluc	TRIM14	3.9202	2.60372	-0.590349	0.00805	0.136849	no	Fluc vs TRIM14
MTRNR2L8	11:10529433-10530723	Fluc	TRIM14	22.9503	33.1229	0.529312	0.0081	0.137464	no	Fluc vs TRIM14
SCUBE3	6:35182189-35218609	Fluc	TRIM14	0.753829	0.444424	-0.762299	0.0081	0.137464	no	Fluc vs TRIM14
CACNA1H	16:1203240-1275254	Fluc	TRIM14	1.36684	0.895436	-0.610177	0.00815	0.138044	no	Fluc vs TRIM14
UBE2D1	10:60094738-60130513	Fluc	TRIM14	10.5107	15.163	0.528696	0.00815	0.138044	no	Fluc vs TRIM14
VASH1	14:77228234-77249363	Fluc	TRIM14	3.73357	2.56488	-0.541663	0.0082	0.138622	no	Fluc vs TRIM14
ARL6IP4	12:123464879-123467460	Fluc	TRIM14	96.4895	69.4396	-0.474615	0.00825	0.139148	no	Fluc vs TRIM14
ARL15	5:53180613-53606403	Fluc	TRIM14	6.72253	9.76566	0.538714	0.00835	0.14029	no	Fluc vs TRIM14
MKI67IP	2:122407229-122494503	Fluc	TRIM14	39.0543	55.7771	0.51419	0.00835	0.14029	no	Fluc vs TRIM14
PKN3	9:131464801-131486408	Fluc	TRIM14	11.5648	7.46845	-0.630859	0.00835	0.14029	no	Fluc vs TRIM14
ALG10B	12:38710556-38723528	Fluc	TRIM14	1.47325	2.17111	0.559434	0.0084	0.140848	no	Fluc vs TRIM14
HDAC5	17:42154120-42201014	Fluc	TRIM14	5.63623	3.9219	-0.523177	0.0084	0.140848	no	Fluc vs TRIM14
ADK	10:75910942-76469061	Fluc	TRIM14	32.1035	44.8124	0.481166	0.0085	0.141957	no	Fluc vs TRIM14
TTYH3	7:2671602-2704436	Fluc	TRIM14	25.3205	18.098	-0.484473	0.0085	0.141957	no	Fluc vs TRIM14
ASPSCR1	17:79935425-79975282	Fluc	TRIM14	12.5147	8.62399	-0.53719	0.00855	0.142495	no	Fluc vs TRIM14
RTN4R	22:20228937-20255816	Fluc	TRIM14	1.82939	0.949202	-0.946579	0.00855	0.142495	no	Fluc vs TRIM14
SERPINH1	11:75273100-75283849	Fluc	TRIM14	437.998	314.89	-0.476074	0.0086	0.143063	no	Fluc vs TRIM14
LOC100507420	8:37263981-37278906	Fluc	TRIM14	4.77589	8.2418	0.787189	0.00865	0.14363	no	Fluc vs TRIM14
LOC100996255	15:32828959-32873086	Fluc	TRIM14	0.775795	0.288721	-1.426	0.00865	0.14363	no	Fluc vs TRIM14
PGF	14:75408532-75422467	Fluc	TRIM14	3.95863	2.48881	-0.669542	0.00865	0.14363	no	Fluc vs TRIM14
AMD1	6:111195986-111216913	Fluc	TRIM14	36.6364	50.7693	0.470679	0.0087	0.144174	no	Fluc vs TRIM14
PDGFRL	8:17433941-17500642	Fluc	TRIM14	1.16278	0.604217	-0.944442	0.0087	0.144174	no	Fluc vs TRIM14
SRFBP1	5:121297655-121364295	Fluc	TRIM14	7.32337	10.4728	0.516073	0.0087	0.144174	no	Fluc vs TRIM14
MAPK11	22:50702141-50708779	Fluc	TRIM14	7.20868	4.91622	-0.552188	0.00875	0.144728	no	Fluc vs TRIM14
WDR36	5:110427869-110466200	Fluc	TRIM14	10.6311	14.8451	0.481692	0.00875	0.144728	no	Fluc vs TRIM14
BTG3	21:18965967-18985268	Fluc	TRIM14	23.0071	32.6064	0.503074	0.0088	0.145252	no	Fluc vs TRIM14
C9orf3	9:97488950-97849500	Fluc	TRIM14	1.83333	1.14302	-0.681614	0.0088	0.145252	no	Fluc vs TRIM14
DEF6	6:35265594-35289548	Fluc	TRIM14	0.571912	0.251085	-1.18762	0.0088	0.145252	no	Fluc vs TRIM14
IMPA2	18:11981426-12030885	Fluc	TRIM14	2.73825	1.57986	-0.793458	0.0088	0.145252	no	Fluc vs TRIM14
IRS2	13:110406183-110438914	Fluc	TRIM14	5.45278	3.77417	-0.530834	0.00885	0.145793	no	Fluc vs TRIM14
CXCL3	4:74902305-74904490	Fluc	TRIM14	0.610676	1.40732	1.20447	0.0089	0.146307	no	Fluc vs TRIM14
F11R	1:160965000-160991133	Fluc	TRIM14	1.28479	0.803998	-0.676268	0.0089	0.146307	no	Fluc vs TRIM14
MORN1	1:2252695-2322993	Fluc	TRIM14	3.99522	2.39949	-0.735544	0.0089	0.146307	no	Fluc vs TRIM14
PPP1R3F	X:49126305-49144557	Fluc	TRIM14	0.797815	0.436677	-0.869488	0.0089	0.146307	no	Fluc vs TRIM14
PTGS1	9:125132808-125157982	Fluc	TRIM14	0.891278	0.53929	-0.724813	0.0089	0.146307	no	Fluc vs TRIM14
MDGA1	6:37600283-37665766	Fluc	TRIM14	1.74583	1.1821	-0.562564	0.00895	0.146909	no	Fluc vs TRIM14
PPP2R3A	3:135684514-135866752	Fluc	TRIM14	4.49732	6.4036	0.509817	0.00895	0.146909	no	Fluc vs TRIM14
NMD3	3:160939098-160969795	Fluc	TRIM14	24.1254	33.9143	0.491345	0.009	0.147514	no	Fluc vs TRIM14
PALD1	10:72238563-72328206	Fluc	TRIM14	2.83137	1.88885	-0.583988	0.00905	0.148036	no	Fluc vs TRIM14
FKBP8	19:18642567-18654383	Fluc	TRIM14	83.2063	59.8672	-0.474926	0.0091	0.148542	no	Fluc vs TRIM14
PRKY	Y:7142012-7249588	Fluc	TRIM14	2.42783	3.48598	0.5219	0.0091	0.148542	no	Fluc vs TRIM14
KIFC1	6:33359312-33377701	Fluc	TRIM14	63.4831	45.9299	-0.466939	0.00915	0.149096	no	Fluc vs TRIM14
MYO1C	17:1367479-1396001	Fluc	TRIM14	58.3612	41.9678	-0.475727	0.00915	0.149096	no	Fluc vs TRIM14
SUOX	12:56391042-56399309	Fluc	TRIM14	10.7773	7.44425	-0.533794	0.00915	0.149096	no	Fluc vs TRIM14
HUNK	21:33245627-33376377	Fluc	TRIM14	0.876623	0.557011	-0.654249	0.0092	0.149592	no	Fluc vs TRIM14
MTSS1L	16:70695106-70719954	Fluc	TRIM14	40.9321	29.4414	-0.475383	0.0092	0.149592	no	Fluc vs TRIM14
HSD17B12	11:43702142-43878169	Fluc	TRIM14	30.2131	42.3188	0.486124	0.00925	0.150165	no	Fluc vs TRIM14
RAI14	5:34656410-34832717	Fluc	TRIM14	28.4975	39.5111	0.471426	0.00925	0.150165	no	Fluc vs TRIM14
PABPC1L	20:43538702-43567962	Fluc	TRIM14	11.8185	8.22642	-0.522709	0.0093	0.150674	no	Fluc vs TRIM14
PPP2R2A	8:26149006-26230196	Fluc	TRIM14	23.2761	32.183	0.46745	0.0093	0.150674	no	Fluc vs TRIM14
PPAT	4:57259527-57301802	Fluc	TRIM14	16.3885	22.9896	0.488299	0.00935	0.151192	no	Fluc vs TRIM14
SDC3	1:31342312-31381480	Fluc	TRIM14	14.8267	10.6017	-0.483907	0.00935	0.151192	no	Fluc vs TRIM14
BOLA3	2:74362527-74375039	Fluc	TRIM14	24.4091	35.8706	0.555383	0.0094	0.15171	no	Fluc vs TRIM14
CXCL2	4:74962751-74964997	Fluc	TRIM14	0.470388	1.11289	1.24238	0.0094	0.15171	no	Fluc vs TRIM14
FASTKD2	2:207630111-207660913	Fluc	TRIM14	6.4698	9.06565	0.486689	0.0094	0.15171	no	Fluc vs TRIM14
LRFN3	19:36428021-36436097	Fluc	TRIM14	3.64733	2.29951	-0.665516	0.0094	0.15171	no	Fluc vs TRIM14
ADCK4	19:41197433-41222790	Fluc	TRIM14	4.61249	3.00314	-0.619072	0.00945	0.152222	no	Fluc vs TRIM14
PRKAB2	1:146626684-146644129	Fluc	TRIM14	5.55602	7.90409	0.508549	0.00945	0.152222	no	Fluc vs TRIM14
SLC9A3R1	17:72744750-72765499	Fluc	TRIM14	16.6309	11.6549	-0.51293	0.00945	0.152222	no	Fluc vs TRIM14
CAPG	2:85621870-85641197	Fluc	TRIM14	33.8946	23.9139	-0.503205	0.0095	0.152739	no	Fluc vs TRIM14
LOC100652766	6:56535285-56708082	Fluc	TRIM14	3.67645	2.12099	-0.793576	0.00955	0.15323	no	Fluc vs TRIM14
OSTC	4:109571740-109588978	Fluc	TRIM14	65.4777	91.1212	0.476783	0.00955	0.15323	no	Fluc vs TRIM14
FBXO44	1:11708417-11723384	Fluc	TRIM14	7.14348	4.80132	-0.573196	0.0096	0.153792	no	Fluc vs TRIM14
TM7SF2	11:64879340-64883707	Fluc	TRIM14	3.55887	2.09676	-0.763257	0.0096	0.153792	no	Fluc vs TRIM14
CC2D1A	19:14016955-14041693	Fluc	TRIM14	10.9441	7.69241	-0.508642	0.00965	0.154284	no	Fluc vs TRIM14
NYAP1	7:100081549-100092422	Fluc	TRIM14	0.702055	0.385343	-0.865438	0.00965	0.154284	no	Fluc vs TRIM14
TNRC18	7:5346420-5463177	Fluc	TRIM14	10.0166	7.19041	-0.478251	0.00965	0.154284	no	Fluc vs TRIM14
ZKSCAN3	6:28317690-28336954	Fluc	TRIM14	0.902752	0.538039	-0.746619	0.00965	0.154284	no	Fluc vs TRIM14
FOS	14:75745480-75748937	Fluc	TRIM14	3.84894	2.45703	-0.647549	0.0097	0.154791	no	Fluc vs TRIM14
INCENP	11:61891444-61920635	Fluc	TRIM14	52.0975	38.3244	-0.442949	0.0097	0.154791	no	Fluc vs TRIM14
DGKQ	4:952671-967348	Fluc	TRIM14	5.92345	4.0634	-0.543749	0.00975	0.155314	no	Fluc vs TRIM14
SLC2A11	22:24199058-24227738	Fluc	TRIM14	1.62808	0.951702	-0.774591	0.00975	0.155314	no	Fluc vs TRIM14
SLC39A14	8:22224761-22291642	Fluc	TRIM14	47.0868	64.8078	0.460846	0.0098	0.155818	no	Fluc vs TRIM14
MTERF	7:91502020-91510016	Fluc	TRIM14	3.89534	5.77125	0.567135	0.00985	0.15631	no	Fluc vs TRIM14
SLC35G2	3:136537860-136574734	Fluc	TRIM14	2.66676	4.12043	0.627705	0.00985	0.15631	no	Fluc vs TRIM14
CHD3	17:7788122-7816075	Fluc	TRIM14	34.9516	25.3163	-0.465292	0.0099	0.156836	no	Fluc vs TRIM14
ITGA2B	17:42449549-42466873	Fluc	TRIM14	0.686393	0.358212	-0.938221	0.0099	0.156836	no	Fluc vs TRIM14
MBLAC2	5:89754019-89770585	Fluc	TRIM14	1.53779	2.33157	0.600445	0.0099	0.156836	no	Fluc vs TRIM14
ABHD8	19:17402939-17414282	Fluc	TRIM14	3.78474	2.37922	-0.669704	0.00995	0.15734	no	Fluc vs TRIM14
H1FX	3:129033613-129043412	Fluc	TRIM14	101.496	73.0699	-0.474067	0.00995	0.15734	no	Fluc vs TRIM14
FBXL7	5:15500304-15939900	Fluc	TRIM14	7.05922	4.96641	-0.507306	0.01	0.15785	no	Fluc vs TRIM14
OTUD6B	8:92082423-92099323	Fluc	TRIM14	10.0158	14.0634	0.489661	0.01	0.15785	no	Fluc vs TRIM14
TMEM134	11:67231818-67236731	Fluc	TRIM14	13.1689	8.66043	-0.604626	0.01	0.15785	no	Fluc vs TRIM14
ITIH4	3:52847005-52864717	Fluc	TRIM14	0.756493	0.413643	-0.87094	0.01005	0.158304	no	Fluc vs TRIM14
TCEB1	8:74857372-74884522	Fluc	TRIM14	56.5461	78.1245	0.466348	0.01005	0.158304	no	Fluc vs TRIM14
ADAT2	6:143743968-143771841	Fluc	TRIM14	1.68587	2.4652	0.548213	0.0101	0.15879	no	Fluc vs TRIM14
RNF138	18:29671817-29711524	Fluc	TRIM14	19.0491	26.5713	0.480143	0.0101	0.15879	no	Fluc vs TRIM14
SLC9A3R2	16:2076868-2089027	Fluc	TRIM14	14.4909	10.0742	-0.524488	0.0101	0.15879	no	Fluc vs TRIM14
IL32	16:3115312-3119668	Fluc	TRIM14	2.60612	4.31262	0.726658	0.01015	0.159333	no	Fluc vs TRIM14
SUCO	1:172502259-172580973	Fluc	TRIM14	9.11724	12.7252	0.481022	0.01015	0.159333	no	Fluc vs TRIM14
HAPLN3	15:89420518-89438770	Fluc	TRIM14	4.43503	2.77691	-0.675463	0.0102	0.159848	no	Fluc vs TRIM14
MYBL2	20:42295708-42345122	Fluc	TRIM14	154.346	111.478	-0.469403	0.01025	0.160365	no	Fluc vs TRIM14
FRMD8	11:65154040-65180996	Fluc	TRIM14	17.5414	12.4917	-0.489792	0.0103	0.160917	no	Fluc vs TRIM14
JUND	19:18390562-18392432	Fluc	TRIM14	15.5371	22.1333	0.510498	0.0103	0.160917	no	Fluc vs TRIM14
SCARF2	22:20778873-20792146	Fluc	TRIM14	16.9053	11.714	-0.529237	0.0103	0.160917	no	Fluc vs TRIM14
THAP6	4:76439653-76455236	Fluc	TRIM14	1.60919	2.47352	0.620229	0.0103	0.160917	no	Fluc vs TRIM14
DLG5	10:79550548-79686348	Fluc	TRIM14	20.2059	14.6687	-0.462036	0.01035	0.16143	no	Fluc vs TRIM14
PGPEP1	19:18451407-18480763	Fluc	TRIM14	0.739186	0.458359	-0.689458	0.01035	0.16143	no	Fluc vs TRIM14
SNHG5	6:86386724-86388451	Fluc	TRIM14	152.23	211.689	0.4757	0.01035	0.16143	no	Fluc vs TRIM14
TAF4B	18:23806408-23971649	Fluc	TRIM14	2.53822	3.69816	0.542987	0.01035	0.16143	no	Fluc vs TRIM14
LOC339535	1:238643683-238649317	Fluc	TRIM14	2.03475	1.06876	-0.928917	0.01045	0.162519	no	Fluc vs TRIM14
NUCB1	19:49403306-49426540	Fluc	TRIM14	74.0237	53.7817	-0.460872	0.01045	0.162519	no	Fluc vs TRIM14
GNG11	7:93551015-93555826	Fluc	TRIM14	17.1412	11.6624	-0.555602	0.0105	0.163012	no	Fluc vs TRIM14
PHLDB1	11:118477212-118528748	Fluc	TRIM14	9.27229	6.64253	-0.481193	0.0105	0.163012	no	Fluc vs TRIM14
MARS2	2:198570027-198573114	Fluc	TRIM14	2.20307	3.37828	0.616772	0.01055	0.163548	no	Fluc vs TRIM14
VEGFC	4:177604690-177713895	Fluc	TRIM14	14.2933	20.1986	0.498922	0.01055	0.163548	no	Fluc vs TRIM14
MGARP	4:140187316-140201492	Fluc	TRIM14	1.88987	1.01936	-0.890616	0.0106	0.164058	no	Fluc vs TRIM14
STK32B	4:5053526-5502725	Fluc	TRIM14	9.11127	6.38531	-0.512896	0.0106	0.164058	no	Fluc vs TRIM14
HDAC11	3:13521714-13547924	Fluc	TRIM14	6.38135	4.42828	-0.527114	0.01065	0.164532	no	Fluc vs TRIM14
PHOSPHO2-KLHL23	2:170550963-170608396	Fluc	TRIM14	1.62456	0.571653	-1.50684	0.01065	0.164532	no	Fluc vs TRIM14
GIT1	17:27900486-27916610	Fluc	TRIM14	21.2715	15.3157	-0.473917	0.0107	0.165024	no	Fluc vs TRIM14
NME4	16:447191-450754	Fluc	TRIM14	131.057	94.1673	-0.476893	0.0107	0.165024	no	Fluc vs TRIM14
PYCARD	16:31212806-31214767	Fluc	TRIM14	5.25485	2.56253	-1.03608	0.0107	0.165024	no	Fluc vs TRIM14
SMCR7	17:18163847-18169095	Fluc	TRIM14	5.4699	3.67912	-0.572155	0.0107	0.165024	no	Fluc vs TRIM14
PDLIM2	8:22436253-22455538	Fluc	TRIM14	22.0923	15.2405	-0.535633	0.01075	0.165562	no	Fluc vs TRIM14
TCIRG1	11:67806461-67818366	Fluc	TRIM14	29.2694	20.9824	-0.48021	0.01075	0.165562	no	Fluc vs TRIM14
ADAMTS16	5:5140442-5320412	Fluc	TRIM14	1.3771	2.07571	0.591975	0.0108	0.166075	no	Fluc vs TRIM14
CXADRP3	18:14477950-14498705	Fluc	TRIM14	1.06232	0.492038	-1.11038	0.0108	0.166075	no	Fluc vs TRIM14
CHST3	10:73724119-73773322	Fluc	TRIM14	12.9163	9.29058	-0.475352	0.01085	0.166584	no	Fluc vs TRIM14
DECR2	16:451857-462487	Fluc	TRIM14	5.72666	3.69439	-0.632358	0.0109	0.167063	no	Fluc vs TRIM14
TMEM40	3:12775391-12800808	Fluc	TRIM14	1.0801	0.558434	-0.951703	0.0109	0.167063	no	Fluc vs TRIM14
CNN2	19:1026297-1039064	Fluc	TRIM14	138.349	101.032	-0.4535	0.01095	0.167641	no	Fluc vs TRIM14
LAMA4	6:112429133-112575917	Fluc	TRIM14	2.60167	1.23282	-1.07748	0.01095	0.167641	no	Fluc vs TRIM14
ARL1	12:101786902-101801572	Fluc	TRIM14	25.6002	35.5462	0.473542	0.011	0.168156	no	Fluc vs TRIM14
PLD2	17:4710395-4726727	Fluc	TRIM14	9.49217	6.75285	-0.491242	0.011	0.168156	no	Fluc vs TRIM14
C14orf80	14:105956191-105965585	Fluc	TRIM14	16.8157	11.7748	-0.514106	0.01105	0.168652	no	Fluc vs TRIM14
LOC100288911	2:36581891-36582713	Fluc	TRIM14	3.16566	1.6248	-0.962244	0.01105	0.168652	no	Fluc vs TRIM14
RPL22L1	3:170582663-170588045	Fluc	TRIM14	25.5507	35.6551	0.480745	0.0111	0.16921	no	Fluc vs TRIM14
SLC38A3	3:50242691-50258406	Fluc	TRIM14	3.73647	2.43443	-0.618095	0.0111	0.16921	no	Fluc vs TRIM14
IFITM3	11:319672-320914	Fluc	TRIM14	287.93	210.876	-0.449324	0.01115	0.169694	no	Fluc vs TRIM14
KLHDC8B	3:49209017-49213919	Fluc	TRIM14	9.55669	6.57531	-0.539453	0.0112	0.170186	no	Fluc vs TRIM14
ORAI3	16:30960404-30966259	Fluc	TRIM14	2.61432	1.57339	-0.732559	0.0112	0.170186	no	Fluc vs TRIM14
TEKT2	1:36549675-36553876	Fluc	TRIM14	0.468817	0.136369	-1.78151	0.0112	0.170186	no	Fluc vs TRIM14
SETDB2	13:50018428-50069139	Fluc	TRIM14	1.10903	1.6463	0.569926	0.0113	0.171085	no	Fluc vs TRIM14
ZNF79	9:130186652-130207651	Fluc	TRIM14	6.18924	4.23125	-0.548678	0.0113	0.171085	no	Fluc vs TRIM14
APOBEC3G	22:39473009-39483748	Fluc	TRIM14	1.04679	0.543513	-0.945587	0.01135	0.171575	no	Fluc vs TRIM14
LOC100508120	6:2245986-2413825	Fluc	TRIM14	0.564405	0.138161	-2.03038	0.01135	0.171575	no	Fluc vs TRIM14
ABHD13	13:108870762-108886603	Fluc	TRIM14	4.1321	5.87456	0.507606	0.01145	0.172587	no	Fluc vs TRIM14
LIAS	4:39460664-39479273	Fluc	TRIM14	6.00305	8.65635	0.528063	0.01145	0.172587	no	Fluc vs TRIM14
DMPK	19:46272974-46285815	Fluc	TRIM14	16.0646	11.387	-0.496496	0.0115	0.173054	no	Fluc vs TRIM14
C6orf108	6:43193366-43197211	Fluc	TRIM14	21.3056	14.4064	-0.564518	0.01155	0.173562	no	Fluc vs TRIM14
APCDD1	18:10454624-10488698	Fluc	TRIM14	0.904399	0.4726	-0.936338	0.0116	0.17406	no	Fluc vs TRIM14
FLNA	X:153576899-153603006	Fluc	TRIM14	377.051	267.304	-0.496277	0.0116	0.17406	no	Fluc vs TRIM14
SLC39A6	18:33688493-33709357	Fluc	TRIM14	33.6755	46.3501	0.460872	0.01165	0.174537	no	Fluc vs TRIM14
UBA6	4:68481478-68566889	Fluc	TRIM14	11.459	15.7931	0.462812	0.01165	0.174537	no	Fluc vs TRIM14
CDC25B	20:3776400-3786762	Fluc	TRIM14	64.4158	47.3268	-0.444757	0.01175	0.175464	no	Fluc vs TRIM14
FAR1	11:13690205-13753893	Fluc	TRIM14	26.9386	37.0872	0.461245	0.01175	0.175464	no	Fluc vs TRIM14
MCTS1	X:119737743-119755014	Fluc	TRIM14	4.80171	6.70218	0.481082	0.01175	0.175464	no	Fluc vs TRIM14
RPL13P5	12:6993144-6993778	Fluc	TRIM14	5.29733	3.01549	-0.812875	0.0118	0.175959	no	Fluc vs TRIM14
CNTNAP3B	9:43684884-43922476	Fluc	TRIM14	1.93162	1.31585	-0.553814	0.01185	0.176428	no	Fluc vs TRIM14
COQ10B	2:198318230-198339851	Fluc	TRIM14	14.2814	20.05	0.489465	0.01185	0.176428	no	Fluc vs TRIM14
ZNF853	7:6655526-6663921	Fluc	TRIM14	2.65225	1.76544	-0.587191	0.01185	0.176428	no	Fluc vs TRIM14
B4GALNT1	12:58013692-58026985	Fluc	TRIM14	12.1154	8.46449	-0.517346	0.0119	0.176913	no	Fluc vs TRIM14
CNIH	14:54893646-54908148	Fluc	TRIM14	78.4094	107.895	0.460525	0.0119	0.176913	no	Fluc vs TRIM14
PBX4	19:19672515-19729725	Fluc	TRIM14	1.51102	0.831605	-0.861549	0.0119	0.176913	no	Fluc vs TRIM14
TMEM161B	5:87491022-87564665	Fluc	TRIM14	5.33045	7.65484	0.522114	0.0119	0.176913	no	Fluc vs TRIM14
KLF3	4:38614321-38703129	Fluc	TRIM14	4.00645	5.62218	0.488805	0.01195	0.177373	no	Fluc vs TRIM14
CCDC59	12:82746082-82873018	Fluc	TRIM14	22.6316	31.6799	0.485229	0.012	0.177865	no	Fluc vs TRIM14
DLG3	X:69664704-69725340	Fluc	TRIM14	2.90091	2.00596	-0.532217	0.012	0.177865	no	Fluc vs TRIM14
POLD1	19:50887579-50921275	Fluc	TRIM14	39.0703	28.4066	-0.459846	0.01205	0.178375	no	Fluc vs TRIM14
TUBB3	16:89988416-90002505	Fluc	TRIM14	107.122	78.1471	-0.454996	0.01205	0.178375	no	Fluc vs TRIM14
GOLGA6L3	15:85783640-85790401	Fluc	TRIM14	0.522879	0.238295	-1.13373	0.0121	0.17888	no	Fluc vs TRIM14
IL6R	1:154377668-154441926	Fluc	TRIM14	0.421324	0.73137	0.795672	0.0121	0.17888	no	Fluc vs TRIM14
2015-03-02	19:8478186-8503901	Fluc	TRIM14	1.67561	0.902074	-0.893367	0.0121	0.17888	no	Fluc vs TRIM14
PDZD2	5:31799030-32111038	Fluc	TRIM14	0.509721	0.327836	-0.636731	0.0121	0.17888	no	Fluc vs TRIM14
RHBDF1	16:108057-122629	Fluc	TRIM14	9.87802	6.94271	-0.508723	0.0121	0.17888	no	Fluc vs TRIM14
2015-09-15	1:87328127-87380107	Fluc	TRIM14	70.3753	96.0138	0.448174	0.01215	0.179399	no	Fluc vs TRIM14
ASS1	9:133320093-133376661	Fluc	TRIM14	2.14279	1.30784	-0.712301	0.0122	0.179861	no	Fluc vs TRIM14
RGL3	19:11504731-11530018	Fluc	TRIM14	0.556473	0.254241	-1.13012	0.0122	0.179861	no	Fluc vs TRIM14
TNS3	7:47314751-47621742	Fluc	TRIM14	6.84262	4.91113	-0.478494	0.01225	0.180365	no	Fluc vs TRIM14
LSR	19:35739558-35758867	Fluc	TRIM14	1.46346	0.842217	-0.797117	0.0123	0.180864	no	Fluc vs TRIM14
POGLUT1	3:119187784-119213555	Fluc	TRIM14	5.45524	7.70731	0.498585	0.0123	0.180864	no	Fluc vs TRIM14
UBE2K	4:39699663-39784412	Fluc	TRIM14	27.343	37.4307	0.45305	0.0123	0.180864	no	Fluc vs TRIM14
DIMT1	5:61684350-61699728	Fluc	TRIM14	24.153	33.942	0.490869	0.01235	0.181316	no	Fluc vs TRIM14
CYB5RL	1:54638008-54665746	Fluc	TRIM14	2.80426	1.88913	-0.569899	0.01245	0.182281	no	Fluc vs TRIM14
DUSP3	17:41843488-41856368	Fluc	TRIM14	13.5646	18.777	0.469124	0.01245	0.182281	no	Fluc vs TRIM14
2015-09-05	22:19701986-19712297	Fluc	TRIM14	24.6447	16.4157	-0.586202	0.01245	0.182281	no	Fluc vs TRIM14
C2orf69	2:200775978-200792996	Fluc	TRIM14	7.25851	10.2088	0.492072	0.0126	0.183722	no	Fluc vs TRIM14
RBCK1	20:388708-411610	Fluc	TRIM14	22.8748	16.6027	-0.462338	0.0126	0.183722	no	Fluc vs TRIM14
RPS27	1:153963238-153964631	Fluc	TRIM14	1690.92	2314.68	0.453007	0.0126	0.183722	no	Fluc vs TRIM14
GLIPR1	12:75874512-75905418	Fluc	TRIM14	19.2781	31.2778	0.698177	0.01265	0.184213	no	Fluc vs TRIM14
EFNB1	X:68048839-68062007	Fluc	TRIM14	10.0214	7.06269	-0.5048	0.0127	0.184708	no	Fluc vs TRIM14
LOC100996614	1:11782035-11785384	Fluc	TRIM14	0.649477	0.334702	-0.956402	0.01275	0.185205	no	Fluc vs TRIM14
TGFBR1	9:101867411-101916474	Fluc	TRIM14	15.221	20.8712	0.455455	0.0128	0.185676	no	Fluc vs TRIM14
TTLL1	22:43434476-43485434	Fluc	TRIM14	2.08761	1.28484	-0.700265	0.0128	0.185676	no	Fluc vs TRIM14
ALDOC	17:26900132-26903951	Fluc	TRIM14	15.6236	10.9911	-0.507386	0.01285	0.186096	no	Fluc vs TRIM14
GYG2	X:2746862-2800861	Fluc	TRIM14	0.988499	0.589926	-0.744705	0.01285	0.186096	no	Fluc vs TRIM14
SPRY2	13:80910110-80915086	Fluc	TRIM14	4.09991	5.95974	0.539658	0.01285	0.186096	no	Fluc vs TRIM14
MYPOP	19:46393280-46405862	Fluc	TRIM14	3.7631	2.3635	-0.670993	0.0129	0.186485	no	Fluc vs TRIM14
PTH1R	3:46919235-46945289	Fluc	TRIM14	0.86211	0.426896	-1.01399	0.0129	0.186485	no	Fluc vs TRIM14
PURA	5:139493707-139499001	Fluc	TRIM14	5.33425	7.49986	0.491577	0.0129	0.186485	no	Fluc vs TRIM14
SLC16A5	17:73084054-73102252	Fluc	TRIM14	3.65408	2.29066	-0.673746	0.0129	0.186485	no	Fluc vs TRIM14
KDSR	18:60994970-61034506	Fluc	TRIM14	7.81655	10.8974	0.479386	0.01295	0.186939	no	Fluc vs TRIM14
CCDC9	19:47759730-47775210	Fluc	TRIM14	15.1296	10.7729	-0.489964	0.013	0.187408	no	Fluc vs TRIM14
KIAA1671	22:25423940-25593415	Fluc	TRIM14	1.07827	0.736394	-0.550174	0.013	0.187408	no	Fluc vs TRIM14
FBF1	17:73906617-73937119	Fluc	TRIM14	5.58918	3.93795	-0.505192	0.01305	0.187885	no	Fluc vs TRIM14
VLDLR	9:2535651-2654485	Fluc	TRIM14	1.96679	2.87918	0.549814	0.0131	0.188275	no	Fluc vs TRIM14
HS3ST3A1	17:13399005-13505244	Fluc	TRIM14	1.88623	2.94077	0.640683	0.01315	0.188715	no	Fluc vs TRIM14
TCEA3	1:23707554-23751261	Fluc	TRIM14	1.5267	0.88539	-0.786033	0.01315	0.188715	no	Fluc vs TRIM14
FAM83H	8:144806102-144815914	Fluc	TRIM14	1.21814	0.776466	-0.649685	0.01325	0.189673	no	Fluc vs TRIM14
NEFL	8:24808467-24814131	Fluc	TRIM14	2.99254	2.04307	-0.550635	0.01325	0.189673	no	Fluc vs TRIM14
ITM2C	2:231729620-231743963	Fluc	TRIM14	83.064	60.8437	-0.449115	0.0133	0.190153	no	Fluc vs TRIM14
RPH3AL	17:62179-202633	Fluc	TRIM14	0.722613	0.369276	-0.968524	0.01335	0.190626	no	Fluc vs TRIM14
TSPAN14	10:82214037-82282391	Fluc	TRIM14	12.4393	17.0828	0.457645	0.01335	0.190626	no	Fluc vs TRIM14
ENPP2	8:120569316-120651106	Fluc	TRIM14	5.78486	8.24996	0.512104	0.0134	0.191037	no	Fluc vs TRIM14
PIR	X:15363712-15511711	Fluc	TRIM14	0.983889	0.483745	-1.02425	0.0134	0.191037	no	Fluc vs TRIM14
SDK1	7:3341079-4308632	Fluc	TRIM14	1.15461	0.772197	-0.58037	0.0134	0.191037	no	Fluc vs TRIM14
PRSS12	4:119201192-119273922	Fluc	TRIM14	4.46114	3.11364	-0.518813	0.01345	0.191501	no	Fluc vs TRIM14
RAB12	18:8609442-8639380	Fluc	TRIM14	21.2178	29.3881	0.469954	0.01345	0.191501	no	Fluc vs TRIM14
FAM20C	7:192968-300740	Fluc	TRIM14	28.0133	20.3149	-0.463576	0.0136	0.192748	no	Fluc vs TRIM14
RUNX1	21:36160097-36421595	Fluc	TRIM14	15.9106	21.677	0.446178	0.0136	0.192748	no	Fluc vs TRIM14
NAV3	12:78225068-78606790	Fluc	TRIM14	1.35001	1.92476	0.511713	0.01365	0.193191	no	Fluc vs TRIM14
RMND5B	5:177558027-177575479	Fluc	TRIM14	6.77362	4.60382	-0.557096	0.01365	0.193191	no	Fluc vs TRIM14
CMBL	5:10277706-10308168	Fluc	TRIM14	3.20765	2.20652	-0.539748	0.0137	0.193646	no	Fluc vs TRIM14
C7orf50	7:1036622-1177893	Fluc	TRIM14	121.005	88.3759	-0.453345	0.01375	0.194067	no	Fluc vs TRIM14
FGFR3	4:1795038-1810599	Fluc	TRIM14	4.81034	3.36414	-0.515903	0.01375	0.194067	no	Fluc vs TRIM14
RNF215	22:30774800-30783302	Fluc	TRIM14	8.9904	6.23468	-0.52807	0.01385	0.194977	no	Fluc vs TRIM14
MARK4	19:45754515-45808541	Fluc	TRIM14	9.20536	6.63181	-0.47307	0.0139	0.195465	no	Fluc vs TRIM14
IL12A	3:159706622-159713806	Fluc	TRIM14	0.427291	0.929433	1.12113	0.01395	0.195914	no	Fluc vs TRIM14
TMTC3	12:88536072-88593664	Fluc	TRIM14	8.10576	11.1678	0.462332	0.01395	0.195914	no	Fluc vs TRIM14
SKA1	18:47901391-47920538	Fluc	TRIM14	12.5153	17.3734	0.473193	0.014	0.196387	no	Fluc vs TRIM14
SLC12A7	5:1050488-1112172	Fluc	TRIM14	6.53947	4.62378	-0.500102	0.014	0.196387	no	Fluc vs TRIM14
SNRNP70	19:49588464-49611870	Fluc	TRIM14	126.768	92.2846	-0.458032	0.01405	0.196827	no	Fluc vs TRIM14
EFNB3	17:7608519-7614693	Fluc	TRIM14	13.0096	9.31648	-0.481718	0.0141	0.197269	no	Fluc vs TRIM14
KLHL21	1:6650783-6662929	Fluc	TRIM14	13.5896	18.7316	0.462978	0.0141	0.197269	no	Fluc vs TRIM14
IRGQ	19:44088518-44100287	Fluc	TRIM14	2.45465	3.43057	0.482933	0.0142	0.198143	no	Fluc vs TRIM14
KIAA1161	9:34368906-34376894	Fluc	TRIM14	2.31973	1.54995	-0.581734	0.0142	0.198143	no	Fluc vs TRIM14
PSMB9	6:32821937-32827628	Fluc	TRIM14	4.9298	3.06703	-0.684685	0.01425	0.198582	no	Fluc vs TRIM14
ANKRD46	8:101521979-101572014	Fluc	TRIM14	2.45956	3.64383	0.567057	0.01435	0.199472	no	Fluc vs TRIM14
SHKBP1	19:41082756-41097305	Fluc	TRIM14	19.7116	14.2013	-0.473019	0.01435	0.199472	no	Fluc vs TRIM14
RNF149	2:101892062-101925178	Fluc	TRIM14	7.98727	11.2015	0.487917	0.0144	0.199923	no	Fluc vs TRIM14
TRPT1	11:63974151-63993726	Fluc	TRIM14	13.4658	8.77939	-0.617111	0.01445	0.200302	no	Fluc vs TRIM14
ZNF706	8:102209265-102218292	Fluc	TRIM14	13.3671	18.416	0.46227	0.01445	0.200302	no	Fluc vs TRIM14
C20orf96	20:251503-271419	Fluc	TRIM14	3.79188	2.46685	-0.620244	0.0145	0.200728	no	Fluc vs TRIM14
DOCK2	5:169064250-169510386	Fluc	TRIM14	1.44874	0.747131	-0.955366	0.0145	0.200728	no	Fluc vs TRIM14
FMNL1	17:43299291-43324685	Fluc	TRIM14	2.81971	1.90696	-0.564271	0.0145	0.200728	no	Fluc vs TRIM14
GAMT	19:1397024-1401569	Fluc	TRIM14	17.4159	12.0512	-0.531231	0.0145	0.200728	no	Fluc vs TRIM14
TPPP3	16:67423711-67427421	Fluc	TRIM14	1.40494	0.701995	-1.00098	0.0145	0.200728	no	Fluc vs TRIM14
RABEP2	16:28889808-28936532	Fluc	TRIM14	10.0068	6.88036	-0.540426	0.01455	0.201131	no	Fluc vs TRIM14
C5orf27	5:95187935-95195837	Fluc	TRIM14	0.151711	0.421578	1.47448	0.0146	0.201558	no	Fluc vs TRIM14
EGFL7	9:139553307-139567130	Fluc	TRIM14	26.113	18.6188	-0.488011	0.0146	0.201558	no	Fluc vs TRIM14
PBX1	1:164528596-164821067	Fluc	TRIM14	6.1898	4.46861	-0.470067	0.0146	0.201558	no	Fluc vs TRIM14
C17orf89	17:79213110-79215098	Fluc	TRIM14	46.3468	32.4318	-0.515063	0.01465	0.201965	no	Fluc vs TRIM14
GAR1	4:110736665-110745893	Fluc	TRIM14	38.2714	52.4032	0.45339	0.01465	0.201965	no	Fluc vs TRIM14
MAN2B2	4:6576901-6624188	Fluc	TRIM14	6.73988	4.79899	-0.489991	0.01465	0.201965	no	Fluc vs TRIM14
CNN3	1:95362506-95392735	Fluc	TRIM14	140.477	189.703	0.433412	0.0147	0.202426	no	Fluc vs TRIM14
OSBPL6	2:179059207-179264160	Fluc	TRIM14	2.70513	3.79487	0.488356	0.0147	0.202426	no	Fluc vs TRIM14
CALM3	19:47104511-47114039	Fluc	TRIM14	271.047	199.567	-0.441668	0.01475	0.202866	no	Fluc vs TRIM14
CFB	6:31913720-31919861	Fluc	TRIM14	0.528157	0.263379	-1.00382	0.01475	0.202866	no	Fluc vs TRIM14
OTUD4	4:146054801-146100832	Fluc	TRIM14	8.31801	11.7388	0.496979	0.01475	0.202866	no	Fluc vs TRIM14
TONSL	8:145654162-145669812	Fluc	TRIM14	18.5428	13.5513	-0.452424	0.01475	0.202866	no	Fluc vs TRIM14
CNTNAP1	17:40834631-40852011	Fluc	TRIM14	13.1977	9.57966	-0.462236	0.0148	0.203322	no	Fluc vs TRIM14
SBDS	7:66452689-66460588	Fluc	TRIM14	59.1177	80.4124	0.443828	0.01485	0.203727	no	Fluc vs TRIM14
CCDC74A	2:132285406-132291239	Fluc	TRIM14	4.56102	2.96777	-0.619974	0.0149	0.204174	no	Fluc vs TRIM14
HRAS	11:532241-535550	Fluc	TRIM14	71.5481	52.1987	-0.454901	0.01495	0.204617	no	Fluc vs TRIM14
DBNDD1	16:90071278-90085937	Fluc	TRIM14	4.64023	3.11252	-0.576115	0.01505	0.205496	no	Fluc vs TRIM14
GPR153	1:6307405-6321035	Fluc	TRIM14	1.77136	1.13593	-0.640984	0.01505	0.205496	no	Fluc vs TRIM14
OXTR	3:8792093-8811300	Fluc	TRIM14	5.20442	3.70039	-0.49206	0.0152	0.206838	no	Fluc vs TRIM14
SPATA20	17:48624449-48633213	Fluc	TRIM14	22.8634	16.5357	-0.467456	0.0152	0.206838	no	Fluc vs TRIM14
TRAPPC6A	19:45666185-45681501	Fluc	TRIM14	4.44453	2.54776	-0.802801	0.0152	0.206838	no	Fluc vs TRIM14
SAR1B	5:133936838-133968533	Fluc	TRIM14	10.4737	14.3112	0.450366	0.01525	0.207208	no	Fluc vs TRIM14
YPEL3	16:30103634-30107537	Fluc	TRIM14	5.83995	3.70887	-0.654976	0.01525	0.207208	no	Fluc vs TRIM14
CCDC124	19:18043823-18054794	Fluc	TRIM14	149.228	110.008	-0.43991	0.0154	0.208518	no	Fluc vs TRIM14
LTBP1	2:33172368-33624576	Fluc	TRIM14	1.47486	2.14276	0.538893	0.0154	0.208518	no	Fluc vs TRIM14
PSG5	19:43671894-43690688	Fluc	TRIM14	3.46076	5.16385	0.57736	0.0154	0.208518	no	Fluc vs TRIM14
TSPAN15	10:71211225-71267423	Fluc	TRIM14	3.97916	2.59135	-0.618763	0.0154	0.208518	no	Fluc vs TRIM14
C4orf32	4:113066552-113110237	Fluc	TRIM14	1.2041	1.91854	0.67206	0.01545	0.208923	no	Fluc vs TRIM14
SEMA3C	7:80371853-80548667	Fluc	TRIM14	9.96411	13.6504	0.454128	0.01545	0.208923	no	Fluc vs TRIM14
VASN	16:4390251-4466962	Fluc	TRIM14	20.432	12.9458	-0.65834	0.01545	0.208923	no	Fluc vs TRIM14
RAC3	17:79989531-79992080	Fluc	TRIM14	31.4069	22.4287	-0.485732	0.0155	0.209328	no	Fluc vs TRIM14
EPHA2	1:16450831-16482582	Fluc	TRIM14	38.074	27.9893	-0.443934	0.01555	0.209725	no	Fluc vs TRIM14
NDRG4	16:58497548-58547523	Fluc	TRIM14	2.51828	1.67717	-0.586405	0.01555	0.209725	no	Fluc vs TRIM14
TRIM26	6:30152231-30181271	Fluc	TRIM14	23.6259	17.2534	-0.453491	0.01555	0.209725	no	Fluc vs TRIM14
ERGIC2	12:29493578-29534143	Fluc	TRIM14	34.7068	47.3738	0.44887	0.0156	0.210125	no	Fluc vs TRIM14
ISYNA1	19:18530145-18549111	Fluc	TRIM14	2.78336	1.29553	-1.10329	0.0156	0.210125	no	Fluc vs TRIM14
LONRF1	8:12579405-12612992	Fluc	TRIM14	3.50997	4.9649	0.500303	0.0156	0.210125	no	Fluc vs TRIM14
FAM196B	5:169064250-169510386	Fluc	TRIM14	6.59098	4.39616	-0.584251	0.01565	0.21054	no	Fluc vs TRIM14
STXBP6	14:25281292-25519095	Fluc	TRIM14	3.78962	2.49919	-0.600592	0.01575	0.21139	no	Fluc vs TRIM14
FKBP2	11:64008412-64011607	Fluc	TRIM14	104.302	76.6102	-0.445154	0.0158	0.211891	no	Fluc vs TRIM14
HES1	3:193853930-193856401	Fluc	TRIM14	27.2634	19.3588	-0.493977	0.0158	0.211891	no	Fluc vs TRIM14
LINC00617	14:96343108-96391908	Fluc	TRIM14	0.547763	0.925409	0.75654	0.0158	0.211891	no	Fluc vs TRIM14
PELI1	2:64319785-64371605	Fluc	TRIM14	2.19816	3.20482	0.543947	0.0158	0.211891	no	Fluc vs TRIM14
C2CD2	21:43305218-43373999	Fluc	TRIM14	6.05098	8.29398	0.454896	0.01585	0.212312	no	Fluc vs TRIM14
DNMT3A	2:25455829-25565459	Fluc	TRIM14	4.88019	3.41794	-0.513811	0.01585	0.212312	no	Fluc vs TRIM14
TRMT10C	3:101280711-101285089	Fluc	TRIM14	22.3056	30.912	0.470761	0.01585	0.212312	no	Fluc vs TRIM14
SHROOM2	X:9754495-9917481	Fluc	TRIM14	0.580699	0.36203	-0.681679	0.0159	0.212706	no	Fluc vs TRIM14
TMEFF2	2:192814742-193059644	Fluc	TRIM14	3.77817	2.48943	-0.60187	0.0159	0.212706	no	Fluc vs TRIM14
AIF1L	9:133971862-133998539	Fluc	TRIM14	3.7764	2.62331	-0.525623	0.01595	0.213128	no	Fluc vs TRIM14
NDRG2	14:21484921-21493935	Fluc	TRIM14	3.94831	2.6542	-0.572956	0.01595	0.213128	no	Fluc vs TRIM14
SYNM	15:99645285-99675800	Fluc	TRIM14	6.07326	4.41404	-0.460371	0.01595	0.213128	no	Fluc vs TRIM14
BMF	15:40380090-40401075	Fluc	TRIM14	0.546465	0.314782	-0.795772	0.016	0.213516	no	Fluc vs TRIM14
MPHOSPH6	16:82181766-82203829	Fluc	TRIM14	28.3874	39.2472	0.46734	0.016	0.213516	no	Fluc vs TRIM14
MPP5	14:67708011-67802778	Fluc	TRIM14	7.06843	9.6423	0.447988	0.016	0.213516	no	Fluc vs TRIM14
CORO2A	9:100883256-100954956	Fluc	TRIM14	2.11628	1.45381	-0.541694	0.01605	0.213893	no	Fluc vs TRIM14
EOGT	3:69024367-69062774	Fluc	TRIM14	5.03436	7.003	0.476165	0.01605	0.213893	no	Fluc vs TRIM14
PSD3	8:18384812-18871196	Fluc	TRIM14	8.39935	6.17873	-0.442968	0.01605	0.213893	no	Fluc vs TRIM14
ALDH1A3	15:101420008-101456831	Fluc	TRIM14	5.75045	8.03846	0.483244	0.0161	0.214309	no	Fluc vs TRIM14
RNF144B	6:18387580-18469105	Fluc	TRIM14	2.13054	1.45103	-0.554144	0.0161	0.214309	no	Fluc vs TRIM14
FANCE	6:35420137-35434881	Fluc	TRIM14	11.8336	8.50781	-0.476034	0.01615	0.214784	no	Fluc vs TRIM14
SMO	7:128828712-128853386	Fluc	TRIM14	18.1459	13.2197	-0.456958	0.01615	0.214784	no	Fluc vs TRIM14
CLIP2	7:73703804-73820273	Fluc	TRIM14	12.1107	8.88487	-0.446862	0.01625	0.215541	no	Fluc vs TRIM14
IGFBP5	2:217536827-217560272	Fluc	TRIM14	9.50574	6.92088	-0.457842	0.01625	0.215541	no	Fluc vs TRIM14
BTN3A2	6:26365397-26378548	Fluc	TRIM14	2.94457	2.04425	-0.526485	0.01635	0.216357	no	Fluc vs TRIM14
TMEM38B	9:108456824-108537444	Fluc	TRIM14	13.8957	19.1427	0.462157	0.0164	0.216784	no	Fluc vs TRIM14
CEND1	11:787109-790126	Fluc	TRIM14	0.801873	0.364532	-1.13733	0.01645	0.217123	no	Fluc vs TRIM14
STAG3L3	7:72467988-72476448	Fluc	TRIM14	2.11034	1.31573	-0.681611	0.01645	0.217123	no	Fluc vs TRIM14
CD164	6:109687716-109703762	Fluc	TRIM14	79.2094	106.93	0.432921	0.0165	0.217565	no	Fluc vs TRIM14
CORO1B	11:67205517-67211292	Fluc	TRIM14	50.4015	37.197	-0.438277	0.0165	0.217565	no	Fluc vs TRIM14
C1RL	12:7247145-7274447	Fluc	TRIM14	1.6294	0.985352	-0.725629	0.01655	0.217982	no	Fluc vs TRIM14
MCL1	1:150547026-150552214	Fluc	TRIM14	81.2151	109.565	0.431964	0.01655	0.217982	no	Fluc vs TRIM14
BGN	X:152713122-152775004	Fluc	TRIM14	204.123	149.416	-0.450099	0.0166	0.218409	no	Fluc vs TRIM14
BEGAIN	14:101003483-101036131	Fluc	TRIM14	0.953357	0.538755	-0.823386	0.01665	0.218828	no	Fluc vs TRIM14
LOC728431	1:37920479-37940044	Fluc	TRIM14	1.18409	0.608909	-0.959478	0.0167	0.219313	no	Fluc vs TRIM14
PTGS2	1:186640943-186649559	Fluc	TRIM14	0.488669	0.811677	0.732046	0.0168	0.22016	no	Fluc vs TRIM14
ACADS	12:121163570-121177811	Fluc	TRIM14	6.50771	4.46941	-0.542065	0.01685	0.220511	no	Fluc vs TRIM14
GCK	7:44183869-44229022	Fluc	TRIM14	0.542601	0.274012	-0.985654	0.01685	0.220511	no	Fluc vs TRIM14
ZNF184	6:27418520-27440897	Fluc	TRIM14	4.28664	2.9863	-0.52149	0.01685	0.220511	no	Fluc vs TRIM14
COL8A1	3:99357439-99515577	Fluc	TRIM14	10.7402	7.72906	-0.474654	0.0169	0.220929	no	Fluc vs TRIM14
ZNF518A	10:97889471-97923517	Fluc	TRIM14	1.76289	2.48106	0.493017	0.0169	0.220929	no	Fluc vs TRIM14
NAT14	19:55996556-55998935	Fluc	TRIM14	14.0117	9.84237	-0.509553	0.017	0.221728	no	Fluc vs TRIM14
NBPF1	1:16890411-16939982	Fluc	TRIM14	9.34378	6.79428	-0.459686	0.01705	0.22214	no	Fluc vs TRIM14
C17orf58	17:65987216-65989765	Fluc	TRIM14	5.63945	8.18452	0.537342	0.0171	0.222557	no	Fluc vs TRIM14
BCL3	19:45251977-45263301	Fluc	TRIM14	5.79529	3.85366	-0.58865	0.0172	0.223383	no	Fluc vs TRIM14
DVL2	17:7128660-7137863	Fluc	TRIM14	33.9193	24.943	-0.443472	0.0172	0.223383	no	Fluc vs TRIM14
NUP37	12:102467969-102512361	Fluc	TRIM14	31.5152	43.4761	0.464177	0.0172	0.223383	no	Fluc vs TRIM14
PEX12	17:33901813-33905656	Fluc	TRIM14	2.12625	3.1706	0.57644	0.0172	0.223383	no	Fluc vs TRIM14
TWF1	12:44187525-44200178	Fluc	TRIM14	61.7856	83.1078	0.427714	0.01725	0.223805	no	Fluc vs TRIM14
WDR75	2:190306158-190340264	Fluc	TRIM14	21.9201	29.7486	0.440567	0.01725	0.223805	no	Fluc vs TRIM14
SHROOM3	4:77356252-77704406	Fluc	TRIM14	1.20169	0.834512	-0.526056	0.0173	0.224232	no	Fluc vs TRIM14
MOB1B	4:71768056-71853891	Fluc	TRIM14	6.8536	9.38677	0.453767	0.01735	0.224659	no	Fluc vs TRIM14
SLC2A4RG	20:62371210-62436856	Fluc	TRIM14	44.8705	32.2108	-0.478222	0.01735	0.224659	no	Fluc vs TRIM14
CHMP2A	19:59062932-59066486	Fluc	TRIM14	51.8258	37.9392	-0.44998	0.0174	0.225095	no	Fluc vs TRIM14
ANKRD9	14:102973197-102976128	Fluc	TRIM14	3.55929	2.20994	-0.687583	0.01745	0.225453	no	Fluc vs TRIM14
RIPK2	8:90769974-90803292	Fluc	TRIM14	6.42267	9.0297	0.491505	0.01745	0.225453	no	Fluc vs TRIM14
MCM3	6:52128811-52149679	Fluc	TRIM14	76.0633	56.3812	-0.431987	0.0175	0.225815	no	Fluc vs TRIM14
ADAMTS7	15:79051544-79103773	Fluc	TRIM14	2.34317	1.60805	-0.543144	0.01755	0.226222	no	Fluc vs TRIM14
TMEM141	9:139685776-139687769	Fluc	TRIM14	38.4663	27.5108	-0.483601	0.01755	0.226222	no	Fluc vs TRIM14
ITFG3	16:284800-316119	Fluc	TRIM14	26.7106	19.5687	-0.448865	0.0176	0.226603	no	Fluc vs TRIM14
RPS6KA2	6:166822853-167275771	Fluc	TRIM14	1.00853	0.664471	-0.601982	0.01765	0.22696	no	Fluc vs TRIM14
S100A3	1:153519808-153521734	Fluc	TRIM14	10.8097	7.07373	-0.611789	0.01765	0.22696	no	Fluc vs TRIM14
METRN	16:765172-767480	Fluc	TRIM14	10.5457	7.04269	-0.58246	0.0177	0.227367	no	Fluc vs TRIM14
XPOT	12:64798152-64842464	Fluc	TRIM14	63.4787	85.4721	0.42918	0.01775	0.227757	no	Fluc vs TRIM14
BCAT1	12:24962957-25102393	Fluc	TRIM14	20.3767	27.3611	0.425205	0.0178	0.228203	no	Fluc vs TRIM14
TCEA2	20:62688438-62703700	Fluc	TRIM14	13.2933	9.53078	-0.480032	0.0178	0.228203	no	Fluc vs TRIM14
UBXN1	11:62443971-62446527	Fluc	TRIM14	136.075	100.657	-0.434953	0.0178	0.228203	no	Fluc vs TRIM14
ASRGL1	11:62104773-62160887	Fluc	TRIM14	9.8774	7.11795	-0.472668	0.01785	0.22858	no	Fluc vs TRIM14
B3GNT1	11:66112842-66115161	Fluc	TRIM14	19.5833	14.2186	-0.461844	0.01785	0.22858	no	Fluc vs TRIM14
PSRC1	1:109822175-109825790	Fluc	TRIM14	19.2105	13.9827	-0.458249	0.01785	0.22858	no	Fluc vs TRIM14
ZNHIT6	1:86115105-86174116	Fluc	TRIM14	10.6821	14.3867	0.429529	0.01785	0.22858	no	Fluc vs TRIM14
NPM2	8:21882353-21894408	Fluc	TRIM14	0.609097	0.172906	-1.81669	0.0179	0.228905	no	Fluc vs TRIM14
LMCD1	3:8543510-8609806	Fluc	TRIM14	15.5249	21.4442	0.465999	0.01795	0.22926	no	Fluc vs TRIM14
LOC653653	17:58179120-58180280	Fluc	TRIM14	0.333849	0.886942	1.40964	0.01795	0.22926	no	Fluc vs TRIM14
OASL	12:121458094-121477045	Fluc	TRIM14	4.09391	5.86205	0.517925	0.01795	0.22926	no	Fluc vs TRIM14
ZMPSTE24	1:40723721-40759856	Fluc	TRIM14	31.9414	43.0505	0.430603	0.01795	0.22926	no	Fluc vs TRIM14
ACCS	11:44087728-44105569	Fluc	TRIM14	1.06173	0.594556	-0.836537	0.018	0.229662	no	Fluc vs TRIM14
DDRGK1	20:3171011-3185295	Fluc	TRIM14	63.411	46.5361	-0.446381	0.01805	0.230067	no	Fluc vs TRIM14
KLHL22	22:20795805-20850170	Fluc	TRIM14	8.66997	6.16912	-0.490962	0.0181	0.230478	no	Fluc vs TRIM14
NADSYN1	11:71164216-71212584	Fluc	TRIM14	15.5099	11.2351	-0.465169	0.0181	0.230478	no	Fluc vs TRIM14
CA9	9:35673914-35681156	Fluc	TRIM14	11.4855	8.13796	-0.497079	0.01815	0.230891	no	Fluc vs TRIM14
ADTRP	6:11713887-11779280	Fluc	TRIM14	0.490743	0.909579	0.890231	0.0182	0.231276	no	Fluc vs TRIM14
NAA20	20:19997933-20014273	Fluc	TRIM14	118.038	158.467	0.424924	0.0182	0.231276	no	Fluc vs TRIM14
AFF3	2:100163714-100759037	Fluc	TRIM14	2.60285	1.85171	-0.491235	0.01825	0.231705	no	Fluc vs TRIM14
CHORDC1	11:89933596-89956532	Fluc	TRIM14	47.8149	64.3941	0.429466	0.01825	0.231705	no	Fluc vs TRIM14
ERP44	9:102741460-102861330	Fluc	TRIM14	14.8895	20.1573	0.437007	0.01825	0.231705	no	Fluc vs TRIM14
TMEM121	14:105992952-105996539	Fluc	TRIM14	2.92329	1.70804	-0.775254	0.01825	0.231705	no	Fluc vs TRIM14
PRPS1	X:106871653-106894256	Fluc	TRIM14	122.253	163.831	0.422331	0.0183	0.232095	no	Fluc vs TRIM14
SERINC3	20:43124863-43150726	Fluc	TRIM14	60.0931	82.6285	0.45944	0.0183	0.232095	no	Fluc vs TRIM14
FOXC2	16:86600856-86602539	Fluc	TRIM14	6.77532	4.58018	-0.564886	0.01835	0.232478	no	Fluc vs TRIM14
CES2	16:66968346-66978999	Fluc	TRIM14	16.5446	12.1929	-0.440319	0.0184	0.232866	no	Fluc vs TRIM14
PTRF	17:40554466-40575338	Fluc	TRIM14	409.82	302.685	-0.437173	0.0184	0.232866	no	Fluc vs TRIM14
G0S2	1:209848669-209849735	Fluc	TRIM14	4.07098	2.54453	-0.677976	0.01845	0.233175	no	Fluc vs TRIM14
BCAP29	7:107220421-107263762	Fluc	TRIM14	9.70218	13.1325	0.436764	0.0185	0.233607	no	Fluc vs TRIM14
FZD1	7:90893782-90898132	Fluc	TRIM14	3.20456	2.24679	-0.512259	0.0185	0.233607	no	Fluc vs TRIM14
IRX1	5:3596167-3601517	Fluc	TRIM14	1.37686	0.798125	-0.786694	0.01855	0.233979	no	Fluc vs TRIM14
ECI1	16:2289872-2301602	Fluc	TRIM14	22.8391	16.2826	-0.488175	0.0186	0.234316	no	Fluc vs TRIM14
ORMDL1	2:190634992-190742355	Fluc	TRIM14	20.6675	29.8404	0.529904	0.0186	0.234316	no	Fluc vs TRIM14
XRCC1	19:44047463-44079730	Fluc	TRIM14	28.1911	20.7153	-0.444542	0.0186	0.234316	no	Fluc vs TRIM14
E2F1	20:32263291-32274210	Fluc	TRIM14	54.58	40.4201	-0.433301	0.01865	0.234711	no	Fluc vs TRIM14
PLXND1	3:129274055-129325582	Fluc	TRIM14	6.38116	4.64745	-0.457379	0.01865	0.234711	no	Fluc vs TRIM14
SLCO2A1	3:133651539-133748920	Fluc	TRIM14	0.610439	0.348366	-0.809241	0.0187	0.235095	no	Fluc vs TRIM14
CRABP2	1:156669397-156675608	Fluc	TRIM14	8.59005	5.82756	-0.559774	0.01875	0.235453	no	Fluc vs TRIM14
DYRK1B	19:40315989-40324841	Fluc	TRIM14	2.14585	1.38117	-0.63566	0.01875	0.235453	no	Fluc vs TRIM14
IFT122	3:129158967-129239191	Fluc	TRIM14	7.6133	5.51143	-0.466094	0.01875	0.235453	no	Fluc vs TRIM14
LOC646329	7:130565750-130606704	Fluc	TRIM14	1.2533	2.01836	0.687447	0.01875	0.235453	no	Fluc vs TRIM14
LYPLA1	8:54958937-55014577	Fluc	TRIM14	32.9923	44.8238	0.442137	0.01875	0.235453	no	Fluc vs TRIM14
SLAIN2	4:48343612-48428215	Fluc	TRIM14	11.9714	16.1964	0.436077	0.01875	0.235453	no	Fluc vs TRIM14
CHRNA10	11:3686816-3692614	Fluc	TRIM14	0.693769	0.319865	-1.11699	0.0188	0.23587	no	Fluc vs TRIM14
GMFB	14:54941208-54955744	Fluc	TRIM14	25.3847	34.5292	0.443861	0.0188	0.23587	no	Fluc vs TRIM14
MRPS35	12:27863705-27909237	Fluc	TRIM14	40.0399	54.0302	0.432329	0.0189	0.236597	no	Fluc vs TRIM14
GALNT5	2:158114339-158167913	Fluc	TRIM14	1.91711	1.28016	-0.582607	0.01895	0.236984	no	Fluc vs TRIM14
SC5DL	11:121163387-121184119	Fluc	TRIM14	3.36139	4.6249	0.460363	0.019	0.237377	no	Fluc vs TRIM14
ALG6	1:63833260-63904233	Fluc	TRIM14	3.94572	5.57798	0.499455	0.01905	0.237786	no	Fluc vs TRIM14
C19orf60	19:18699494-18703147	Fluc	TRIM14	12.9812	8.69837	-0.577608	0.01905	0.237786	no	Fluc vs TRIM14
NUDT4	12:93771700-93797024	Fluc	TRIM14	8.44278	11.4641	0.441327	0.01905	0.237786	no	Fluc vs TRIM14
ARHGEF6	X:135747708-135863503	Fluc	TRIM14	1.58798	1.08404	-0.550777	0.0191	0.238098	no	Fluc vs TRIM14
CACNA2D2	3:50400229-50540892	Fluc	TRIM14	0.665761	0.415438	-0.68037	0.0191	0.238098	no	Fluc vs TRIM14
NAA38	7:117824085-117844093	Fluc	TRIM14	3.26965	4.47052	0.451309	0.0191	0.238098	no	Fluc vs TRIM14
P2RX6	22:21369441-21382302	Fluc	TRIM14	0.599004	0.308963	-0.95513	0.01915	0.238481	no	Fluc vs TRIM14
EIF3E	8:109213971-109260959	Fluc	TRIM14	185.383	247.94	0.419485	0.0192	0.238853	no	Fluc vs TRIM14
NSMCE2	8:126104082-126379367	Fluc	TRIM14	15.2143	21.1273	0.473681	0.0192	0.238853	no	Fluc vs TRIM14
PLAC2	19:5558177-5568005	Fluc	TRIM14	0.716263	0.412543	-0.795946	0.0192	0.238853	no	Fluc vs TRIM14
OAS3	12:113376248-113411054	Fluc	TRIM14	7.1666	5.23782	-0.452322	0.01935	0.240028	no	Fluc vs TRIM14
TBC1D16	17:77913818-78009647	Fluc	TRIM14	12.0212	8.72609	-0.462172	0.0194	0.240474	no	Fluc vs TRIM14
PRSS23	11:86511490-86522275	Fluc	TRIM14	161.854	120.849	-0.421491	0.01945	0.240864	no	Fluc vs TRIM14
THRA	17:38218445-38256973	Fluc	TRIM14	17.1489	11.8954	-0.527717	0.0195	0.241256	no	Fluc vs TRIM14
LOC100507520	17:79361921-79364687	Fluc	TRIM14	0.74773	0.392832	-0.928605	0.0196	0.241993	no	Fluc vs TRIM14
SYPL1	7:105730813-105753093	Fluc	TRIM14	47.6784	63.8802	0.422032	0.01965	0.242365	no	Fluc vs TRIM14
HOXB9	17:46698517-46703835	Fluc	TRIM14	7.11303	9.87534	0.473366	0.0198	0.243594	no	Fluc vs TRIM14
C11orf71	11:114262169-114271272	Fluc	TRIM14	2.42543	1.34329	-0.852468	0.01985	0.243963	no	Fluc vs TRIM14
FICD	12:108909050-108913380	Fluc	TRIM14	3.29054	2.15242	-0.612365	0.01985	0.243963	no	Fluc vs TRIM14
HLA-C	6:31236525-31239913	Fluc	TRIM14	145.164	108.2	-0.423993	0.01985	0.243963	no	Fluc vs TRIM14
UTP15	5:72861597-72877794	Fluc	TRIM14	9.70763	13.2617	0.450071	0.01985	0.243963	no	Fluc vs TRIM14
GRIPAP1	X:48830133-48858675	Fluc	TRIM14	14.5606	10.6886	-0.446004	0.0199	0.244371	no	Fluc vs TRIM14
TFAM	10:60144902-60158990	Fluc	TRIM14	25.3158	33.9766	0.424506	0.0199	0.244371	no	Fluc vs TRIM14
UHRF1	19:4909509-4962165	Fluc	TRIM14	72.3318	54.1573	-0.417475	0.0199	0.244371	no	Fluc vs TRIM14
DUSP15	20:30448869-30458479	Fluc	TRIM14	2.89981	1.68433	-0.783788	0.01995	0.24476	no	Fluc vs TRIM14
UTP23	8:117778741-117786923	Fluc	TRIM14	8.26134	11.3328	0.456051	0.01995	0.24476	no	Fluc vs TRIM14
FKTN	9:108320410-108403399	Fluc	TRIM14	5.60987	7.65928	0.449241	0.02	0.245138	no	Fluc vs TRIM14
PPP1R1B	17:37783176-37792878	Fluc	TRIM14	0.607994	0.297695	-1.03022	0.02005	0.245529	no	Fluc vs TRIM14
RCHY1	4:76404246-76439640	Fluc	TRIM14	4.95432	6.82584	0.46232	0.02005	0.245529	no	Fluc vs TRIM14
MB21D2	3:192514603-192635950	Fluc	TRIM14	13.0704	17.7292	0.439821	0.0201	0.245902	no	Fluc vs TRIM14
C3orf33	3:155480400-155524055	Fluc	TRIM14	1.09403	1.76386	0.689084	0.02015	0.246267	no	Fluc vs TRIM14
REPIN1	7:150065878-150071133	Fluc	TRIM14	44.5121	33.1004	-0.427346	0.02025	0.24702	no	Fluc vs TRIM14
ACAP3	1:1227763-1243269	Fluc	TRIM14	10.1203	7.34009	-0.463384	0.0203	0.247305	no	Fluc vs TRIM14
CPA4	7:129932973-129964020	Fluc	TRIM14	27.8344	20.7111	-0.426467	0.02035	0.247699	no	Fluc vs TRIM14
FBLN7	2:112895961-112945791	Fluc	TRIM14	4.47846	3.05354	-0.552518	0.02035	0.247699	no	Fluc vs TRIM14
HHIP	4:145564067-145659881	Fluc	TRIM14	3.23362	4.59228	0.506061	0.02035	0.247699	no	Fluc vs TRIM14
LOC100652736	22:19158907-19160342	Fluc	TRIM14	1.42733	0.77646	-0.878339	0.02035	0.247699	no	Fluc vs TRIM14
FOXO4	X:70315998-70323384	Fluc	TRIM14	2.57506	1.77435	-0.537315	0.0204	0.248128	no	Fluc vs TRIM14
EMID1	22:29601900-29655586	Fluc	TRIM14	1.18975	0.692955	-0.779828	0.02045	0.24846	no	Fluc vs TRIM14
IDH3A	15:78441718-78462884	Fluc	TRIM14	26.6671	35.8286	0.426049	0.02045	0.24846	no	Fluc vs TRIM14
LRRC27	10:134145613-134195010	Fluc	TRIM14	2.75271	1.68778	-0.705724	0.02045	0.24846	no	Fluc vs TRIM14
NTRK3	15:88419987-88814297	Fluc	TRIM14	1.69867	2.47989	0.545875	0.02045	0.24846	no	Fluc vs TRIM14
FLJ20464	22:31742744-31744694	Fluc	TRIM14	1.94187	1.19223	-0.703779	0.0205	0.248817	no	Fluc vs TRIM14
SLC2A13	12:40148822-40499661	Fluc	TRIM14	0.740888	1.1053	0.577112	0.0205	0.248817	no	Fluc vs TRIM14
CMPK1	1:47799468-47844511	Fluc	TRIM14	56.0209	74.1912	0.405284	0.0206	0.249553	no	Fluc vs TRIM14
HDAC10	22:50683611-50689834	Fluc	TRIM14	5.61652	3.9317	-0.514525	0.0206	0.249553	no	Fluc vs TRIM14
LBH	2:30454396-30482899	Fluc	TRIM14	9.18597	6.63112	-0.47018	0.02065	0.249925	no	Fluc vs TRIM14
PTPRU	1:29563027-29653325	Fluc	TRIM14	5.78485	4.20441	-0.460378	0.02065	0.249925	no	Fluc vs TRIM14
AP1AR	4:113152894-113191211	Fluc	TRIM14	7.82851	10.7529	0.457917	0.0207	0.250339	no	Fluc vs TRIM14
CISD1	10:60028861-60049019	Fluc	TRIM14	11.2938	15.4839	0.455233	0.02075	0.250692	no	Fluc vs TRIM14
RAB32	6:146864827-146876086	Fluc	TRIM14	21.5402	29.579	0.457539	0.02075	0.250692	no	Fluc vs TRIM14
IFI35	17:41158741-41166476	Fluc	TRIM14	5.98001	4.03478	-0.567658	0.0208	0.25108	no	Fluc vs TRIM14
AMPH	7:38423296-38671167	Fluc	TRIM14	3.97943	2.81726	-0.49827	0.02095	0.252157	no	Fluc vs TRIM14
BSG	19:571276-583493	Fluc	TRIM14	356.738	268.836	-0.408137	0.02105	0.252902	no	Fluc vs TRIM14
DNAJC4	11:63997752-64001753	Fluc	TRIM14	8.92774	6.15755	-0.535939	0.02105	0.252902	no	Fluc vs TRIM14
CAPN1	11:64948685-64979477	Fluc	TRIM14	52.8932	39.7611	-0.411726	0.0211	0.253293	no	Fluc vs TRIM14
DNAJC6	1:65730376-65881552	Fluc	TRIM14	2.23722	1.57902	-0.502675	0.0211	0.253293	no	Fluc vs TRIM14
OSR2	8:99956630-99964328	Fluc	TRIM14	0.967838	0.500619	-0.951052	0.0211	0.253293	no	Fluc vs TRIM14
EDF1	9:139756570-139760738	Fluc	TRIM14	565.445	420.385	-0.427677	0.0212	0.254023	no	Fluc vs TRIM14
PHF7	3:52444526-52457657	Fluc	TRIM14	2.4144	1.59125	-0.601506	0.0212	0.254023	no	Fluc vs TRIM14
VMA21	X:150565656-150577836	Fluc	TRIM14	12.709	17.1944	0.436088	0.0212	0.254023	no	Fluc vs TRIM14
TNC	9:117781853-117880536	Fluc	TRIM14	107.88	145.619	0.432768	0.02125	0.254383	no	Fluc vs TRIM14
LY96	8:74903563-74941314	Fluc	TRIM14	3.13656	5.45317	0.797912	0.0213	0.254693	no	Fluc vs TRIM14
MYL9	20:35169886-35178226	Fluc	TRIM14	305.455	229.523	-0.412324	0.0213	0.254693	no	Fluc vs TRIM14
CROCCP3	1:16793930-16819196	Fluc	TRIM14	0.628473	0.396124	-0.665896	0.02135	0.255031	no	Fluc vs TRIM14
GJA1	6:121756744-121770873	Fluc	TRIM14	106.497	80.1865	-0.409375	0.02135	0.255031	no	Fluc vs TRIM14
C17orf59	17:8091650-8093564	Fluc	TRIM14	3.80689	2.57557	-0.563722	0.02145	0.255804	no	Fluc vs TRIM14
FYCO1	3:45959390-46037316	Fluc	TRIM14	3.86025	2.83043	-0.447672	0.02145	0.255804	no	Fluc vs TRIM14
MRPL50	9:104152248-104160919	Fluc	TRIM14	45.1121	61.3572	0.443717	0.02145	0.255804	no	Fluc vs TRIM14
SEPN1	1:26126666-26144713	Fluc	TRIM14	36.3441	27.399	-0.407596	0.0215	0.256204	no	Fluc vs TRIM14
CDT1	16:88870185-88875666	Fluc	TRIM14	22.168	16.2949	-0.444057	0.02155	0.256578	no	Fluc vs TRIM14
TNFAIP6	2:152214105-152236562	Fluc	TRIM14	0.732721	1.32991	0.859999	0.02155	0.256578	no	Fluc vs TRIM14
JHDM1D	7:139784545-139876741	Fluc	TRIM14	0.666826	0.961228	0.527568	0.0216	0.256944	no	Fluc vs TRIM14
TBC1D3F	17:36283959-36294915	Fluc	TRIM14	0.52601	0.251883	-1.06234	0.0216	0.256944	no	Fluc vs TRIM14
CALCOCO1	12:54104901-54121307	Fluc	TRIM14	9.28868	6.82212	-0.445254	0.02165	0.257314	no	Fluc vs TRIM14
USO1	4:76649828-76735366	Fluc	TRIM14	15.1734	20.4173	0.42825	0.0217	0.257679	no	Fluc vs TRIM14
AES	19:3052907-3062964	Fluc	TRIM14	100.098	75.127	-0.414012	0.02175	0.258097	no	Fluc vs TRIM14
FAM64A	17:6347734-6354385	Fluc	TRIM14	34.7221	25.7368	-0.432021	0.02175	0.258097	no	Fluc vs TRIM14
NAA50	3:113435306-113465120	Fluc	TRIM14	42.3252	56.2333	0.409906	0.02175	0.258097	no	Fluc vs TRIM14
PCYT2	17:79860071-79869340	Fluc	TRIM14	12.4188	9.1145	-0.446286	0.02175	0.258097	no	Fluc vs TRIM14
JARID2	6:15246205-15522273	Fluc	TRIM14	4.31919	5.85183	0.438129	0.0218	0.258465	no	Fluc vs TRIM14
LOC401397	7:112756772-112758637	Fluc	TRIM14	21.2035	29.3686	0.469969	0.0218	0.258465	no	Fluc vs TRIM14
MAK16	8:33342684-33370703	Fluc	TRIM14	13.156	18.5356	0.494577	0.0218	0.258465	no	Fluc vs TRIM14
CERS4	19:8274216-8327305	Fluc	TRIM14	3.87666	2.57025	-0.592905	0.02185	0.258824	no	Fluc vs TRIM14
EPHB4	7:100400186-100425143	Fluc	TRIM14	22.951	17.0962	-0.42488	0.02185	0.258824	no	Fluc vs TRIM14
SLC25A36	3:140660661-140698785	Fluc	TRIM14	19.513	26.0273	0.415589	0.02185	0.258824	no	Fluc vs TRIM14
KIFC2	8:145691737-145701718	Fluc	TRIM14	3.29444	2.22968	-0.563196	0.0219	0.25919	no	Fluc vs TRIM14
WAC-AS1	10:28808845-28821283	Fluc	TRIM14	21.3255	28.4944	0.418094	0.0219	0.25919	no	Fluc vs TRIM14
AGRN	1:955502-991499	Fluc	TRIM14	40.1686	30.0352	-0.41941	0.02195	0.259509	no	Fluc vs TRIM14
CCDC89	11:85394892-85397320	Fluc	TRIM14	2.85394	1.93653	-0.559482	0.02195	0.259509	no	Fluc vs TRIM14
ZDHHC9	X:128937263-128977910	Fluc	TRIM14	6.96496	9.42663	0.436627	0.02195	0.259509	no	Fluc vs TRIM14
DENR	12:123237370-123255953	Fluc	TRIM14	61.7141	82.5198	0.41914	0.022	0.259885	no	Fluc vs TRIM14
THOC6	16:3072625-3077756	Fluc	TRIM14	27.1145	19.0355	-0.510377	0.022	0.259885	no	Fluc vs TRIM14
XPO4	13:21351467-21476913	Fluc	TRIM14	7.33232	9.87188	0.429054	0.022	0.259885	no	Fluc vs TRIM14
DRAP1	11:65686727-65689048	Fluc	TRIM14	405.547	304.597	-0.412967	0.02205	0.260188	no	Fluc vs TRIM14
RIOK2	5:96496570-96519005	Fluc	TRIM14	10.7371	14.8677	0.469578	0.02205	0.260188	no	Fluc vs TRIM14
FAM57B	16:30034654-30042186	Fluc	TRIM14	0.903751	0.472222	-0.936461	0.0221	0.260581	no	Fluc vs TRIM14
SPTSSA	14:34902143-34931468	Fluc	TRIM14	17.8083	24.1961	0.442223	0.0221	0.260581	no	Fluc vs TRIM14
C17orf103	17:21142182-21156578	Fluc	TRIM14	4.13033	2.96488	-0.478284	0.02215	0.260951	no	Fluc vs TRIM14
IL1B	2:113587336-113594356	Fluc	TRIM14	0.257312	0.641333	1.31755	0.02215	0.260951	no	Fluc vs TRIM14
IDNK	9:86237963-86259045	Fluc	TRIM14	1.1959	0.608884	-0.973862	0.0222	0.261313	no	Fluc vs TRIM14
LYAR	4:4269427-4291896	Fluc	TRIM14	34.048	45.3493	0.413509	0.0222	0.261313	no	Fluc vs TRIM14
ENKD1	16:67696849-67700628	Fluc	TRIM14	10.6432	7.53578	-0.498099	0.02225	0.261671	no	Fluc vs TRIM14
PTMS	12:6875540-6880118	Fluc	TRIM14	207.501	155.635	-0.414949	0.02225	0.261671	no	Fluc vs TRIM14
CYTH2	19:48972464-48985571	Fluc	TRIM14	17.9683	13.4108	-0.42206	0.0223	0.262014	no	Fluc vs TRIM14
SCN9A	2:167051694-167232497	Fluc	TRIM14	1.46448	1.03933	-0.494731	0.0224	0.262727	no	Fluc vs TRIM14
CHCHD6	3:126423062-126679263	Fluc	TRIM14	18.6698	13.4367	-0.474526	0.0225	0.263395	no	Fluc vs TRIM14
MAPK3	16:30125425-30134630	Fluc	TRIM14	20.7414	15.2319	-0.445421	0.0225	0.263395	no	Fluc vs TRIM14
MRPL30	2:99797541-99816020	Fluc	TRIM14	14.3257	19.1966	0.422241	0.02255	0.263767	no	Fluc vs TRIM14
DTD2	14:31915241-31926680	Fluc	TRIM14	5.02786	7.03657	0.484928	0.0226	0.26411	no	Fluc vs TRIM14
IQCC	1:32671235-32674288	Fluc	TRIM14	6.20695	4.42423	-0.488459	0.0226	0.26411	no	Fluc vs TRIM14
LSP1	11:1874199-1913493	Fluc	TRIM14	0.798072	0.434678	-0.87657	0.0226	0.26411	no	Fluc vs TRIM14
PLEKHG2	19:39903749-39919055	Fluc	TRIM14	3.73024	2.71998	-0.455669	0.0226	0.26411	no	Fluc vs TRIM14
UTP11L	1:38478383-38490497	Fluc	TRIM14	32.3309	43.4359	0.425975	0.0226	0.26411	no	Fluc vs TRIM14
FLVCR2	14:76044939-76114512	Fluc	TRIM14	1.09901	0.693873	-0.663459	0.0227	0.264848	no	Fluc vs TRIM14
FBXO17	19:39432041-39466380	Fluc	TRIM14	7.63692	5.43756	-0.49003	0.02275	0.265189	no	Fluc vs TRIM14
GMIP	19:19740284-19754455	Fluc	TRIM14	3.06891	2.1482	-0.5146	0.0228	0.265551	no	Fluc vs TRIM14
C5orf51	5:41904469-41921738	Fluc	TRIM14	9.50271	12.9389	0.445307	0.0229	0.26623	no	Fluc vs TRIM14
FAM210A	18:13663345-13726591	Fluc	TRIM14	8.37646	11.3048	0.432528	0.0229	0.26623	no	Fluc vs TRIM14
ITPRIPL1	2:96991061-96994091	Fluc	TRIM14	3.72082	2.54587	-0.547462	0.0229	0.26623	no	Fluc vs TRIM14
ZNF273	7:64363619-64391955	Fluc	TRIM14	1.37853	1.98764	0.527931	0.0229	0.26623	no	Fluc vs TRIM14
CHD7	8:61591323-61780587	Fluc	TRIM14	2.14969	2.90637	0.435089	0.02295	0.266598	no	Fluc vs TRIM14
LRIF1	1:111489811-111506566	Fluc	TRIM14	9.69035	13.4717	0.475317	0.02295	0.266598	no	Fluc vs TRIM14
P4HTM	3:49027340-49044582	Fluc	TRIM14	5.6392	3.96018	-0.509924	0.02315	0.268044	no	Fluc vs TRIM14
NRXN3	14:78870092-80330762	Fluc	TRIM14	1.89056	1.3128	-0.526172	0.0232	0.268362	no	Fluc vs TRIM14
YRDC	1:38268613-38275126	Fluc	TRIM14	12.41	18.2594	0.557133	0.0232	0.268362	no	Fluc vs TRIM14
FAM63A	1:150969300-150980854	Fluc	TRIM14	1.07111	0.631491	-0.76228	0.0233	0.269053	no	Fluc vs TRIM14
LOC100996660	17:58203897-58213109	Fluc	TRIM14	0.672288	0.281515	-1.25587	0.0233	0.269053	no	Fluc vs TRIM14
UCK2	1:165796731-165880855	Fluc	TRIM14	23.095	30.6838	0.409894	0.0233	0.269053	no	Fluc vs TRIM14
TMEM240	1:1470157-1475740	Fluc	TRIM14	1.54553	0.807211	-0.937089	0.02335	0.269397	no	Fluc vs TRIM14
TRMT13	1:100598705-100643829	Fluc	TRIM14	7.01361	9.72151	0.471024	0.02335	0.269397	no	Fluc vs TRIM14
IGSF3	1:117117030-117210314	Fluc	TRIM14	5.57698	4.123	-0.435791	0.02345	0.270045	no	Fluc vs TRIM14
PSME4	2:54091203-54197977	Fluc	TRIM14	13.7738	18.3531	0.414101	0.02345	0.270045	no	Fluc vs TRIM14
TLCD2	17:1606083-1613662	Fluc	TRIM14	1.61191	1.13934	-0.500573	0.0235	0.270391	no	Fluc vs TRIM14
ZDHHC1	16:67428321-67450339	Fluc	TRIM14	1.08792	0.589788	-0.883309	0.0235	0.270391	no	Fluc vs TRIM14
SLC16A1	1:113454468-113498975	Fluc	TRIM14	49.4336	65.0678	0.396454	0.0236	0.271115	no	Fluc vs TRIM14
FRMD6	14:51921229-52197445	Fluc	TRIM14	77.9682	103.787	0.412662	0.02365	0.271438	no	Fluc vs TRIM14
LRRC48	17:17876126-17920203	Fluc	TRIM14	0.630031	0.344454	-0.871112	0.02365	0.271438	no	Fluc vs TRIM14
RPL9	4:39455743-39460568	Fluc	TRIM14	1176.92	1561.99	0.408376	0.02365	0.271438	no	Fluc vs TRIM14
ZNF277	7:111846642-111983989	Fluc	TRIM14	3.35972	4.70835	0.486879	0.02365	0.271438	no	Fluc vs TRIM14
NAPG	18:10525872-10552766	Fluc	TRIM14	9.06972	12.2872	0.438025	0.0237	0.271771	no	Fluc vs TRIM14
ST3GAL2	16:70413337-70472991	Fluc	TRIM14	15.6364	11.6102	-0.429523	0.0237	0.271771	no	Fluc vs TRIM14
SH2D5	1:21046224-21059133	Fluc	TRIM14	1.91827	2.74081	0.514796	0.02375	0.27213	no	Fluc vs TRIM14
CD2AP	6:47445524-47594999	Fluc	TRIM14	10.5943	14.2315	0.425796	0.0238	0.272447	no	Fluc vs TRIM14
CDC42EP4	17:71279762-71308143	Fluc	TRIM14	16.8531	12.4409	-0.437918	0.0238	0.272447	no	Fluc vs TRIM14
KIAA0494	1:47139707-47184736	Fluc	TRIM14	13.9711	18.6121	0.413794	0.0238	0.272447	no	Fluc vs TRIM14
TNFRSF14	1:2487207-2495268	Fluc	TRIM14	1.24244	0.701648	-0.824362	0.02385	0.272848	no	Fluc vs TRIM14
XPC	3:14186646-14220172	Fluc	TRIM14	18.5831	13.9557	-0.41314	0.02385	0.272848	no	Fluc vs TRIM14
CACNG8	19:54466289-54493469	Fluc	TRIM14	0.81938	0.573547	-0.51462	0.02395	0.273487	no	Fluc vs TRIM14
ARHGEF4	2:131674223-131804836	Fluc	TRIM14	0.528873	0.308248	-0.778827	0.024	0.273886	no	Fluc vs TRIM14
MYLIP	6:16129316-16148479	Fluc	TRIM14	2.93691	2.03459	-0.529556	0.024	0.273886	no	Fluc vs TRIM14
ALDH3B1	11:67776047-67796743	Fluc	TRIM14	3.25726	2.24846	-0.534724	0.0241	0.274562	no	Fluc vs TRIM14
FEZ1	11:125315640-125366707	Fluc	TRIM14	0.629032	0.290686	-1.11367	0.0241	0.274562	no	Fluc vs TRIM14
LRRC16A	6:25279655-25620758	Fluc	TRIM14	2.44513	1.74568	-0.486121	0.0241	0.274562	no	Fluc vs TRIM14
ACAA1	3:38080695-38178733	Fluc	TRIM14	25.1134	18.6234	-0.431338	0.02415	0.274945	no	Fluc vs TRIM14
C12orf23	12:107349543-107367813	Fluc	TRIM14	31.5097	41.9021	0.411227	0.02415	0.274945	no	Fluc vs TRIM14
RAB18	10:27793102-27831166	Fluc	TRIM14	12.9206	17.2884	0.42013	0.02415	0.274945	no	Fluc vs TRIM14
GBP1	1:89517986-89531043	Fluc	TRIM14	5.0117	3.62891	-0.465764	0.0242	0.275265	no	Fluc vs TRIM14
MOV10	1:113217047-113243368	Fluc	TRIM14	17.5481	13.0786	-0.424105	0.02425	0.275556	no	Fluc vs TRIM14
ZNF169	9:97021577-97065291	Fluc	TRIM14	0.820925	0.510674	-0.684846	0.02425	0.275556	no	Fluc vs TRIM14
EIF2A	3:150264573-150303803	Fluc	TRIM14	21.6833	28.8538	0.412178	0.0245	0.27724	no	Fluc vs TRIM14
UBE2D3	4:103717132-103790032	Fluc	TRIM14	93.9332	124.144	0.402306	0.02455	0.277531	no	Fluc vs TRIM14
BCAR1	16:75262927-75301951	Fluc	TRIM14	43.1952	32.4478	-0.412752	0.0247	0.278454	no	Fluc vs TRIM14
DACT1	14:59100785-59115039	Fluc	TRIM14	6.03763	8.29527	0.458306	0.0247	0.278454	no	Fluc vs TRIM14
ARL10	5:175792501-175800503	Fluc	TRIM14	4.71398	3.334	-0.499692	0.02475	0.278775	no	Fluc vs TRIM14
SPATA5	4:123844224-124240605	Fluc	TRIM14	1.6538	2.29346	0.47174	0.02475	0.278775	no	Fluc vs TRIM14
GBP2	1:89573309-89591799	Fluc	TRIM14	2.38053	1.62752	-0.548605	0.0248	0.279125	no	Fluc vs TRIM14
ATPIF1	1:28562601-28564616	Fluc	TRIM14	131.81	93.8033	-0.49075	0.02485	0.27946	no	Fluc vs TRIM14
CETN3	5:89689527-89705603	Fluc	TRIM14	31.7898	42.8104	0.429398	0.0249	0.279768	no	Fluc vs TRIM14
TMEM245	9:111777414-111882225	Fluc	TRIM14	17.2197	22.7637	0.402677	0.0249	0.279768	no	Fluc vs TRIM14
CAND2	3:12838170-12876313	Fluc	TRIM14	1.76452	1.20588	-0.549191	0.02495	0.280098	no	Fluc vs TRIM14
GAD1	2:171673199-171717661	Fluc	TRIM14	0.76781	0.392199	-0.969162	0.02495	0.280098	no	Fluc vs TRIM14
NAGS	17:42082031-42086436	Fluc	TRIM14	1.55261	0.948846	-0.710448	0.025	0.28042	no	Fluc vs TRIM14
HOXD4	2:177016112-177017951	Fluc	TRIM14	4.96897	3.31438	-0.58421	0.02505	0.280724	no	Fluc vs TRIM14
MAP1LC3B	16:87425800-87438380	Fluc	TRIM14	41.6828	55.2238	0.405837	0.02505	0.280724	no	Fluc vs TRIM14
MSL2	3:135867759-135914688	Fluc	TRIM14	6.75512	9.13778	0.435862	0.02505	0.280724	no	Fluc vs TRIM14
PAQR3	4:79839093-79860582	Fluc	TRIM14	8.49556	11.5357	0.441325	0.02505	0.280724	no	Fluc vs TRIM14
PDK2	17:48172100-48207246	Fluc	TRIM14	9.2138	6.46361	-0.511455	0.02505	0.280724	no	Fluc vs TRIM14
GALK1	17:73754017-73761280	Fluc	TRIM14	16.0206	11.5066	-0.477474	0.0251	0.281001	no	Fluc vs TRIM14
G6PD	X:153759605-153793261	Fluc	TRIM14	36.8381	26.5248	-0.473859	0.0252	0.28167	no	Fluc vs TRIM14
PIGQ	16:619967-634136	Fluc	TRIM14	16.6028	12.2399	-0.439834	0.0252	0.28167	no	Fluc vs TRIM14
TM9SF3	10:98277866-98346809	Fluc	TRIM14	50.6195	66.9917	0.404289	0.02525	0.282071	no	Fluc vs TRIM14
LOC338799	12:122233172-122241390	Fluc	TRIM14	1.44096	0.814365	-0.823285	0.0253	0.28236	no	Fluc vs TRIM14
MYOZ3	5:150040402-150058930	Fluc	TRIM14	0.833495	0.517804	-0.686767	0.0253	0.28236	no	Fluc vs TRIM14
SNRPB2	20:16710608-16722417	Fluc	TRIM14	100.72	133.307	0.404401	0.0253	0.28236	no	Fluc vs TRIM14
DAPK2	15:64199234-64338521	Fluc	TRIM14	1.22217	0.770487	-0.665608	0.02535	0.28266	no	Fluc vs TRIM14
AKAP5	14:64932216-64941221	Fluc	TRIM14	1.06844	0.726409	-0.556652	0.0254	0.282974	no	Fluc vs TRIM14
NEDD4	15:56119119-56285835	Fluc	TRIM14	9.04752	12.0611	0.414767	0.0254	0.282974	no	Fluc vs TRIM14
ZNF185	X:152082985-152142025	Fluc	TRIM14	4.51015	3.26104	-0.467841	0.0254	0.282974	no	Fluc vs TRIM14
ARNT2	15:80696691-80890278	Fluc	TRIM14	6.35589	4.73382	-0.42509	0.02545	0.283273	no	Fluc vs TRIM14
CSNK1G3	5:122847792-122952739	Fluc	TRIM14	9.15414	12.3059	0.426853	0.0255	0.28356	no	Fluc vs TRIM14
STMN3	20:62271060-62284780	Fluc	TRIM14	75.6264	57.123	-0.404817	0.0255	0.28356	no	Fluc vs TRIM14
NUFIP2	17:27582853-27621166	Fluc	TRIM14	13.7107	18.1554	0.405098	0.0256	0.284222	no	Fluc vs TRIM14
ANGEL2	1:213165523-213189168	Fluc	TRIM14	4.3663	5.97168	0.451726	0.02565	0.284496	no	Fluc vs TRIM14
RNF145	5:158584416-158637061	Fluc	TRIM14	38.4968	50.9139	0.403321	0.02565	0.284496	no	Fluc vs TRIM14
SLC22A18	11:2909326-2946476	Fluc	TRIM14	1.30992	0.663633	-0.981025	0.02565	0.284496	no	Fluc vs TRIM14
ZCCHC9	5:80597401-80608966	Fluc	TRIM14	12.0393	16.5211	0.456557	0.02565	0.284496	no	Fluc vs TRIM14
ASB16	17:42248073-42264085	Fluc	TRIM14	2.40596	1.02101	-1.23661	0.0257	0.284796	no	Fluc vs TRIM14
IMPAD1	8:57870487-57906430	Fluc	TRIM14	26.0842	34.5624	0.406028	0.0257	0.284796	no	Fluc vs TRIM14
CADM1	11:115044344-115375241	Fluc	TRIM14	2.70503	1.91625	-0.497364	0.02575	0.285103	no	Fluc vs TRIM14
LOC100505648	15:40985931-40987303	Fluc	TRIM14	1.91636	1.12407	-0.769632	0.0258	0.285394	no	Fluc vs TRIM14
PNPT1	2:55861197-55921011	Fluc	TRIM14	15.1324	20.1346	0.412033	0.02585	0.285696	no	Fluc vs TRIM14
LYSMD2	15:52015260-52043650	Fluc	TRIM14	3.78666	5.73507	0.598887	0.0259	0.286023	no	Fluc vs TRIM14
TP53I13	17:27895738-27900175	Fluc	TRIM14	24.4835	17.9186	-0.450348	0.0259	0.286023	no	Fluc vs TRIM14
ZDHHC11	5:795719-851101	Fluc	TRIM14	0.564727	0.306624	-0.88108	0.02595	0.286302	no	Fluc vs TRIM14
REEP3	10:65281122-65384883	Fluc	TRIM14	13.3128	17.8882	0.426195	0.026	0.28662	no	Fluc vs TRIM14
MAST3	19:18208602-18262499	Fluc	TRIM14	2.30282	1.63554	-0.493631	0.02615	0.287563	no	Fluc vs TRIM14
PPA1	10:71962585-71993190	Fluc	TRIM14	102.553	135.442	0.401312	0.0262	0.287898	no	Fluc vs TRIM14
SPSB1	1:9352940-9429591	Fluc	TRIM14	6.24743	8.52855	0.449038	0.02645	0.289485	no	Fluc vs TRIM14
C17orf51	17:21431570-21454941	Fluc	TRIM14	7.62707	10.1717	0.415358	0.0265	0.289802	no	Fluc vs TRIM14
GALC	14:88399357-88460009	Fluc	TRIM14	2.77737	3.87227	0.479461	0.0265	0.289802	no	Fluc vs TRIM14
NLK	17:26369687-26523407	Fluc	TRIM14	5.20644	7.13384	0.454382	0.0265	0.289802	no	Fluc vs TRIM14
ARID5A	2:97202463-97218371	Fluc	TRIM14	5.28524	7.3431	0.474419	0.02655	0.290104	no	Fluc vs TRIM14
RILPL1	12:123955908-124018265	Fluc	TRIM14	9.41991	6.88276	-0.452726	0.02655	0.290104	no	Fluc vs TRIM14
H3F3B	17:73772514-73775860	Fluc	TRIM14	263.556	346.995	0.396805	0.0266	0.290361	no	Fluc vs TRIM14
MME	3:154797435-154901518	Fluc	TRIM14	14.6231	19.3783	0.406194	0.0266	0.290361	no	Fluc vs TRIM14
ALG8	11:77811987-77850699	Fluc	TRIM14	44.8454	59.7712	0.41449	0.02665	0.290688	no	Fluc vs TRIM14
CASP6	4:110609784-110624629	Fluc	TRIM14	6.91779	4.91217	-0.493951	0.02665	0.290688	no	Fluc vs TRIM14
RSL1D1	16:11928052-11945442	Fluc	TRIM14	50.1765	66.0141	0.395761	0.0267	0.290985	no	Fluc vs TRIM14
ZMYND10	3:50378536-50383156	Fluc	TRIM14	0.786871	0.412089	-0.933169	0.0267	0.290985	no	Fluc vs TRIM14
CXorf26	X:75392770-75398033	Fluc	TRIM14	19.2659	25.941	0.429184	0.0268	0.291666	no	Fluc vs TRIM14
MRPS34	16:1821895-1823140	Fluc	TRIM14	102.04	76.4344	-0.416836	0.0268	0.291666	no	Fluc vs TRIM14
PEX11A	15:90226283-90233958	Fluc	TRIM14	7.23913	5.00784	-0.531626	0.0268	0.291666	no	Fluc vs TRIM14
SART1	11:65729159-65747607	Fluc	TRIM14	86.0447	65.2881	-0.398266	0.02685	0.291969	no	Fluc vs TRIM14
HAGH	16:1859103-1877195	Fluc	TRIM14	18.2818	13.411	-0.446997	0.0269	0.292297	no	Fluc vs TRIM14
IL27RA	19:14142551-14163731	Fluc	TRIM14	8.08563	5.89541	-0.455769	0.02695	0.292577	no	Fluc vs TRIM14
MYL6B	12:56546203-56551771	Fluc	TRIM14	73.1331	55.0242	-0.410459	0.02695	0.292577	no	Fluc vs TRIM14
PTK2B	8:27168998-27316908	Fluc	TRIM14	1.01232	0.672434	-0.590202	0.02705	0.293238	no	Fluc vs TRIM14
TMC7	16:18995255-19075264	Fluc	TRIM14	0.422966	0.677745	0.680201	0.0271	0.293568	no	Fluc vs TRIM14
IDI1	10:1064846-1095061	Fluc	TRIM14	18.0684	24.3023	0.427626	0.02715	0.293823	no	Fluc vs TRIM14
POC1A	3:52109248-52188706	Fluc	TRIM14	24.6422	18.3962	-0.421727	0.02715	0.293823	no	Fluc vs TRIM14
UBE2E2	3:23244783-23632296	Fluc	TRIM14	11.0359	15.0445	0.447039	0.0272	0.294104	no	Fluc vs TRIM14
ARF4	3:57557089-57583215	Fluc	TRIM14	197.59	259.477	0.393094	0.02725	0.29438	no	Fluc vs TRIM14
CUEDC1	17:55940336-55980750	Fluc	TRIM14	7.21989	5.21616	-0.468987	0.0273	0.294686	no	Fluc vs TRIM14
CGN	1:151483861-151511168	Fluc	TRIM14	0.411303	0.251273	-0.710947	0.02735	0.29501	no	Fluc vs TRIM14
GRPEL2	5:148724976-148734146	Fluc	TRIM14	7.51364	10.1274	0.430676	0.02735	0.29501	no	Fluc vs TRIM14
LHFPL2	5:77781037-77944648	Fluc	TRIM14	14.4988	19.2434	0.408432	0.0274	0.295341	no	Fluc vs TRIM14
TCFL5	20:61448413-61493115	Fluc	TRIM14	14.4076	10.3182	-0.481637	0.0274	0.295341	no	Fluc vs TRIM14
ATL2	2:38522026-38604432	Fluc	TRIM14	17.6298	23.4108	0.409157	0.02745	0.295623	no	Fluc vs TRIM14
CCS	11:66360689-66373490	Fluc	TRIM14	34.6682	25.634	-0.435557	0.02745	0.295623	no	Fluc vs TRIM14
MICALCL	11:12308446-12380691	Fluc	TRIM14	0.334485	0.590144	0.819128	0.02745	0.295623	no	Fluc vs TRIM14
PPP1R9B	17:48211100-48227877	Fluc	TRIM14	29.9398	22.5893	-0.406429	0.02745	0.295623	no	Fluc vs TRIM14
PKMYT1	16:3019341-3030540	Fluc	TRIM14	41.9066	29.815	-0.491137	0.0275	0.295912	no	Fluc vs TRIM14
C14orf132	14:96505660-96560226	Fluc	TRIM14	6.35563	4.7571	-0.417952	0.0276	0.296462	no	Fluc vs TRIM14
ETFB	19:51848408-51869672	Fluc	TRIM14	67.7726	50.6718	-0.419518	0.0276	0.296462	no	Fluc vs TRIM14
SOAT1	1:179262848-179327815	Fluc	TRIM14	11.7894	15.5822	0.402416	0.0276	0.296462	no	Fluc vs TRIM14
NKX3-1	8:23536205-23540450	Fluc	TRIM14	7.54215	10.3416	0.455408	0.02765	0.296775	no	Fluc vs TRIM14
DUSP4	8:29190578-29208267	Fluc	TRIM14	3.66197	4.96934	0.440435	0.0277	0.297051	no	Fluc vs TRIM14
KCNAB2	1:5922869-6161253	Fluc	TRIM14	3.21315	1.81335	-0.82533	0.0277	0.297051	no	Fluc vs TRIM14
PNKP	19:50364459-50370822	Fluc	TRIM14	15.9422	11.6669	-0.45043	0.0277	0.297051	no	Fluc vs TRIM14
SH3D21	1:36771993-36786948	Fluc	TRIM14	8.97701	6.60858	-0.441894	0.0277	0.297051	no	Fluc vs TRIM14
FTH1	11:61717355-61735132	Fluc	TRIM14	921.258	698.967	-0.39838	0.0278	0.29765	no	Fluc vs TRIM14
GPR56	16:57653909-57698944	Fluc	TRIM14	2.98612	2.10899	-0.50172	0.0278	0.29765	no	Fluc vs TRIM14
RWDD1	6:116892582-116914438	Fluc	TRIM14	32.8029	44.0211	0.424372	0.02785	0.297928	no	Fluc vs TRIM14
PTPRK	6:128289923-128841870	Fluc	TRIM14	16.771	22.09	0.397421	0.0279	0.298217	no	Fluc vs TRIM14
HSBP1L1	18:77724581-77730822	Fluc	TRIM14	1.46017	0.642822	-1.18365	0.02795	0.29855	no	Fluc vs TRIM14
ZBTB10	8:81398447-81434610	Fluc	TRIM14	1.92637	2.66548	0.468516	0.02795	0.29855	no	Fluc vs TRIM14
AMH	19:2249112-2252072	Fluc	TRIM14	5.95427	4.10549	-0.53637	0.028	0.298878	no	Fluc vs TRIM14
CDH24	14:23516269-23526747	Fluc	TRIM14	8.96645	6.594	-0.443383	0.028	0.298878	no	Fluc vs TRIM14
GKN1	2:69201704-69208112	Fluc	TRIM14	2.14378	1.19054	-0.848537	0.028	0.298878	no	Fluc vs TRIM14
AGPAT2	9:139567594-139581911	Fluc	TRIM14	41.115	30.8446	-0.414648	0.02805	0.299237	no	Fluc vs TRIM14
IBTK	6:82879955-82957448	Fluc	TRIM14	15.061	19.9699	0.40701	0.0281	0.299535	no	Fluc vs TRIM14
NMB	15:85198359-85201802	Fluc	TRIM14	6.44494	4.32089	-0.57684	0.0281	0.299535	no	Fluc vs TRIM14
PARD6A	16:67694850-67696681	Fluc	TRIM14	0.809064	0.354653	-1.18985	0.02815	0.299832	no	Fluc vs TRIM14
PLAGL2	20:30780306-30795546	Fluc	TRIM14	10.7791	14.2797	0.405737	0.02815	0.299832	no	Fluc vs TRIM14
LINC00654	20:5479217-5485242	Fluc	TRIM14	2.79359	1.96796	-0.505425	0.0282	0.300088	no	Fluc vs TRIM14
ZBTB8B	1:32930657-32953460	Fluc	TRIM14	0.551157	0.325707	-0.758886	0.0282	0.300088	no	Fluc vs TRIM14
C12orf29	12:88429267-88535993	Fluc	TRIM14	7.77029	12.6607	0.704312	0.0283	0.300737	no	Fluc vs TRIM14
CHRM2	7:136553398-136849088	Fluc	TRIM14	0.642782	0.382625	-0.7484	0.0284	0.301388	no	Fluc vs TRIM14
TOR1AIP2	1:179809101-179846941	Fluc	TRIM14	5.38719	7.22617	0.423698	0.0284	0.301388	no	Fluc vs TRIM14
COL4A2	13:110959630-111165374	Fluc	TRIM14	125.29	95.2618	-0.395301	0.02845	0.301687	no	Fluc vs TRIM14
MBLAC1	7:99724316-99726121	Fluc	TRIM14	0.97827	0.513662	-0.929413	0.0285	0.302026	no	Fluc vs TRIM14
EEF1A2	20:62119364-62130668	Fluc	TRIM14	23.8436	17.8417	-0.418349	0.02855	0.302346	no	Fluc vs TRIM14
ALAD	9:116148591-116163618	Fluc	TRIM14	15.0901	11.2822	-0.419547	0.0287	0.30324	no	Fluc vs TRIM14
KDM6B	17:7743234-7758118	Fluc	TRIM14	3.85144	5.21785	0.438057	0.02875	0.303525	no	Fluc vs TRIM14
HTRA3	4:8271488-8308838	Fluc	TRIM14	6.00086	4.32885	-0.471185	0.0288	0.303873	no	Fluc vs TRIM14
PAQR4	16:3019341-3030540	Fluc	TRIM14	12.252	6.9164	-0.824929	0.0288	0.303873	no	Fluc vs TRIM14
LAMTOR4	7:99746529-99751833	Fluc	TRIM14	59.4877	44.0355	-0.433925	0.02895	0.304786	no	Fluc vs TRIM14
SIRT7	17:79869814-79876058	Fluc	TRIM14	11.3979	8.33012	-0.45236	0.02895	0.304786	no	Fluc vs TRIM14
MAP3K11	11:65365225-65381720	Fluc	TRIM14	25.7997	19.3877	-0.412212	0.029	0.305114	no	Fluc vs TRIM14
UBE2V2	8:48920994-48974454	Fluc	TRIM14	68.2747	90.484	0.406312	0.02905	0.305396	no	Fluc vs TRIM14
NUMA1	11:71709957-71823822	Fluc	TRIM14	59.4038	42.3166	-0.489332	0.02915	0.306048	no	Fluc vs TRIM14
TACC3	4:1723216-1746905	Fluc	TRIM14	55.8218	42.381	-0.397411	0.0292	0.306355	no	Fluc vs TRIM14
CNKSR3	6:154726432-154831753	Fluc	TRIM14	5.29408	3.87305	-0.450909	0.02925	0.306643	no	Fluc vs TRIM14
RALY	20:32581457-32670991	Fluc	TRIM14	74.1645	56.7073	-0.387194	0.02925	0.306643	no	Fluc vs TRIM14
LPAR2	19:19734463-19739039	Fluc	TRIM14	1.37314	0.779596	-0.816681	0.0293	0.306908	no	Fluc vs TRIM14
PIK3C2B	1:204391757-204459474	Fluc	TRIM14	1.45163	1.04007	-0.480989	0.02935	0.307217	no	Fluc vs TRIM14
ARHGEF18	19:7459998-7537371	Fluc	TRIM14	9.59712	7.19209	-0.416189	0.0294	0.307548	no	Fluc vs TRIM14
GABRQ	X:151806636-151821825	Fluc	TRIM14	2.01783	1.30629	-0.627332	0.0294	0.307548	no	Fluc vs TRIM14
PHF2	9:96338908-96441869	Fluc	TRIM14	13.3316	10.0835	-0.402848	0.0295	0.308218	no	Fluc vs TRIM14
SHF	15:45459411-45493373	Fluc	TRIM14	1.31061	0.847202	-0.629462	0.0295	0.308218	no	Fluc vs TRIM14
HAUS4	14:23415436-23426351	Fluc	TRIM14	11.7737	8.66321	-0.442591	0.02955	0.308484	no	Fluc vs TRIM14
MICAL1	6:109765264-109777190	Fluc	TRIM14	9.35176	6.95636	-0.426906	0.02955	0.308484	no	Fluc vs TRIM14
MAN2B1	19:12757321-12777591	Fluc	TRIM14	14.3018	10.6683	-0.422871	0.02965	0.309124	no	Fluc vs TRIM14
USP14	18:158482-213739	Fluc	TRIM14	30.6205	40.1665	0.391495	0.02965	0.309124	no	Fluc vs TRIM14
GADD45GIP1	19:13064969-13068068	Fluc	TRIM14	86.0693	64.4593	-0.417111	0.0297	0.309442	no	Fluc vs TRIM14
JUP	17:39910858-39942964	Fluc	TRIM14	1.61968	1.08757	-0.574599	0.02975	0.309759	no	Fluc vs TRIM14
EIF3M	11:32605312-32781804	Fluc	TRIM14	122.733	161.219	0.393503	0.0301	0.3117	no	Fluc vs TRIM14
ZNF205	16:3160460-3170518	Fluc	TRIM14	8.74024	6.3176	-0.468296	0.0301	0.3117	no	Fluc vs TRIM14
NRBP2	8:144915754-144923146	Fluc	TRIM14	8.22671	6.10448	-0.430447	0.03015	0.311999	no	Fluc vs TRIM14
ATP6V0E2	7:149564782-149577787	Fluc	TRIM14	6.34233	4.45971	-0.508063	0.0302	0.312244	no	Fluc vs TRIM14
FAM198B	4:159045731-159094202	Fluc	TRIM14	0.664517	0.415716	-0.676709	0.0302	0.312244	no	Fluc vs TRIM14
SDHD	11:111957570-111966518	Fluc	TRIM14	39.2058	52.0358	0.408435	0.0302	0.312244	no	Fluc vs TRIM14
MRC2	17:60704761-60770962	Fluc	TRIM14	38.9214	29.5603	-0.396902	0.03025	0.312557	no	Fluc vs TRIM14
PLEC	8:144989320-145050913	Fluc	TRIM14	40.3715	30.6597	-0.396996	0.03025	0.312557	no	Fluc vs TRIM14
TNPO1	5:72112417-72210215	Fluc	TRIM14	42.6627	55.9543	0.391272	0.0303	0.312855	no	Fluc vs TRIM14
ZNF618	9:116638561-116818875	Fluc	TRIM14	8.89496	6.72324	-0.403832	0.0303	0.312855	no	Fluc vs TRIM14
SLFN5	17:33570085-33594768	Fluc	TRIM14	1.4778	2.07357	0.488668	0.03035	0.313186	no	Fluc vs TRIM14
U2SURP	3:142720371-142779567	Fluc	TRIM14	27.7457	36.3137	0.388251	0.03035	0.313186	no	Fluc vs TRIM14
TECPR1	7:97846035-97881468	Fluc	TRIM14	4.81752	3.55558	-0.438206	0.0304	0.31349	no	Fluc vs TRIM14
ZFPM1	16:88520013-88601574	Fluc	TRIM14	2.81979	1.93913	-0.540182	0.0304	0.31349	no	Fluc vs TRIM14
LOC100288332	16:15457515-15472151	Fluc	TRIM14	3.74479	5.58683	0.577146	0.0305	0.314101	no	Fluc vs TRIM14
SLC2A3	12:8071823-8088892	Fluc	TRIM14	17.3784	22.9655	0.402177	0.03055	0.314392	no	Fluc vs TRIM14
FZD3	8:28351721-28431785	Fluc	TRIM14	0.649643	0.910497	0.487008	0.0306	0.31468	no	Fluc vs TRIM14
CENPK	5:64813592-64858995	Fluc	TRIM14	25.6355	33.9367	0.4047	0.03065	0.314967	no	Fluc vs TRIM14
COPS2	15:49417470-49447854	Fluc	TRIM14	34.3638	45.0146	0.389502	0.03065	0.314967	no	Fluc vs TRIM14
WBSCR27	7:73248919-73256855	Fluc	TRIM14	2.28783	1.27305	-0.84569	0.03065	0.314967	no	Fluc vs TRIM14
RUVBL2	19:49497155-49519182	Fluc	TRIM14	193.522	146.93	-0.397372	0.0307	0.315284	no	Fluc vs TRIM14
RUNX2	6:44794466-45518819	Fluc	TRIM14	7.0944	9.90327	0.481225	0.03075	0.315566	no	Fluc vs TRIM14
RAB26	16:2198650-2204141	Fluc	TRIM14	0.555169	0.243445	-1.18933	0.0308	0.315848	no	Fluc vs TRIM14
STAT5A	17:40439564-40463961	Fluc	TRIM14	1.03145	0.683246	-0.594199	0.0308	0.315848	no	Fluc vs TRIM14
CACNA1A	19:13317255-13617274	Fluc	TRIM14	2.41024	1.7674	-0.447546	0.03085	0.316122	no	Fluc vs TRIM14
MZF1	19:59070552-59086164	Fluc	TRIM14	2.8407	1.91368	-0.569898	0.03085	0.316122	no	Fluc vs TRIM14
PPFIA4	1:203020310-203047864	Fluc	TRIM14	4.74163	3.50183	-0.437276	0.0309	0.316438	no	Fluc vs TRIM14
TAF13	1:109606997-109618624	Fluc	TRIM14	42.2504	56.9375	0.430414	0.0309	0.316438	no	Fluc vs TRIM14
ZNF521	18:22641887-22932214	Fluc	TRIM14	2.89118	2.09849	-0.462305	0.0309	0.316438	no	Fluc vs TRIM14
E4F1	16:2273566-2285743	Fluc	TRIM14	16.647	12.4273	-0.42175	0.03095	0.316722	no	Fluc vs TRIM14
GAL3ST4	7:99756864-99766373	Fluc	TRIM14	2.86725	1.95843	-0.549967	0.031	0.316995	no	Fluc vs TRIM14
BTF3L4	1:52521856-52556388	Fluc	TRIM14	15.4279	20.2773	0.394326	0.03105	0.317301	no	Fluc vs TRIM14
MFSD6	2:191273080-191367041	Fluc	TRIM14	0.470241	0.284147	-0.726762	0.0311	0.317573	no	Fluc vs TRIM14
DLAT	11:111895537-111944895	Fluc	TRIM14	11.6636	15.421	0.402889	0.03115	0.317845	no	Fluc vs TRIM14
LOC100131825	1:159141376-159172932	Fluc	TRIM14	2.32924	1.3894	-0.745398	0.0312	0.318116	no	Fluc vs TRIM14
KHDRBS3	8:136469715-136659849	Fluc	TRIM14	1.73168	1.12983	-0.616062	0.03125	0.318372	no	Fluc vs TRIM14
KIAA0284	14:105331649-105363107	Fluc	TRIM14	13.017	9.89354	-0.395836	0.0313	0.318729	no	Fluc vs TRIM14
PHF19	9:123617930-123639606	Fluc	TRIM14	43.6273	30.0353	-0.53857	0.0313	0.318729	no	Fluc vs TRIM14
TNFRSF1B	1:12227059-12269277	Fluc	TRIM14	0.959403	0.617413	-0.6359	0.0314	0.31928	no	Fluc vs TRIM14
IQCE	7:2598631-2654368	Fluc	TRIM14	4.13909	3.07715	-0.427721	0.0315	0.319867	no	Fluc vs TRIM14
MAP3K2	2:128056244-128100805	Fluc	TRIM14	5.04248	6.66975	0.403499	0.0315	0.319867	no	Fluc vs TRIM14
FAM217B	20:58508818-58523702	Fluc	TRIM14	4.71695	6.55889	0.475597	0.03155	0.320136	no	Fluc vs TRIM14
LYRM7	5:130506640-130541119	Fluc	TRIM14	5.12905	6.88575	0.424923	0.0316	0.320404	no	Fluc vs TRIM14
RNASEH2A	19:12917427-12924462	Fluc	TRIM14	64.2689	48.4576	-0.407398	0.0316	0.320404	no	Fluc vs TRIM14
CD47	3:107761940-107809935	Fluc	TRIM14	7.23986	9.66603	0.416962	0.03165	0.320686	no	Fluc vs TRIM14
MAP4K2	11:64556608-64570713	Fluc	TRIM14	9.48209	7.02343	-0.43303	0.03165	0.320686	no	Fluc vs TRIM14
PKP1	1:201252579-201302121	Fluc	TRIM14	0.525929	0.331464	-0.666013	0.0317	0.320972	no	Fluc vs TRIM14
UCP2	11:73685715-73693889	Fluc	TRIM14	13.4745	9.8669	-0.449564	0.03185	0.321802	no	Fluc vs TRIM14
MIR155HG	21:26934456-26947480	Fluc	TRIM14	5.7322	8.05319	0.490471	0.0319	0.322048	no	Fluc vs TRIM14
WDR89	14:64063756-64108641	Fluc	TRIM14	6.0285	8.10501	0.427015	0.0319	0.322048	no	Fluc vs TRIM14
KRT17	17:39775691-39780882	Fluc	TRIM14	0.870081	1.45396	0.740769	0.03195	0.322306	no	Fluc vs TRIM14
LOC730101	6:52529198-52533951	Fluc	TRIM14	8.49114	6.35927	-0.417097	0.03195	0.322306	no	Fluc vs TRIM14
SAR1A	10:71909959-71930285	Fluc	TRIM14	58.9859	76.9669	0.383868	0.03195	0.322306	no	Fluc vs TRIM14
FZR1	19:3506294-3536755	Fluc	TRIM14	17.9541	13.5561	-0.405374	0.03205	0.322892	no	Fluc vs TRIM14
SLC37A3	7:140033551-140098311	Fluc	TRIM14	8.17038	10.9381	0.420885	0.0321	0.323251	no	Fluc vs TRIM14
CCDC113	16:58283839-58328951	Fluc	TRIM14	1.52236	1.06469	-0.515877	0.03215	0.323522	no	Fluc vs TRIM14
DYRK2	12:68042511-68056444	Fluc	TRIM14	11.4909	15.0556	0.389808	0.03215	0.323522	no	Fluc vs TRIM14
NECAP1	12:8234806-8250373	Fluc	TRIM14	12.6469	16.9077	0.418891	0.0322	0.323858	no	Fluc vs TRIM14
UBE2L6	11:57319127-57335803	Fluc	TRIM14	15.3242	11.2022	-0.452037	0.03225	0.324117	no	Fluc vs TRIM14
UBXN8	8:30601689-30624522	Fluc	TRIM14	6.96203	9.59408	0.462636	0.03225	0.324117	no	Fluc vs TRIM14
LDLR	19:11200037-11244506	Fluc	TRIM14	11.3497	14.9438	0.396894	0.0323	0.324364	no	Fluc vs TRIM14
LOC100507474	2:132440057-132442392	Fluc	TRIM14	2.51562	4.43721	0.81874	0.0323	0.324364	no	Fluc vs TRIM14
NAA15	4:140211070-140311935	Fluc	TRIM14	25.2773	34.156	0.4343	0.0323	0.324364	no	Fluc vs TRIM14
WNT9A	1:228109164-228135676	Fluc	TRIM14	0.543419	0.179554	-1.59765	0.0323	0.324364	no	Fluc vs TRIM14
FBXL15	10:104162373-104182893	Fluc	TRIM14	1.99886	1.25634	-0.669947	0.03245	0.325248	no	Fluc vs TRIM14
WWOX	16:78133326-79246564	Fluc	TRIM14	5.7214	3.72699	-0.618356	0.0325	0.325547	no	Fluc vs TRIM14
CBX2	17:77751976-77761449	Fluc	TRIM14	7.06805	5.12236	-0.464503	0.03255	0.325831	no	Fluc vs TRIM14
RASD2	22:35937351-35950046	Fluc	TRIM14	6.88841	5.05739	-0.445778	0.03255	0.325831	no	Fluc vs TRIM14
HAS2-AS1	8:122625270-122657565	Fluc	TRIM14	1.65735	4.12043	1.31392	0.03265	0.326381	no	Fluc vs TRIM14
MAMDC4	9:139746818-139755251	Fluc	TRIM14	5.71212	4.1834	-0.44935	0.03265	0.326381	no	Fluc vs TRIM14
TPRKB	2:73956956-73964517	Fluc	TRIM14	62.7034	83.1512	0.407192	0.0327	0.326648	no	Fluc vs TRIM14
USP46	4:53457125-53527665	Fluc	TRIM14	4.28613	5.69774	0.410716	0.0327	0.326648	no	Fluc vs TRIM14
CABIN1	22:24407764-24574596	Fluc	TRIM14	10.8459	8.20843	-0.401976	0.0328	0.327204	no	Fluc vs TRIM14
CCDC69	5:150560612-150603654	Fluc	TRIM14	1.6458	1.13392	-0.537462	0.0328	0.327204	no	Fluc vs TRIM14
LRP10	14:23340959-23347293	Fluc	TRIM14	19.9307	14.997	-0.410325	0.0328	0.327204	no	Fluc vs TRIM14
HSD17B14	19:49316273-49339934	Fluc	TRIM14	4.88958	3.34063	-0.549588	0.03285	0.327454	no	Fluc vs TRIM14
CTIF	18:46065426-46389588	Fluc	TRIM14	15.4255	11.7562	-0.391898	0.0329	0.327796	no	Fluc vs TRIM14
DGCR6L	22:20301760-20307628	Fluc	TRIM14	28.3668	21.1616	-0.422752	0.0329	0.327796	no	Fluc vs TRIM14
LOC100996496	1:35641974-35646362	Fluc	TRIM14	10.0117	13.4203	0.422721	0.03295	0.328092	no	Fluc vs TRIM14
NFIX	19:13106583-13209610	Fluc	TRIM14	18.3246	13.9615	-0.39233	0.03295	0.328092	no	Fluc vs TRIM14
CRLS1	20:5986738-6020699	Fluc	TRIM14	13.591	17.9108	0.398179	0.03315	0.329336	no	Fluc vs TRIM14
NCAPD2	12:6603297-6641132	Fluc	TRIM14	60.2755	46.3205	-0.37992	0.0332	0.329568	no	Fluc vs TRIM14
PITPNB	22:28247656-28315255	Fluc	TRIM14	48.6574	63.5251	0.384668	0.0332	0.329568	no	Fluc vs TRIM14
DEPDC5	22:32149936-32303020	Fluc	TRIM14	3.2697	2.37952	-0.458488	0.03325	0.329824	no	Fluc vs TRIM14
GLS2	12:56862300-56882181	Fluc	TRIM14	1.06275	0.425213	-1.32155	0.0333	0.330109	no	Fluc vs TRIM14
EIF2AK3	2:88856258-88927094	Fluc	TRIM14	4.19964	5.62799	0.422353	0.03335	0.330402	no	Fluc vs TRIM14
SLC25A33	1:9599527-9642831	Fluc	TRIM14	11.1602	15.1436	0.440344	0.03335	0.330402	no	Fluc vs TRIM14
TMSB10	2:85132762-85133799	Fluc	TRIM14	4668.07	3539.01	-0.39948	0.03335	0.330402	no	Fluc vs TRIM14
GEMIN2	14:39583487-39606177	Fluc	TRIM14	11.4886	15.5678	0.438368	0.0334	0.330656	no	Fluc vs TRIM14
ZBTB17	1:16268363-16302627	Fluc	TRIM14	11.4324	8.59009	-0.412384	0.0334	0.330656	no	Fluc vs TRIM14
CYTH3	7:6201409-6312242	Fluc	TRIM14	15.9591	12.0998	-0.399401	0.03345	0.330937	no	Fluc vs TRIM14
PPM1J	1:113252615-113257950	Fluc	TRIM14	0.996688	0.559981	-0.831764	0.03345	0.330937	no	Fluc vs TRIM14
DEPTOR	8:120885899-121063157	Fluc	TRIM14	0.558752	0.309734	-0.85118	0.0335	0.331205	no	Fluc vs TRIM14
FAM132B	2:239069673-239075695	Fluc	TRIM14	0.848711	0.342597	-1.30876	0.0335	0.331205	no	Fluc vs TRIM14
GNG2	14:52327021-52436518	Fluc	TRIM14	4.81689	3.52717	-0.449592	0.0335	0.331205	no	Fluc vs TRIM14
MNAT1	14:61201458-61435398	Fluc	TRIM14	20.657	27.3584	0.405352	0.0335	0.331205	no	Fluc vs TRIM14
FGF2	4:123747862-123844159	Fluc	TRIM14	19.5681	25.7587	0.396557	0.0336	0.33178	no	Fluc vs TRIM14
UCN2	3:48599150-48601201	Fluc	TRIM14	10.141	13.8369	0.448324	0.0336	0.33178	no	Fluc vs TRIM14
TXNDC9	2:99935486-99952860	Fluc	TRIM14	20.5964	27.4269	0.4132	0.0337	0.332387	no	Fluc vs TRIM14
PSMD12	17:65336618-65362721	Fluc	TRIM14	68.7299	89.5344	0.381506	0.03375	0.332693	no	Fluc vs TRIM14
GATS	7:99775537-99869855	Fluc	TRIM14	2.46833	1.61114	-0.61545	0.03385	0.333268	no	Fluc vs TRIM14
MGC27345	7:127937737-127947816	Fluc	TRIM14	1.01006	1.3874	0.457942	0.0339	0.333533	no	Fluc vs TRIM14
RGS12	4:3315873-3441640	Fluc	TRIM14	5.27882	3.94286	-0.420973	0.0339	0.333533	no	Fluc vs TRIM14
TRIM3	11:6469842-6495689	Fluc	TRIM14	9.51931	7.10129	-0.422775	0.0339	0.333533	no	Fluc vs TRIM14
MOSPD3	7:100209724-100213000	Fluc	TRIM14	9.47479	6.70185	-0.499534	0.03395	0.333806	no	Fluc vs TRIM14
SRPRB	3:133502876-133540336	Fluc	TRIM14	34.3156	44.8488	0.386206	0.03395	0.333806	no	Fluc vs TRIM14
EFNA1	1:155100348-155107386	Fluc	TRIM14	0.97305	0.545601	-0.834668	0.034	0.334137	no	Fluc vs TRIM14
ZNF254	19:24269975-24312654	Fluc	TRIM14	1.56349	2.20084	0.493286	0.034	0.334137	no	Fluc vs TRIM14
MAML2	11:95711439-96076344	Fluc	TRIM14	7.09198	5.35862	-0.404326	0.03405	0.334386	no	Fluc vs TRIM14
IRF9	14:24630421-24635774	Fluc	TRIM14	7.79494	5.64803	-0.46479	0.03415	0.334876	no	Fluc vs TRIM14
CBX7	22:39526776-39548538	Fluc	TRIM14	2.17116	1.53688	-0.498459	0.03425	0.335395	no	Fluc vs TRIM14
PRMT2	21:48055506-48085155	Fluc	TRIM14	41.8275	31.8624	-0.392597	0.03425	0.335395	no	Fluc vs TRIM14
APOOL	X:84258897-84363974	Fluc	TRIM14	3.12965	4.24868	0.441016	0.0343	0.335697	no	Fluc vs TRIM14
PPM1M	3:52279808-52284615	Fluc	TRIM14	7.12443	5.17581	-0.460991	0.03435	0.335936	no	Fluc vs TRIM14
PCK2	14:24563482-24573339	Fluc	TRIM14	9.08076	12.3057	0.438441	0.0344	0.336202	no	Fluc vs TRIM14
OPLAH	8:145106166-145115584	Fluc	TRIM14	2.38009	1.67367	-0.508002	0.03455	0.337002	no	Fluc vs TRIM14
PEAR1	1:156863522-156886226	Fluc	TRIM14	0.662555	0.41562	-0.672776	0.03455	0.337002	no	Fluc vs TRIM14
FBXW5	9:139834884-139839206	Fluc	TRIM14	50.5917	38.4961	-0.394189	0.03475	0.338005	no	Fluc vs TRIM14
ALG2	9:101978706-101984246	Fluc	TRIM14	17.7148	23.2878	0.394618	0.0348	0.338253	no	Fluc vs TRIM14
CUL2	10:35297478-35379570	Fluc	TRIM14	17.4902	22.7936	0.382081	0.03495	0.339118	no	Fluc vs TRIM14
SETD7	4:140427191-140477577	Fluc	TRIM14	17.5553	22.8556	0.38064	0.035	0.339357	no	Fluc vs TRIM14
AKT1	14:105235685-105262080	Fluc	TRIM14	88.2486	67.7424	-0.381516	0.0351	0.339833	no	Fluc vs TRIM14
HLA-A	6:29910246-29913661	Fluc	TRIM14	106.875	81.8576	-0.384732	0.03515	0.340113	no	Fluc vs TRIM14
GALM	2:38893051-38961909	Fluc	TRIM14	6.61882	4.86982	-0.442705	0.0352	0.340382	no	Fluc vs TRIM14
ANXA6	5:150480266-150537443	Fluc	TRIM14	82.2538	63.4536	-0.37438	0.03525	0.34063	no	Fluc vs TRIM14
NOL11	17:65714060-65740266	Fluc	TRIM14	48.9786	63.608	0.377057	0.03525	0.34063	no	Fluc vs TRIM14
TBCEL	11:120894802-120960356	Fluc	TRIM14	3.81087	5.1672	0.439261	0.0353	0.34089	no	Fluc vs TRIM14
TENC1	12:53436972-53473204	Fluc	TRIM14	5.73894	3.55123	-0.692464	0.0353	0.34089	no	Fluc vs TRIM14
CUL9	6:43149921-43192325	Fluc	TRIM14	4.09497	3.06845	-0.416345	0.0355	0.341864	no	Fluc vs TRIM14
EDC4	16:67906925-67918417	Fluc	TRIM14	25.1524	19.209	-0.388911	0.0355	0.341864	no	Fluc vs TRIM14
ABHD11	7:73150423-73153190	Fluc	TRIM14	11.6016	8.4878	-0.450855	0.03565	0.342672	no	Fluc vs TRIM14
CTDSP2	12:58213709-58240747	Fluc	TRIM14	42.1425	32.4163	-0.378558	0.03565	0.342672	no	Fluc vs TRIM14
DBNL	7:44084238-44101315	Fluc	TRIM14	92.0832	70.454	-0.386257	0.03565	0.342672	no	Fluc vs TRIM14
DPM1	20:49551404-49575060	Fluc	TRIM14	94.144	122.404	0.378712	0.03565	0.342672	no	Fluc vs TRIM14
IDH2	15:90627209-90645708	Fluc	TRIM14	33.4201	25.1879	-0.407983	0.03565	0.342672	no	Fluc vs TRIM14
ECHDC2	1:53361581-53387446	Fluc	TRIM14	2.09908	1.36966	-0.615935	0.03575	0.343267	no	Fluc vs TRIM14
FAM78A	9:134133464-134151906	Fluc	TRIM14	0.58653	0.353544	-0.730318	0.03575	0.343267	no	Fluc vs TRIM14
ZNF135	19:58570606-58581123	Fluc	TRIM14	0.48222	0.22513	-1.09894	0.03575	0.343267	no	Fluc vs TRIM14
TTTY15	Y:14774297-14804153	Fluc	TRIM14	3.0225	4.08958	0.436208	0.0358	0.343555	no	Fluc vs TRIM14
DAG1	3:49506135-49573051	Fluc	TRIM14	34.5604	26.5015	-0.383046	0.0359	0.344093	no	Fluc vs TRIM14
GTF2A2	15:59930260-59949737	Fluc	TRIM14	38.8314	51.1003	0.396109	0.0359	0.344093	no	Fluc vs TRIM14
AP3S1	5:115177618-115249778	Fluc	TRIM14	58.4192	76.3956	0.387048	0.03595	0.344364	no	Fluc vs TRIM14
SLC22A3	6:160769404-160873611	Fluc	TRIM14	0.741773	1.12575	0.601837	0.03595	0.344364	no	Fluc vs TRIM14
RNF157	17:74132413-74236390	Fluc	TRIM14	2.59996	1.88151	-0.4666	0.036	0.34467	no	Fluc vs TRIM14
CCNC	6:99990262-100016690	Fluc	TRIM14	35.5887	46.549	0.387331	0.03605	0.345002	no	Fluc vs TRIM14
TMEM192	4:165997229-166034024	Fluc	TRIM14	4.1276	5.52156	0.419773	0.03605	0.345002	no	Fluc vs TRIM14
VRK1	14:97263683-97347951	Fluc	TRIM14	27.7284	36.4063	0.392826	0.0361	0.345264	no	Fluc vs TRIM14
TMED7	5:114914338-114961876	Fluc	TRIM14	32.2245	42.9813	0.41555	0.03615	0.34551	no	Fluc vs TRIM14
FOSB	19:45971252-45978437	Fluc	TRIM14	1.8568	1.28543	-0.530572	0.03625	0.346022	no	Fluc vs TRIM14
IPW	15:25361691-25367623	Fluc	TRIM14	1.13624	1.65597	0.543403	0.0363	0.346282	no	Fluc vs TRIM14
KLHL4	X:86772714-86925050	Fluc	TRIM14	1.28757	0.818443	-0.653695	0.0363	0.346282	no	Fluc vs TRIM14
NLRC5	16:57050985-57117436	Fluc	TRIM14	0.925414	0.638208	-0.536071	0.03635	0.346535	no	Fluc vs TRIM14
TRIM46	1:155146262-155157447	Fluc	TRIM14	0.615718	0.366971	-0.746605	0.03635	0.346535	no	Fluc vs TRIM14
GTF2F1	19:6379579-6393291	Fluc	TRIM14	70.6898	54.1322	-0.385014	0.0364	0.346776	no	Fluc vs TRIM14
EIF5	14:103800338-103811362	Fluc	TRIM14	60.6894	78.9042	0.378658	0.0365	0.3473	no	Fluc vs TRIM14
PRKAA1	5:40759480-40798297	Fluc	TRIM14	19.8503	25.9665	0.387492	0.0365	0.3473	no	Fluc vs TRIM14
RIMS4	20:43374487-43438979	Fluc	TRIM14	0.864047	0.582185	-0.569632	0.03655	0.347551	no	Fluc vs TRIM14
C19orf43	19:12841453-12845529	Fluc	TRIM14	124.737	95.4921	-0.385432	0.03665	0.348049	no	Fluc vs TRIM14
SERTAD1	19:40928407-40931932	Fluc	TRIM14	14.2636	10.4843	-0.444111	0.03675	0.348604	no	Fluc vs TRIM14
CA11	19:49141271-49185502	Fluc	TRIM14	0.99197	0.595109	-0.737143	0.03685	0.349166	no	Fluc vs TRIM14
ZNF174	16:3451189-3459364	Fluc	TRIM14	4.70328	3.36217	-0.484274	0.03695	0.349753	no	Fluc vs TRIM14
NARFL	16:779766-790997	Fluc	TRIM14	12.4136	9.23007	-0.427509	0.037	0.349971	no	Fluc vs TRIM14
SNX32	11:65601409-65621172	Fluc	TRIM14	0.568712	0.275158	-1.04744	0.03705	0.350239	no	Fluc vs TRIM14
IER3IP1	18:44681389-44702745	Fluc	TRIM14	61.0724	79.6526	0.3832	0.0371	0.350444	no	Fluc vs TRIM14
SCAMP1	5:77654624-77776562	Fluc	TRIM14	7.22427	9.59705	0.409738	0.0371	0.350444	no	Fluc vs TRIM14
CARD10	22:37886399-37915210	Fluc	TRIM14	16.4673	12.5066	-0.396917	0.03715	0.350657	no	Fluc vs TRIM14
ETNK2	1:204100189-204121307	Fluc	TRIM14	6.35497	4.65459	-0.449233	0.03715	0.350657	no	Fluc vs TRIM14
LOC143666	11:573807-575885	Fluc	TRIM14	1.42482	0.934123	-0.609094	0.03715	0.350657	no	Fluc vs TRIM14
WBP1L	10:104503726-104576021	Fluc	TRIM14	10.3188	7.84297	-0.39581	0.03715	0.350657	no	Fluc vs TRIM14
POU2F1	1:167190065-167396582	Fluc	TRIM14	1.14592	1.55141	0.437074	0.03735	0.351745	no	Fluc vs TRIM14
SUSD3	9:95820988-95847415	Fluc	TRIM14	0.642112	0.246977	-1.37844	0.03735	0.351745	no	Fluc vs TRIM14
ACBD4	17:43209966-43221543	Fluc	TRIM14	1.01998	0.59989	-0.765772	0.03745	0.352342	no	Fluc vs TRIM14
SKI	1:2160133-2241652	Fluc	TRIM14	23.0497	17.7372	-0.377974	0.03745	0.352342	no	Fluc vs TRIM14
TBCD	17:80709939-80901062	Fluc	TRIM14	23.1713	17.7837	-0.381779	0.03745	0.352342	no	Fluc vs TRIM14
AIMP1	4:106967232-107270382	Fluc	TRIM14	22.9527	30.1652	0.394218	0.03755	0.352867	no	Fluc vs TRIM14
ARHGAP18	6:129898239-130031370	Fluc	TRIM14	7.75208	10.3186	0.412593	0.03755	0.352867	no	Fluc vs TRIM14
AVPI1	10:99437180-99447015	Fluc	TRIM14	6.42133	4.57256	-0.489869	0.03755	0.352867	no	Fluc vs TRIM14
MYO1D	17:30819627-31203902	Fluc	TRIM14	3.53345	2.60929	-0.437418	0.03755	0.352867	no	Fluc vs TRIM14
SLC35A3	1:100433941-100489006	Fluc	TRIM14	5.27531	7.26522	0.461751	0.03755	0.352867	no	Fluc vs TRIM14
DPH3	3:16298567-16306496	Fluc	TRIM14	11.326	14.843	0.390141	0.0376	0.353171	no	Fluc vs TRIM14
MBD3	19:1576677-1592652	Fluc	TRIM14	53.7723	41.1813	-0.384873	0.0376	0.353171	no	Fluc vs TRIM14
NOL10	2:10710891-10830113	Fluc	TRIM14	15.9364	20.7379	0.379941	0.03765	0.353411	no	Fluc vs TRIM14
EGLN3	14:34393420-34420284	Fluc	TRIM14	0.847941	0.515546	-0.717864	0.0377	0.353671	no	Fluc vs TRIM14
CCNT2	2:135676391-135716915	Fluc	TRIM14	4.61419	6.08528	0.399245	0.0378	0.35417	no	Fluc vs TRIM14
GOLGA4	3:37284681-37408370	Fluc	TRIM14	14.3702	18.6019	0.372376	0.0378	0.35417	no	Fluc vs TRIM14
TMEM52	1:1849028-1850740	Fluc	TRIM14	1.5774	0.821533	-0.941155	0.0378	0.35417	no	Fluc vs TRIM14
CADM3	1:159141376-159172932	Fluc	TRIM14	3.47687	2.34613	-0.567505	0.03785	0.354414	no	Fluc vs TRIM14
CCM2	7:45039344-45116069	Fluc	TRIM14	22.0325	16.6393	-0.405042	0.03785	0.354414	no	Fluc vs TRIM14
MRPS18C	4:84377117-84406290	Fluc	TRIM14	27.3484	37.5964	0.459142	0.03785	0.354414	no	Fluc vs TRIM14
TXLNG	X:16804554-16862642	Fluc	TRIM14	8.65529	11.3247	0.387818	0.03785	0.354414	no	Fluc vs TRIM14
PACSIN3	11:47199072-47208010	Fluc	TRIM14	32.2281	24.7163	-0.382855	0.03795	0.354993	no	Fluc vs TRIM14
MAD2L2	1:11734536-11751678	Fluc	TRIM14	64.9783	49.7051	-0.386565	0.0381	0.355781	no	Fluc vs TRIM14
WDR43	2:29117532-29171080	Fluc	TRIM14	36.4646	46.9177	0.363638	0.03815	0.356092	no	Fluc vs TRIM14
UNC13B	9:35161988-35405332	Fluc	TRIM14	4.17047	3.13882	-0.409988	0.0382	0.356349	no	Fluc vs TRIM14
INCA1	17:4891424-4900905	Fluc	TRIM14	0.810224	0.413261	-0.971268	0.0383	0.356924	no	Fluc vs TRIM14
CSF1	1:110453232-110473616	Fluc	TRIM14	8.27629	6.1896	-0.419137	0.03835	0.357192	no	Fluc vs TRIM14
PRKCZ	1:1981908-2144159	Fluc	TRIM14	4.48342	2.68913	-0.73746	0.03855	0.358228	no	Fluc vs TRIM14
SOGA2	18:8717368-8832775	Fluc	TRIM14	11.579	8.87234	-0.384118	0.03855	0.358228	no	Fluc vs TRIM14
CPEB1	15:83211950-83378635	Fluc	TRIM14	0.546682	0.899374	0.718219	0.0386	0.358497	no	Fluc vs TRIM14
SURF2	9:136223420-136228040	Fluc	TRIM14	44.5659	33.6192	-0.406652	0.0386	0.358497	no	Fluc vs TRIM14
ZC3H8	2:112973438-113012664	Fluc	TRIM14	7.17019	9.66979	0.431473	0.03865	0.358794	no	Fluc vs TRIM14
LYPLAL1	1:219347191-219386207	Fluc	TRIM14	2.10612	3.08281	0.549657	0.0387	0.359099	no	Fluc vs TRIM14
MTX3	5:79272538-79287088	Fluc	TRIM14	6.4168	8.39519	0.387709	0.0387	0.359099	no	Fluc vs TRIM14
PHTF2	7:77428108-77586821	Fluc	TRIM14	11.8694	15.4877	0.383874	0.0388	0.359664	no	Fluc vs TRIM14
DFNB31	9:117164359-117267736	Fluc	TRIM14	2.59893	1.83874	-0.499205	0.03885	0.35989	no	Fluc vs TRIM14
GLTPD1	1:1260142-1264276	Fluc	TRIM14	11.4287	8.51837	-0.424009	0.03885	0.35989	no	Fluc vs TRIM14
SNCB	5:176047209-176057557	Fluc	TRIM14	0.675143	1.20666	0.837758	0.03885	0.35989	no	Fluc vs TRIM14
LOC642361	10:81585657-81587358	Fluc	TRIM14	6.78214	4.88135	-0.474462	0.03905	0.360851	no	Fluc vs TRIM14
SPRED1	15:38545051-38649450	Fluc	TRIM14	5.95378	7.86528	0.401693	0.03905	0.360851	no	Fluc vs TRIM14
PTPN13	4:87515467-87736329	Fluc	TRIM14	0.453195	0.308689	-0.553979	0.0392	0.361527	no	Fluc vs TRIM14
SEMA6C	1:151104160-151119140	Fluc	TRIM14	1.53828	1.05733	-0.540897	0.0392	0.361527	no	Fluc vs TRIM14
CLEC3B	3:45067758-45077563	Fluc	TRIM14	0.671139	0.209814	-1.6775	0.03925	0.361766	no	Fluc vs TRIM14
GFM1	3:158362316-158410361	Fluc	TRIM14	28.1983	36.4444	0.370087	0.03925	0.361766	no	Fluc vs TRIM14
HIAT1	1:100503788-100548933	Fluc	TRIM14	18.7236	24.5521	0.390986	0.0393	0.362035	no	Fluc vs TRIM14
STX10	19:13255223-13260987	Fluc	TRIM14	39.9757	30.1407	-0.407414	0.0394	0.362492	no	Fluc vs TRIM14
SH2D3C	9:130500595-130541048	Fluc	TRIM14	0.840064	0.524684	-0.679052	0.03945	0.362753	no	Fluc vs TRIM14
SMAD1	4:146402950-146480328	Fluc	TRIM14	5.89481	7.88857	0.420318	0.0395	0.36294	no	Fluc vs TRIM14
DDX21	10:70715878-70744825	Fluc	TRIM14	100.119	129.608	0.372441	0.03955	0.363192	no	Fluc vs TRIM14
SLC16A3	17:80186281-80197375	Fluc	TRIM14	267.264	207.137	-0.367679	0.0396	0.363425	no	Fluc vs TRIM14
GLRX3	10:131934638-131978646	Fluc	TRIM14	79.2862	102.571	0.371479	0.03965	0.363662	no	Fluc vs TRIM14
FILIP1L	3:99536677-99897476	Fluc	TRIM14	10.9086	16.6154	0.607064	0.0397	0.363964	no	Fluc vs TRIM14
MVP	16:29827527-29859360	Fluc	TRIM14	13.9277	8.95699	-0.636866	0.0397	0.363964	no	Fluc vs TRIM14
FOXM1	12:2945981-2998691	Fluc	TRIM14	73.8538	55.9788	-0.399791	0.0398	0.364491	no	Fluc vs TRIM14
PRAP1	10:135160843-135166187	Fluc	TRIM14	0.780333	0.27218	-1.51953	0.0398	0.364491	no	Fluc vs TRIM14
MOB3C	1:47073386-47082563	Fluc	TRIM14	2.3728	1.68786	-0.491397	0.03985	0.364757	no	Fluc vs TRIM14
MDFI	6:41606194-41621982	Fluc	TRIM14	4.93049	3.44042	-0.519146	0.0399	0.365	no	Fluc vs TRIM14
DAB2	5:39371775-39425335	Fluc	TRIM14	16.0325	12.3062	-0.381608	0.03995	0.365254	no	Fluc vs TRIM14
FNDC3A	13:49550047-49783915	Fluc	TRIM14	10.6059	13.7638	0.376003	0.03995	0.365254	no	Fluc vs TRIM14
SEMA4F	2:74881392-74909185	Fluc	TRIM14	5.28394	3.95676	-0.417293	0.03995	0.365254	no	Fluc vs TRIM14
TRMT5	14:61438158-61447782	Fluc	TRIM14	3.44009	4.59007	0.416069	0.03995	0.365254	no	Fluc vs TRIM14
PARD6G	18:77905806-78005397	Fluc	TRIM14	4.53878	3.30128	-0.459279	0.04	0.365516	no	Fluc vs TRIM14
POU2F2	19:42590261-42636625	Fluc	TRIM14	0.810941	1.22664	0.59704	0.04	0.365516	no	Fluc vs TRIM14
SLC35D1	1:67465014-67520080	Fluc	TRIM14	5.10359	6.7308	0.399268	0.04	0.365516	no	Fluc vs TRIM14
CDKN1C	11:2904447-2906995	Fluc	TRIM14	1.54164	0.934701	-0.72189	0.04015	0.366273	no	Fluc vs TRIM14
CD99L2	X:149934808-150067289	Fluc	TRIM14	17.0488	13.0437	-0.386314	0.04035	0.367294	no	Fluc vs TRIM14
ARHGAP35	19:47421932-47508334	Fluc	TRIM14	21.5519	16.6532	-0.372022	0.0404	0.367597	no	Fluc vs TRIM14
RPS6KA1	1:26856248-26901520	Fluc	TRIM14	13.1534	9.99586	-0.396038	0.0404	0.367597	no	Fluc vs TRIM14
LRP5	11:68080107-68216743	Fluc	TRIM14	8.57287	6.46123	-0.40797	0.04045	0.367805	no	Fluc vs TRIM14
TMEM39A	3:119149700-119182471	Fluc	TRIM14	15.3839	20.2355	0.395465	0.04045	0.367805	no	Fluc vs TRIM14
LOC400927	22:38740669-38794931	Fluc	TRIM14	2.24664	0.903893	-1.31354	0.0406	0.368601	no	Fluc vs TRIM14
ZNF767	7:149244244-149321881	Fluc	TRIM14	4.85591	3.57405	-0.442179	0.0406	0.368601	no	Fluc vs TRIM14
HOPX	4:57514153-57547872	Fluc	TRIM14	3.03924	1.9733	-0.623104	0.04065	0.36891	no	Fluc vs TRIM14
CSPG4	15:75966662-76005189	Fluc	TRIM14	13.9193	10.6786	-0.382365	0.0407	0.369164	no	Fluc vs TRIM14
CHD6	20:40031169-40247133	Fluc	TRIM14	7.85645	6.05183	-0.376506	0.04075	0.369379	no	Fluc vs TRIM14
FEZ2	2:36779400-36825332	Fluc	TRIM14	17.3821	22.7979	0.391298	0.04075	0.369379	no	Fluc vs TRIM14
SUB1	5:32585604-32604185	Fluc	TRIM14	94.7872	122.282	0.367445	0.04075	0.369379	no	Fluc vs TRIM14
CIC	19:42788816-42799949	Fluc	TRIM14	15.1036	11.606	-0.380031	0.04085	0.369847	no	Fluc vs TRIM14
BRAT1	7:2577443-2595392	Fluc	TRIM14	12.9434	9.77368	-0.405242	0.0409	0.370088	no	Fluc vs TRIM14
CD59	11:33724555-33758025	Fluc	TRIM14	70.244	90.854	0.371174	0.0409	0.370088	no	Fluc vs TRIM14
LAMB2	3:49158546-49170599	Fluc	TRIM14	25.7718	19.9288	-0.37094	0.04095	0.370293	no	Fluc vs TRIM14
SKIL	3:170075472-170114637	Fluc	TRIM14	5.70453	7.48477	0.391849	0.041	0.370515	no	Fluc vs TRIM14
DHCR7	11:71145456-71159477	Fluc	TRIM14	44.8091	57.9137	0.370115	0.04105	0.370716	no	Fluc vs TRIM14
SORBS3	8:22409250-22433008	Fluc	TRIM14	44.489	34.2798	-0.376088	0.04105	0.370716	no	Fluc vs TRIM14
GMEB2	20:62218954-62258381	Fluc	TRIM14	15.4799	11.837	-0.38709	0.0411	0.370991	no	Fluc vs TRIM14
APEH	3:49711434-49720934	Fluc	TRIM14	39.4388	30.3682	-0.377053	0.04115	0.371196	no	Fluc vs TRIM14
MOCOS	18:33767479-33848685	Fluc	TRIM14	0.826966	0.51174	-0.692417	0.04115	0.371196	no	Fluc vs TRIM14
PIN1	19:9945882-9960365	Fluc	TRIM14	60.766	46.7061	-0.379652	0.0414	0.372289	no	Fluc vs TRIM14
SPEF1	20:3758150-3762102	Fluc	TRIM14	0.916042	0.503057	-0.864691	0.04145	0.372551	no	Fluc vs TRIM14
C19orf25	19:1450147-1479228	Fluc	TRIM14	8.4864	6.20434	-0.451875	0.0415	0.372765	no	Fluc vs TRIM14
KIT	4:55524094-55606881	Fluc	TRIM14	2.89633	2.13806	-0.437926	0.0415	0.372765	no	Fluc vs TRIM14
SAP30	4:174292092-174298683	Fluc	TRIM14	26.2325	19.82	-0.404401	0.0415	0.372765	no	Fluc vs TRIM14
MRPS10	6:42174538-42185633	Fluc	TRIM14	35.7428	46.6404	0.383928	0.04155	0.373038	no	Fluc vs TRIM14
PGGT1B	5:114546526-114598569	Fluc	TRIM14	10.4538	13.7431	0.394681	0.04155	0.373038	no	Fluc vs TRIM14
MXRA8	1:1288070-1293915	Fluc	TRIM14	27.0056	20.5075	-0.397105	0.0416	0.373303	no	Fluc vs TRIM14
PAX3	2:223064605-223169936	Fluc	TRIM14	4.37551	3.02468	-0.532669	0.0417	0.37378	no	Fluc vs TRIM14
GAA	17:78075354-78093679	Fluc	TRIM14	12.8826	9.81194	-0.392813	0.04175	0.374013	no	Fluc vs TRIM14
CDH11	16:64980682-65155919	Fluc	TRIM14	17.2949	13.2475	-0.38463	0.0418	0.374234	no	Fluc vs TRIM14
FAM91A1	8:124780881-124827692	Fluc	TRIM14	16.5306	21.3839	0.371389	0.0418	0.374234	no	Fluc vs TRIM14
BMPER	7:33944522-34195484	Fluc	TRIM14	4.34799	5.74928	0.403033	0.0419	0.374682	no	Fluc vs TRIM14
IFFO1	12:6648693-6665249	Fluc	TRIM14	9.491	7.11536	-0.415623	0.04195	0.37489	no	Fluc vs TRIM14
PNMA2	8:26362195-26371483	Fluc	TRIM14	2.97987	2.20687	-0.433245	0.04195	0.37489	no	Fluc vs TRIM14
SQLE	8:126010719-126034525	Fluc	TRIM14	27.3617	35.4414	0.373278	0.04195	0.37489	no	Fluc vs TRIM14
ARL4D	17:41476352-41478504	Fluc	TRIM14	14.2111	10.6218	-0.419992	0.04215	0.375779	no	Fluc vs TRIM14
CDK5RAP3	17:46048428-46059147	Fluc	TRIM14	33.8318	25.9892	-0.380468	0.04215	0.375779	no	Fluc vs TRIM14
RRAD	16:66955581-66959439	Fluc	TRIM14	2.58967	1.69866	-0.608366	0.0422	0.376048	no	Fluc vs TRIM14
TDG	12:104359592-104382656	Fluc	TRIM14	21.2206	27.5241	0.375228	0.0422	0.376048	no	Fluc vs TRIM14
C22orf25	22:20008630-20053447	Fluc	TRIM14	5.88362	4.34904	-0.436009	0.04225	0.376254	no	Fluc vs TRIM14
CDV3	3:133292433-133309118	Fluc	TRIM14	86.0292	110.909	0.36648	0.04225	0.376254	no	Fluc vs TRIM14
MAGI1	3:65339905-66024509	Fluc	TRIM14	2.70621	2.03443	-0.411652	0.04225	0.376254	no	Fluc vs TRIM14
COMMD10	5:115420726-115628978	Fluc	TRIM14	13.2485	17.7048	0.418309	0.0423	0.376508	no	Fluc vs TRIM14
CD44	11:35160416-35253949	Fluc	TRIM14	187.639	242.804	0.371831	0.04235	0.376741	no	Fluc vs TRIM14
FRA10AC1	10:95427639-95462329	Fluc	TRIM14	4.99694	6.65032	0.412378	0.0424	0.376959	no	Fluc vs TRIM14
MORN4	10:99374309-99393913	Fluc	TRIM14	3.30206	2.36057	-0.484227	0.0424	0.376959	no	Fluc vs TRIM14
ITGA2	5:52285155-52390609	Fluc	TRIM14	1.14086	1.55079	0.442891	0.04255	0.377601	no	Fluc vs TRIM14
KIF3C	2:26149454-26205443	Fluc	TRIM14	5.75304	4.36855	-0.397169	0.04255	0.377601	no	Fluc vs TRIM14
TAF1A	1:222731243-222763275	Fluc	TRIM14	5.32676	7.20856	0.436453	0.04255	0.377601	no	Fluc vs TRIM14
SH3GLB2	9:131770312-131790579	Fluc	TRIM14	19.421	14.7823	-0.393748	0.04265	0.37814	no	Fluc vs TRIM14
SLC35E4	22:31031792-31043862	Fluc	TRIM14	5.0905	3.72444	-0.450784	0.04265	0.37814	no	Fluc vs TRIM14
ACSF3	16:89160216-89222171	Fluc	TRIM14	5.47026	4.06808	-0.427261	0.0428	0.378826	no	Fluc vs TRIM14
FAM131C	1:16384263-16400127	Fluc	TRIM14	1.02628	0.588721	-0.801762	0.0428	0.378826	no	Fluc vs TRIM14
PSG4	19:43696853-43709790	Fluc	TRIM14	20.7518	27.0569	0.38276	0.04285	0.379061	no	Fluc vs TRIM14
PIP5K1C	19:3630178-3700477	Fluc	TRIM14	13.1656	10.126	-0.378705	0.0429	0.379315	no	Fluc vs TRIM14
ACTR10	14:58666832-58702354	Fluc	TRIM14	16.9547	22.2622	0.392908	0.04295	0.379541	no	Fluc vs TRIM14
RHBDD3	22:29655843-29663914	Fluc	TRIM14	7.91208	5.73827	-0.463441	0.04295	0.379541	no	Fluc vs TRIM14
CASP1	11:104896234-104905884	Fluc	TRIM14	0.52943	0.225081	-1.234	0.043	0.379802	no	Fluc vs TRIM14
C19orf66	19:10196805-10213425	Fluc	TRIM14	5.42923	3.90513	-0.475377	0.04315	0.380546	no	Fluc vs TRIM14
BCL7C	16:30899115-30905399	Fluc	TRIM14	36.9976	28.1557	-0.394003	0.0432	0.380798	no	Fluc vs TRIM14
SEC24D	4:119643977-119757326	Fluc	TRIM14	19.2541	24.9183	0.372043	0.0432	0.380798	no	Fluc vs TRIM14
IKBKE	1:206643585-206670223	Fluc	TRIM14	1.10708	0.750671	-0.560501	0.04325	0.381043	no	Fluc vs TRIM14
TXN	9:113006091-113018920	Fluc	TRIM14	384.002	494.1	0.363687	0.04325	0.381043	no	Fluc vs TRIM14
LOC100507002	17:63096929-63107213	Fluc	TRIM14	2.20949	1.24839	-0.823637	0.0433	0.381318	no	Fluc vs TRIM14
MPHOSPH10	2:71357443-71377232	Fluc	TRIM14	17.269	22.4078	0.375822	0.0433	0.381318	no	Fluc vs TRIM14
ECM1	1:150480486-150486265	Fluc	TRIM14	15.8663	12.042	-0.397895	0.04335	0.381558	no	Fluc vs TRIM14
RNF208	9:140114698-140115775	Fluc	TRIM14	1.66025	0.910671	-0.866398	0.04335	0.381558	no	Fluc vs TRIM14
MRS2	6:24403152-24425816	Fluc	TRIM14	10.5081	13.7603	0.389008	0.0434	0.381806	no	Fluc vs TRIM14
FZD7	2:202899309-202903160	Fluc	TRIM14	9.46371	7.19514	-0.395382	0.0435	0.38223	no	Fluc vs TRIM14
NOP58	2:203130514-203168384	Fluc	TRIM14	59.96	77.188	0.364377	0.0435	0.38223	no	Fluc vs TRIM14
EPSTI1	13:43460523-43566407	Fluc	TRIM14	0.777895	0.498835	-0.641013	0.04355	0.382488	no	Fluc vs TRIM14
POLR3GL	1:145456235-145470387	Fluc	TRIM14	8.12856	5.95962	-0.447779	0.0436	0.38277	no	Fluc vs TRIM14
LEPROTL1	8:29952921-30002200	Fluc	TRIM14	22.2217	29.2144	0.39471	0.0437	0.38322	no	Fluc vs TRIM14
DAPK1	9:90112755-90323549	Fluc	TRIM14	1.05426	0.742399	-0.505968	0.04375	0.383485	no	Fluc vs TRIM14
FAM108C1	15:80987651-81047962	Fluc	TRIM14	12.859	16.9289	0.396707	0.0439	0.384229	no	Fluc vs TRIM14
BZW2	7:16685758-16746148	Fluc	TRIM14	46.4113	59.9181	0.368515	0.04395	0.384486	no	Fluc vs TRIM14
EFCAB11	14:90263468-90421089	Fluc	TRIM14	8.85246	12.3561	0.481072	0.04395	0.384486	no	Fluc vs TRIM14
ROGDI	16:4846962-4852951	Fluc	TRIM14	11.9036	8.91548	-0.417017	0.04395	0.384486	no	Fluc vs TRIM14
PTAR1	9:72324437-72374876	Fluc	TRIM14	4.35454	5.70158	0.388842	0.044	0.384707	no	Fluc vs TRIM14
SRRT	7:100472700-100486285	Fluc	TRIM14	97.6534	75.9203	-0.363184	0.0441	0.385156	no	Fluc vs TRIM14
EEA1	12:93166284-93323107	Fluc	TRIM14	5.013	6.55662	0.387278	0.04415	0.385416	no	Fluc vs TRIM14
FNDC3B	3:171757417-172118493	Fluc	TRIM14	15.2987	19.5888	0.356614	0.0443	0.386118	no	Fluc vs TRIM14
MIA3	1:222791443-222841351	Fluc	TRIM14	8.71573	11.253	0.368612	0.0443	0.386118	no	Fluc vs TRIM14
SPCS2	11:74660291-74690076	Fluc	TRIM14	75.3271	96.8614	0.362752	0.0443	0.386118	no	Fluc vs TRIM14
CDC42EP5	19:54976209-54984422	Fluc	TRIM14	1.80585	0.931389	-0.955221	0.0444	0.386557	no	Fluc vs TRIM14
NDE1	16:15737123-15950887	Fluc	TRIM14	11.45	8.71384	-0.393972	0.04445	0.386787	no	Fluc vs TRIM14
PDE4A	19:10527448-10580307	Fluc	TRIM14	2.90968	2.14505	-0.43985	0.0446	0.387553	no	Fluc vs TRIM14
CHST14	15:40763159-40765357	Fluc	TRIM14	20.7034	15.7908	-0.39078	0.04485	0.388777	no	Fluc vs TRIM14
YAF2	12:42550905-42632154	Fluc	TRIM14	3.49265	4.65844	0.415522	0.0449	0.389049	no	Fluc vs TRIM14
ATP6V0E1	5:172410762-172461900	Fluc	TRIM14	85.0458	110.59	0.378905	0.04495	0.389301	no	Fluc vs TRIM14
PLOD2	3:145787226-145879282	Fluc	TRIM14	105.451	134.977	0.356148	0.0452	0.390509	no	Fluc vs TRIM14
PSMC6	14:53173895-53194716	Fluc	TRIM14	72.1328	93.0308	0.367053	0.0453	0.391002	no	Fluc vs TRIM14
LYSMD3	5:89811443-89825401	Fluc	TRIM14	7.36869	9.67487	0.392836	0.04535	0.391213	no	Fluc vs TRIM14
SLC16A14	2:230899689-230933715	Fluc	TRIM14	2.70831	1.98899	-0.445359	0.04535	0.391213	no	Fluc vs TRIM14
E2F7	12:77415025-77459360	Fluc	TRIM14	10.9281	14.1278	0.370484	0.0454	0.391514	no	Fluc vs TRIM14
HIRIP3	16:30003641-30007417	Fluc	TRIM14	20.2757	15.6589	-0.372763	0.0454	0.391514	no	Fluc vs TRIM14
KCNAB1	3:155838336-156256927	Fluc	TRIM14	0.4845	0.742194	0.615299	0.0454	0.391514	no	Fluc vs TRIM14
LRP3	19:33685598-33716756	Fluc	TRIM14	12.8682	9.84814	-0.38589	0.04545	0.391744	no	Fluc vs TRIM14
RALGDS	9:135973106-136024588	Fluc	TRIM14	15.0511	11.5548	-0.381379	0.0455	0.391957	no	Fluc vs TRIM14
TWISTNB	7:19735084-19748660	Fluc	TRIM14	9.84687	12.8709	0.38638	0.04555	0.392183	no	Fluc vs TRIM14
ALDH7A1	5:125877532-125931082	Fluc	TRIM14	32.5582	25.4261	-0.35671	0.0457	0.392877	no	Fluc vs TRIM14
S100A6	1:153507075-153508717	Fluc	TRIM14	319.201	247.68	-0.365991	0.0457	0.392877	no	Fluc vs TRIM14
ZNF862	7:149535508-149564568	Fluc	TRIM14	0.609132	0.415309	-0.552569	0.0457	0.392877	no	Fluc vs TRIM14
KCNE1	21:35818985-35884573	Fluc	TRIM14	0.540198	0.329369	-0.713783	0.0458	0.393346	no	Fluc vs TRIM14
PAPD4	5:78908242-78982471	Fluc	TRIM14	7.913	10.3725	0.390465	0.04585	0.393605	no	Fluc vs TRIM14
SH3BP1	22:38035683-38052050	Fluc	TRIM14	11.2254	8.48717	-0.403408	0.04605	0.394593	no	Fluc vs TRIM14
FAM125B	9:129089122-129269320	Fluc	TRIM14	6.13198	4.63348	-0.404257	0.0461	0.394872	no	Fluc vs TRIM14
PPP1R37	19:45596430-45650543	Fluc	TRIM14	16.7275	12.7934	-0.386823	0.0461	0.394872	no	Fluc vs TRIM14
EPOR	19:11487880-11495018	Fluc	TRIM14	1.82483	1.23016	-0.568918	0.04615	0.39513	no	Fluc vs TRIM14
SF3A2	19:2236815-2248678	Fluc	TRIM14	93.9024	72.9076	-0.365093	0.0462	0.39538	no	Fluc vs TRIM14
PPP2CB	8:30643125-30670352	Fluc	TRIM14	66.1167	84.8029	0.359098	0.04625	0.395622	no	Fluc vs TRIM14
SLMAP	3:57743173-57914894	Fluc	TRIM14	9.48699	12.3534	0.380882	0.04625	0.395622	no	Fluc vs TRIM14
DMC1	22:38914953-38966189	Fluc	TRIM14	2.00629	1.39257	-0.526778	0.04635	0.396101	no	Fluc vs TRIM14
NISCH	3:52489523-52527088	Fluc	TRIM14	14.5961	11.2922	-0.37025	0.04635	0.396101	no	Fluc vs TRIM14
IFNAR1	21:34697213-34732129	Fluc	TRIM14	11.4976	14.8598	0.370082	0.0464	0.396342	no	Fluc vs TRIM14
VPS54	2:64119666-64246214	Fluc	TRIM14	5.03917	6.63604	0.397138	0.0464	0.396342	no	Fluc vs TRIM14
CYB5R4	6:84569369-84670146	Fluc	TRIM14	8.22535	10.8699	0.402194	0.04655	0.39712	no	Fluc vs TRIM14
SERPING1	11:57365026-57382326	Fluc	TRIM14	1.58805	1.0285	-0.626716	0.0466	0.397321	no	Fluc vs TRIM14
ZNF446	19:58987794-58992597	Fluc	TRIM14	4.73365	3.41619	-0.470565	0.0466	0.397321	no	Fluc vs TRIM14
CSNK1G2	19:1941160-1981337	Fluc	TRIM14	28.5915	22.0837	-0.372601	0.0467	0.397876	no	Fluc vs TRIM14
ETF1	5:137841781-137878989	Fluc	TRIM14	72.7576	92.6966	0.349418	0.0467	0.397876	no	Fluc vs TRIM14
QPCT	2:37571752-37600465	Fluc	TRIM14	1.80086	2.63788	0.550696	0.047	0.399386	no	Fluc vs TRIM14
LZTS2	10:102756863-102790914	Fluc	TRIM14	21.9151	16.8714	-0.377346	0.04705	0.399632	no	Fluc vs TRIM14
ORC1	1:52838500-52870143	Fluc	TRIM14	14.7435	11.3734	-0.374409	0.0471	0.399894	no	Fluc vs TRIM14
IGSF8	1:160061128-160068618	Fluc	TRIM14	12.7407	9.65631	-0.399901	0.04715	0.400112	no	Fluc vs TRIM14
ACSS2	20:33462765-33515769	Fluc	TRIM14	7.38762	5.59354	-0.401348	0.0472	0.40031	no	Fluc vs TRIM14
C7orf73	7:135347220-135361160	Fluc	TRIM14	24.647	32.0304	0.378028	0.0473	0.400812	no	Fluc vs TRIM14
TET1	10:70320116-70454239	Fluc	TRIM14	1.05968	0.776533	-0.448515	0.0473	0.400812	no	Fluc vs TRIM14
FAM19A5	22:48885287-49147744	Fluc	TRIM14	3.17139	2.27678	-0.478119	0.04735	0.401045	no	Fluc vs TRIM14
NIP7	16:69362523-69377014	Fluc	TRIM14	40.0569	54.1647	0.435301	0.04735	0.401045	no	Fluc vs TRIM14
NTM	11:131240370-132206716	Fluc	TRIM14	1.78861	2.54915	0.511183	0.0475	0.401814	no	Fluc vs TRIM14
PPOX	1:161136180-161141010	Fluc	TRIM14	5.35467	3.85823	-0.472858	0.04755	0.402047	no	Fluc vs TRIM14
MAPK6	15:52311410-52358462	Fluc	TRIM14	28.8055	36.9698	0.360005	0.04765	0.402538	no	Fluc vs TRIM14
SEC62	3:169684579-169716161	Fluc	TRIM14	24.9581	32.0348	0.360133	0.04765	0.402538	no	Fluc vs TRIM14
CDRT15P1	17:13927814-13928915	Fluc	TRIM14	0.663885	1.22508	0.883872	0.04775	0.402997	no	Fluc vs TRIM14
CMTM7	3:32433162-32496333	Fluc	TRIM14	10.3305	13.9352	0.431821	0.0478	0.403268	no	Fluc vs TRIM14
AIP	11:67250504-67258579	Fluc	TRIM14	76.4269	59.4017	-0.363578	0.04785	0.403463	no	Fluc vs TRIM14
GNA11	19:3094407-3121468	Fluc	TRIM14	45.327	34.9738	-0.374099	0.04795	0.403916	no	Fluc vs TRIM14
SLC4A8	12:51745832-51909547	Fluc	TRIM14	4.20543	2.74027	-0.617934	0.04795	0.403916	no	Fluc vs TRIM14
ZNF488	10:48355088-48373866	Fluc	TRIM14	4.5102	3.36057	-0.424487	0.04795	0.403916	no	Fluc vs TRIM14
INHBB	2:121103718-121109383	Fluc	TRIM14	40.4597	31.4947	-0.361377	0.048	0.404142	no	Fluc vs TRIM14
NIPA2	15:23004683-23034427	Fluc	TRIM14	31.7718	40.9146	0.364868	0.048	0.404142	no	Fluc vs TRIM14
DENND6A	3:57611180-57678816	Fluc	TRIM14	4.37643	5.80093	0.406529	0.0481	0.404614	no	Fluc vs TRIM14
MMGT1	X:135044230-135056134	Fluc	TRIM14	13.2937	17.3358	0.383014	0.0481	0.404614	no	Fluc vs TRIM14
PPAPDC1A	10:122216465-122349367	Fluc	TRIM14	7.2169	9.80381	0.441963	0.0481	0.404614	no	Fluc vs TRIM14
SOCS2	12:93959403-93970521	Fluc	TRIM14	3.02719	4.12881	0.447748	0.0482	0.404997	no	Fluc vs TRIM14
PNPLA7	9:140354404-140444986	Fluc	TRIM14	0.571014	0.371775	-0.619094	0.0483	0.405471	no	Fluc vs TRIM14
FAM206A	9:111696672-111703238	Fluc	TRIM14	19.6421	25.5249	0.377956	0.04835	0.405707	no	Fluc vs TRIM14
BTN3A3	6:26440699-26453643	Fluc	TRIM14	0.814302	0.536215	-0.602752	0.0484	0.405892	no	Fluc vs TRIM14
ASPH	8:62200524-62627199	Fluc	TRIM14	109.781	141.146	0.362556	0.04845	0.406124	no	Fluc vs TRIM14
USPL1	13:31191829-31233686	Fluc	TRIM14	4.77562	6.27545	0.394032	0.04855	0.4066	no	Fluc vs TRIM14
DNAJB9	7:108210188-108215294	Fluc	TRIM14	4.69843	6.27913	0.418386	0.04865	0.407019	no	Fluc vs TRIM14
PRMT3	11:20409075-20530879	Fluc	TRIM14	14.5303	18.8303	0.37399	0.04865	0.407019	no	Fluc vs TRIM14
ATG12	5:115163892-115177548	Fluc	TRIM14	14.505	18.6672	0.363953	0.0487	0.407214	no	Fluc vs TRIM14
KIF20A	5:137514416-137549032	Fluc	TRIM14	63.1526	46.2088	-0.450676	0.0488	0.407557	no	Fluc vs TRIM14
MYPN	10:69865873-69971774	Fluc	TRIM14	1.4494	1.05424	-0.459246	0.0488	0.407557	no	Fluc vs TRIM14
VTA1	6:142468409-142542085	Fluc	TRIM14	41.0356	52.5457	0.356698	0.0488	0.407557	no	Fluc vs TRIM14
ZNF140	12:133657036-133684260	Fluc	TRIM14	1.40123	1.97276	0.493522	0.0488	0.407557	no	Fluc vs TRIM14
MC1R	16:89984286-89987385	Fluc	TRIM14	3.65702	2.69692	-0.439356	0.04885	0.407775	no	Fluc vs TRIM14
TMEM168	7:112405786-112430478	Fluc	TRIM14	6.1843	8.10969	0.391036	0.04885	0.407775	no	Fluc vs TRIM14
TMEM30A	6:75962637-75994632	Fluc	TRIM14	43.6569	55.8311	0.35486	0.04885	0.407775	no	Fluc vs TRIM14
LGALS3	14:55595934-55612148	Fluc	TRIM14	53.5055	41.0707	-0.381577	0.0489	0.408029	no	Fluc vs TRIM14
RNF40	16:30759619-30787628	Fluc	TRIM14	37.7763	29.0647	-0.378212	0.0489	0.408029	no	Fluc vs TRIM14
ARMCX1	X:100805513-100809683	Fluc	TRIM14	5.52145	7.3358	0.409908	0.04895	0.408267	no	Fluc vs TRIM14
ZNF319	16:58028572-58033762	Fluc	TRIM14	4.20507	3.1435	-0.419759	0.04895	0.408267	no	Fluc vs TRIM14
GPSM1	9:139221931-139254057	Fluc	TRIM14	23.4431	18.116	-0.371894	0.049	0.408449	no	Fluc vs TRIM14
NUDT1	7:2281856-2290780	Fluc	TRIM14	59.0036	45.3319	-0.380277	0.0491	0.408841	no	Fluc vs TRIM14
ACAD10	12:112123856-112194911	Fluc	TRIM14	4.5352	3.42561	-0.404805	0.04915	0.409058	no	Fluc vs TRIM14
FRMD5	15:44165729-44487429	Fluc	TRIM14	2.90738	3.9706	0.449638	0.04915	0.409058	no	Fluc vs TRIM14
RANBP6	9:6011018-6015640	Fluc	TRIM14	10.5405	13.7054	0.378811	0.04915	0.409058	no	Fluc vs TRIM14
PMP22	17:15133095-15168644	Fluc	TRIM14	23.9324	18.3155	-0.385899	0.0492	0.409291	no	Fluc vs TRIM14
DNAJC24	11:31391376-31531169	Fluc	TRIM14	7.23357	9.61792	0.411018	0.04925	0.409512	no	Fluc vs TRIM14
NME3	16:1820320-1821710	Fluc	TRIM14	8.40492	5.84127	-0.524953	0.04925	0.409512	no	Fluc vs TRIM14
ARHGAP29	1:94634462-94703307	Fluc	TRIM14	12.236	9.51581	-0.362735	0.0493	0.40974	no	Fluc vs TRIM14
LOC148709	1:202830881-202844369	Fluc	TRIM14	0.557964	0.301436	-0.888319	0.04945	0.410429	no	Fluc vs TRIM14
TFR2	7:100218038-100239173	Fluc	TRIM14	0.801503	0.491604	-0.705211	0.04945	0.410429	no	Fluc vs TRIM14
USP49	6:41765382-41863099	Fluc	TRIM14	1.72617	1.20253	-0.521506	0.04945	0.410429	no	Fluc vs TRIM14
MYCBP	1:39328161-39347298	Fluc	TRIM14	17.9266	23.1463	0.368678	0.0495	0.410657	no	Fluc vs TRIM14
PEX11G	19:7541755-7553924	Fluc	TRIM14	0.649897	0.239136	-1.44238	0.0495	0.410657	no	Fluc vs TRIM14
CDC25A	3:48198667-48229801	Fluc	TRIM14	12.4952	16.0967	0.365392	0.04955	0.410868	no	Fluc vs TRIM14
PHLDA3	1:201434606-201438299	Fluc	TRIM14	17.9164	13.5957	-0.398127	0.04955	0.410868	no	Fluc vs TRIM14
PXMP2	12:133264191-133281577	Fluc	TRIM14	19.4226	14.6055	-0.411221	0.04955	0.410868	no	Fluc vs TRIM14
EMC2	8:109455852-109499136	Fluc	TRIM14	23.5583	30.6025	0.377412	0.0496	0.411096	no	Fluc vs TRIM14
AGSK1	15:82753446-82798323	Fluc	TRIM14	2.4686	1.44609	-0.771536	0.0497	0.411562	no	Fluc vs TRIM14
DNASE2	19:12986024-12992335	Fluc	TRIM14	9.01159	6.81643	-0.402765	0.0497	0.411562	no	Fluc vs TRIM14
ZNF146	19:36673186-36729676	Fluc	TRIM14	33.0677	42.3623	0.357357	0.0497	0.411562	no	Fluc vs TRIM14
BICC1	10:60272903-60588845	Fluc	TRIM14	7.69759	5.84417	-0.39741	0.0498	0.412023	no	Fluc vs TRIM14
PHF21B	22:45277041-45405809	Fluc	TRIM14	0.773167	0.507525	-0.607301	0.0498	0.412023	no	Fluc vs TRIM14
UGGT2	13:96453833-96705736	Fluc	TRIM14	4.64848	6.08926	0.389507	0.0498	0.412023	no	Fluc vs TRIM14
LPAR3	1:85279085-85358896	Fluc	TRIM14	1.78331	1.16076	-0.619493	0.04985	0.412225	no	Fluc vs TRIM14
CDC45	22:19467413-19508135	Fluc	TRIM14	45.3887	35.4061	-0.358332	0.04995	0.412689	no	Fluc vs TRIM14
PLAT	8:42032235-42065194	Fluc	TRIM14	8.58733	6.55955	-0.388613	0.04995	0.412689	no	Fluc vs TRIM14

## Sheet: Tab 2
© 2000-2015 QIAGEN. All rights reserved.
Upstream Regulator	Exp Log Ratio	Molecule Type	Predicted Activation State	Activation z-score	p-value of overlap	Target molecules in dataset	Mechanistic Network
TGFB1		growth factor		1.732	1.07E-03	CXCL8,HAS2,IL11,RHOD,SCG5,TGFBR2	8 (3)
Cg		complex		1.353	1.88E-06	CXCL8,ESM1,FST,HAS2,IL11,PMAIP1
TREM1		transmembrane receptor		1.300	5.04E-04	ACKR3,CXCL8,RCAN1,SCG5,SERPINB2
IFNL1		cytokine		1.109	8.40E-05	CXCL8,IFI44,IFITM1,TRIM14
TP53		transcription regulator		0.731	1.72E-02	CXCL8,DBP,HSPA1A/HSPA1B,ID2,PMAIP1,TGFBR2
IFNA2		cytokine		0.679	2.96E-04	IFI44,IFITM1,PMAIP1,TRIM14
SMARCA4		transcription regulator		0.632	6.85E-07	CALB2,GCHFR,IFITM1,IL11,MGP,SCG5,SEMA3B,SEMA7A,SERPINB2,SOD3,TSPAN13
TNF		cytokine		0.439	6.94E-06	CNN1,CXCL8,DUSP10,FST,H19,IGFBP2,KRT34,PMAIP1,SERPINB2,TGFBR2
IFNG		cytokine		0.219	6.44E-03	CXCL8,HSPA1A/HSPA1B,IFI44,PMAIP1,SEPT4
TP63		transcription regulator		0.156	6.82E-05	ADAMTS1,CXCL8,DUSP10,FST,PMAIP1,SERPINB2
ERK		group		0.147	2.96E-04	CXCL8,DIO2,FST,SERPINB2
estrogen receptor		group		0.000	1.03E-04	CALB2,CXCL8,FGF5,HSPA1A/HSPA1B,PCDH7,TGFBR2
CBX5		transcription regulator		0.000	8.03E-04	GCHFR,QPRT,SCG5,TSPAN13
MAPK1		kinase		-1.000	3.70E-03	IFI44,IFITM1,KRT34,TRIM14
Hdac		group		-1.966	3.19E-05	CXCL8,CYP24A1,FBXO32,TGFBR2	4 (2)
ESR1		ligand-dependent nuclear receptor	Inhibited	-2.177	1.87E-03	ACKR3,CXCL8,FST,IFI44,IGFBP2,SEMA3B
CD300LF		other			7.68E-03	CXCL8
BIRC3		enzyme			2.29E-02	CXCL8
MEF2		group			1.53E-02	KLF2
Creb		group			1.65E-02	CEBPD,HAS2
Rsk		group			3.85E-03	CXCL8
PI3K (complex)		complex			2.11E-03	CXCL8,H19,IGFBP2
ERK1/2		group			9.02E-03	CXCL8,H19,IL11
P38 MAPK		group			1.93E-03	CXCL8,DIO2,FST,RCAN1
Ctbp		group			3.78E-02	ACKR3
TCR		complex			2.38E-02	CXCL8,IFI44,PMAIP1
RNA polymerase II		complex			1.07E-02	CXCL8,HAS2,HSPA1A/HSPA1B
Rb		group			4.89E-02	DUSP10
Hsp70		group			2.66E-02	CXCL8
Ras		group			1.91E-02	CXCL8
Tnf receptor		group			1.91E-02	CXCL8
Fibrinogen		complex			1.53E-02	CXCL8
Calcineurin protein(s)		complex			1.53E-02	RCAN1
Histone h3		group			2.70E-02	ACKR3,CXCL8,RCAN1
C1q		complex			1.91E-02	CXCL8
Vegf		group			1.91E-02	CXCL8
Akt		group			1.24E-02	CXCL8,PMAIP1
IKK (complex)		complex			7.68E-03	CXCL8
PDGF BB		complex			3.47E-02	CNN1,CXCL8
HOTAIR		other			4.52E-02	IFITM1
HAS2-AS1	1.314	other			3.85E-03	HAS2
FFAR4		g-protein coupled receptor			1.15E-02	CXCL8
IgG		complex			1.02E-02	CEBPD,FST,IFITM1
Fc gamma receptor		group			2.66E-02	CXCL8
THRAP3		transcription regulator			7.68E-03	HAS2
SENP7		peptidase			7.68E-03	CXCL8
PDLIM2	-0.536	other			4.61E-02	CXCL8,IFI44
CBX7	-0.498	other			1.29E-03	CXCL8,PAPPA
FOXL2		transcription regulator			9.99E-04	IL11,NFATC2,SERPINB2
NANOG		transcription regulator			3.98E-02	FGF5,HSPA1A/HSPA1B
WWTR1		transcription regulator			2.66E-02	ID2
TNIP3		other			1.53E-02	CXCL8
ZNF652		other			2.66E-02	TGFBR2
TRIM29		transcription regulator			7.68E-03	PMAIP1
BCAS2		other			1.53E-02	PMAIP1
IL36B		cytokine			3.04E-02	CXCL8
PIP5K1A		kinase			7.68E-03	CXCL8
TRIM38		other			2.29E-02	CXCL8
HIST1H1D		other			3.85E-03	H19
MYOC		other			2.67E-02	ADAMTS1,CHRDL1
WBSCR22		enzyme			1.53E-02	CXCL8
MARCH6		enzyme			3.85E-03	DIO2
LILRA2		other			3.78E-02	CXCL8
SIRT6		enzyme			2.29E-02	CXCL8
Histone h4		group			5.15E-05	CXCL8,HAS2,PMAIP1,TGFBR2	5 (2)
CUZD1		other			3.85E-03	ID2
DUOX1		enzyme			3.85E-03	CXCL8
NAA30		enzyme			1.15E-02	PMAIP1
DGKH		kinase			1.15E-02	CXCL8
PADI2		enzyme			3.04E-02	CXCL8
OSCAR		other			3.41E-02	CXCL8
HTR2B		g-protein coupled receptor			7.68E-03	SERPINB2
BMPR2		kinase			1.53E-02	ID2
P2RY6		g-protein coupled receptor			1.15E-02	CXCL8
STK40		kinase			1.53E-02	CXCL8
EGLN2		enzyme			3.85E-03	CXCL8
SBDS	0.444	other			4.31E-03	FBXO32,HSPA6,PCDH7
SENP5		peptidase			7.68E-03	CXCL8
CYSLTR2		g-protein coupled receptor			7.68E-03	CXCL8
GPBAR1		g-protein coupled receptor			7.68E-03	DIO2
TLR7		transmembrane receptor			3.64E-03	CREB5,CXCL8,IFITM1
SMAD1/5		group			1.91E-02	ID2
KIAA1524		other			1.53E-03	DCN,GPR37,RHOD
AFAP1L2		other			3.85E-03	CXCL8
Iga		complex			3.78E-02	CXCL8
hemoglobin		complex			7.68E-03	CXCL8
SCAVENGER receptor CLASS A		group			1.53E-02	CXCL8
Cebp		complex			1.91E-02	CXCL8
STAT3		transcription regulator			1.74E-03	CXCL8,HAS2,NFATC2,PMAIP1
FLII		other			1.15E-02	CXCL8
MAX		transcription regulator			8.01E-03	FBXO32,ID2
TIRAP		other			1.91E-02	CXCL8
E2F5		transcription regulator			5.17E-04	DUSP10,SERPINB2
PGF	-0.670	growth factor			1.91E-02	CXCL8
Cdk		group			2.29E-02	CXCL8
PI3K (family)		group			1.76E-03	CXCL8,FBXO32,KLF2
BMP10		growth factor			2.29E-02	ID2
HDAC5	-0.523	transcription regulator			1.53E-02	KLF2
CXCL8	2.460	cytokine			8.01E-03	ACKR3,CXCL8
HLX		transcription regulator			3.51E-03	CXCL8,PAPPA
DAPK1	-0.506	kinase			3.85E-03	CXCL8
REL		transcription regulator			4.82E-03	CXCL8,PMAIP1
C1QBP		transcription regulator			3.04E-02	CXCL8
NOD1		other			1.53E-02	CXCL8
PRL		cytokine			2.92E-03	IFI44,IFITM1,TRIM14
TNFSF12		cytokine			3.41E-02	CXCL8
GNA14		enzyme			7.68E-03	CXCL8
REV1		enzyme			2.29E-02	PMAIP1
HSPB2		other			1.91E-02	CXCL8
MED12		transcription regulator			1.91E-02	CREB5
PPARG		ligand-dependent nuclear receptor			1.71E-02	CXCL8,TGFBR2
ALB		transporter			1.91E-02	CXCL8
IL11	1.802	cytokine			2.66E-02	CXCL8
GDF2		growth factor			3.41E-02	ID2
PHB2		transcription regulator			4.15E-02	IL11
MEFV		other			1.53E-02	CXCL8
DNMT1		enzyme			3.51E-03	CYP24A1,SERPINB2
GFPT1	0.487	enzyme			3.85E-03	HAS2
KLF9		transcription regulator			2.29E-02	PMAIP1
TRPM2		ion channel			2.29E-02	CXCL8
IL10		cytokine			3.30E-02	CXCL8,DCN
HOXA13		transcription regulator			4.52E-02	KRT34
TNFAIP3	0.674	enzyme			2.66E-02	CXCL8
IL1R1		transmembrane receptor			1.91E-02	CXCL8
MYOCD		transcription regulator			1.84E-02	CNN1,NFATC2
CD82		other			3.85E-03	DCN
CEBPA		transcription regulator			1.02E-02	CXCL8,ID2,NFATC2
TANK		other			7.68E-03	CXCL8
ADAM17		peptidase			1.53E-02	CXCL8
KSR2		kinase			3.85E-03	CXCL8
SP1		transcription regulator			3.19E-04	ADAMTS1,CEBPD,CXCL8,HAS2,PMAIP1,TGFBR2
TNFRSF18		transmembrane receptor			2.29E-02	CXCL8
FLI1		transcription regulator			3.78E-02	ID2
SIAH2		transcription regulator			7.68E-03	CYP24A1
MAP3K3		kinase			1.15E-02	CXCL8
TFRC	0.822	transporter			2.66E-02	ID2
DYRK1B	-0.636	kinase			2.66E-02	SOD3
TERT		enzyme			6.72E-03	CXCL8,SERPINB2	4 (2)
PYCARD	-1.036	transcription regulator			8.72E-05	CXCL8,DUSP10
mir-515		microrna			4.03E-04	CXCL8,TGFBR2
miR-31-5p (and other miRNAs w/seed GGCAAGA)		mature microrna			1.91E-02	CXCL8
mir-146		microrna			4.15E-02	CXCL8
miR-21-5p (and other miRNAs w/seed AGCUUAU)		mature microrna			4.52E-02	TGFBR2
mir-373		microrna			7.86E-04	CXCL8,TGFBR2
TLR2		transmembrane receptor			2.17E-02	CXCL8,KLF2
F2RL1	0.983	g-protein coupled receptor			1.53E-02	CXCL8
MXI1		transcription regulator			4.52E-02	ID2
F3		transmembrane receptor			1.91E-02	CXCL8
NEUROG1		transcription regulator			2.24E-02	HAS2,PAPPA
PRTN3		peptidase			2.29E-02	CXCL8
TGFA		growth factor			4.89E-02	CXCL8
BGN	-0.450	other			7.68E-03	CXCL8
DICER1		enzyme			2.24E-02	CXCL8,KRTAP2-3/KRTAP2-4
CCL21		cytokine			7.68E-03	CXCL8
CREB1		transcription regulator			4.89E-04	CXCL8,DIO2,HAS2
IRAK4		kinase			4.89E-02	CXCL8
HOXB9	0.473	transcription regulator			1.91E-02	CXCL8
SUZ12		enzyme			3.38E-02	ACKR3,FBXO32
S100A9		other			2.66E-02	CXCL8
PTGER2		g-protein coupled receptor			3.41E-02	CXCL8
CEBPB		transcription regulator			3.22E-02	CXCL8,NFATC2
FBN1		other			4.89E-02	TGFBR2
IL1R2		transmembrane receptor			1.53E-02	CXCL8
PPRC1		transcription regulator			6.92E-04	CXCL8,ESM1,KRT34
MED1		transcription regulator			8.92E-03	HAS2,ID2
HSPB3		other			1.15E-02	CXCL8
UGDH		enzyme			7.68E-03	HAS2
TSC22D1		transcription regulator			1.15E-02	CXCL8
HS6ST1	-0.611	enzyme			1.15E-02	CXCL8
TNFRSF25		transmembrane receptor			1.15E-02	CXCL8
BSG	-0.408	transporter			4.15E-02	CXCL8
UPF2		other			5.55E-03	RCAN1,TSPAN13
HDAC9	1.062	transcription regulator			1.53E-02	KLF2
SAA1		transporter			1.91E-02	CXCL8
ITGAM		transmembrane receptor			1.53E-02	CXCL8
TLR5		transmembrane receptor			3.78E-02	CXCL8
LPAR1	-0.530	g-protein coupled receptor			3.04E-02	CXCL8
PTGER4		g-protein coupled receptor			3.04E-02	CXCL8
NFIX	-0.392	transcription regulator			4.15E-02	CXCL8
XIAP		enzyme			2.29E-02	CXCL8
KCNMA1		ion channel			1.15E-02	CXCL8
PSMB1		peptidase			7.68E-03	SERPINB2
SUPT16H		transcription regulator			6.93E-05	HSPA1A/HSPA1B,ID2,IFITM1
LNX2		other			4.15E-02	HES6
FCER2		transmembrane receptor			2.29E-02	CXCL8
PLA2G4A		enzyme			1.53E-02	CXCL8
CD74		transmembrane receptor			7.68E-03	CXCL8
DUSP1		phosphatase			2.29E-02	CXCL8
LIMA1		other			4.15E-02	ID2
TGM2		enzyme			4.30E-02	CXCL8,SEMA7A,SERPINB2
NOD2		other			7.86E-04	CXCL8,KLF2
ERN1		kinase			9.39E-03	IFITM1,SERPINB2
ZBTB7A		transcription regulator			3.41E-02	H19
TP73		transcription regulator			1.78E-02	DBP,HSPA1A/HSPA1B,PMAIP1
DHX9		enzyme			1.53E-02	TGFBR2
ONECUT1		transcription regulator			3.78E-02	CEBPD
SYK		kinase			4.15E-02	CXCL8
VDR		transcription regulator			1.29E-03	CXCL8,CYP24A1
RXRA		ligand-dependent nuclear receptor			9.99E-04	CEBPD,CYP24A1,HAS2
FOXO1		transcription regulator			2.75E-02	CXCL8,FBXO32
P2RY2		g-protein coupled receptor			7.68E-03	CXCL8
S100A6	-0.366	transporter			4.82E-03	ADAMTS1,CXCL8
SP3		transcription regulator			4.34E-02	HAS2,TGFBR2
SYVN1		transporter			1.44E-02	DIO2,IFI44,IRAK2
NFYA		transcription regulator			2.93E-03	COL11A1,PMAIP1
TICAM1		other			4.52E-02	CXCL8
MAPKAPK2		kinase			1.53E-02	CXCL8
TPSD1		peptidase			3.85E-03	CXCL8
SPHK1		kinase			4.52E-02	CXCL8
LPA		other			4.37E-05	CXCL8,SERPINB2
PIK3R1		kinase			4.15E-02	CXCL8
OTUD7B		peptidase			1.91E-02	CXCL8
PTAFR		g-protein coupled receptor			1.91E-02	CXCL8
HSPB6		other			1.15E-02	CXCL8
CKS1B		kinase			1.15E-02	CXCL8
BCL3	-0.589	transcription regulator			4.03E-04	CXCL8,ID2
IL1RN		cytokine			2.83E-02	IFI44,PMAIP1
EZH2		transcription regulator			5.88E-03	ACKR3,CXCL8,IL11
EP300		transcription regulator			2.45E-02	CXCL8,ID2
MITF		transcription regulator			7.35E-03	CXCL8,FBXO32,MGP
TRAF6		enzyme			4.15E-02	CXCL8
F7		peptidase			1.34E-04	CXCL8,FGF5,SERPINB2
DNAJA3		other			1.15E-02	CXCL8
PRB1/PRB2		other			3.85E-03	SERPINB2
PANDAR		other			1.91E-02	PMAIP1
FSTL3		other			1.53E-02	FST
RARG	-0.606	ligand-dependent nuclear receptor			1.91E-02	HAS2
IL25		cytokine			3.04E-02	CXCL8
HNRNPA2B1		other			1.99E-03	H19,IGFBP2,PAPPA,SEMA3B
BIRC2		enzyme			4.52E-02	CXCL8
LPAR2	-0.817	g-protein coupled receptor			1.53E-02	CXCL8
CCNT1		transcription regulator			1.15E-02	CXCL8
NLRP12		other			3.04E-02	CXCL8
CTBP1		enzyme			3.41E-02	ACKR3
IL1A		cytokine			3.55E-02	CXCL8,IL11
FAS		transmembrane receptor			9.87E-03	CEBPD,CXCL8
TNFRSF12A		transmembrane receptor			2.29E-02	CXCL8
ADORA2B		g-protein coupled receptor			1.53E-02	CXCL8
MAP3K8		kinase			1.53E-02	CXCL8
HSPB8	0.798	kinase			1.15E-02	CXCL8
FHL2		transcription regulator			1.15E-02	CNN1
MMP8		peptidase			7.68E-03	CXCL8
IL12B		cytokine			1.29E-03	CEBPD,CXCL8
CCL5		cytokine			1.09E-02	CXCL8,SERPINB2
KLF6	0.495	transcription regulator			3.21E-03	CXCL8,PMAIP1
IKBKG		kinase			1.53E-02	CXCL8
IL18		cytokine			1.97E-02	CXCL8,TGFBR2
SCD		enzyme			3.41E-02	CXCL8
ATG7		enzyme			3.04E-02	CXCL8
BTK		kinase			7.57E-03	CXCL8,IFITM1
ITGAX		transmembrane receptor			1.53E-02	CXCL8
BMX		kinase			3.85E-03	CXCL8
LY6E		other			7.86E-04	CXCL8,IRAK2
DDIT3		transcription regulator			2.66E-02	IRAK2
SENP6		peptidase			7.68E-03	CXCL8
MAP3K10		kinase			3.85E-03	CXCL8
GNA13		enzyme			7.68E-03	CXCL8
CLU		other			3.41E-02	CXCL8
SOX9	0.618	transcription regulator			4.89E-02	H19
FABP5		transporter			1.15E-02	CXCL8
FASN		enzyme			2.66E-02	CXCL8
FOSL2		transcription regulator			9.40E-04	CXCL8,SERPINB2
IL18RAP		transmembrane receptor			1.91E-02	CXCL8
ITGB3	0.667	transmembrane receptor			4.15E-02	HAS2
MNT		transcription regulator			3.41E-02	FBXO32
PHB		transcription regulator			1.91E-02	CXCL8
PLA2G2A		enzyme			1.53E-02	CXCL8
TNFSF9		cytokine			2.66E-02	CXCL8
GPR32		g-protein coupled receptor			7.68E-03	CXCL8
TMEM9B		other			7.68E-03	CXCL8
TLR9		transmembrane receptor			1.47E-02	CXCL8,IFITM1
SSRP1		other			3.82E-03	ID2,IFITM1
RIPK1		kinase			2.66E-02	CXCL8
VCP		enzyme			7.68E-03	CXCL8
IL13		cytokine			3.22E-02	ACKR3,CXCL8,DUSP10
HDAC4		transcription regulator			3.78E-02	KLF2
PDPK1		kinase			7.68E-03	CXCL8
PTHLH	0.700	other			4.89E-02	HSPA1A/HSPA1B
LPAR3	-0.619	g-protein coupled receptor			1.15E-02	CXCL8
DACH1		transcription regulator			1.53E-02	CXCL8
ELANE		peptidase			2.66E-02	CXCL8
HSPD1		enzyme			3.78E-02	NFATC2
PELI2		other			3.85E-03	CXCL8
TLR6		transmembrane receptor			4.52E-02	CXCL8
NFKB1		transcription regulator			3.06E-02	CXCL8,HAS2
FOSB	-0.531	transcription regulator			1.53E-02	SERPINB2
IRF9	-0.465	transcription regulator			3.04E-02	IFITM1
ENTPD1		enzyme			3.85E-03	CXCL8
BMP7		growth factor			3.21E-03	CXCL8,ID2
IRAK2	1.247	kinase			1.91E-02	CXCL8
ELF4		transcription regulator			1.69E-03	CXCL8,RCAN1
TBK1		kinase			4.52E-02	CXCL8
FOXO3		transcription regulator			1.59E-02	CXCL8,FBXO32
PTGER1		g-protein coupled receptor			1.53E-02	CXCL8
BCL10		transcription regulator			7.68E-03	CXCL8
FOS	-0.648	transcription regulator			1.02E-04	CXCL8,DIO2,IL11,SERPINB2
FOSL1		transcription regulator			2.65E-03	CXCL8,SERPINB2
MIF		cytokine			4.15E-02	CXCL8
ZNF217		transcription regulator			2.98E-02	CREB5,RCAN1
EIF2AK2		kinase			1.31E-03	CEBPD,CXCL8,IFITM1
HDAC1		transcription regulator			1.15E-04	CXCL8,PMAIP1,SERPINB2,TGFBR2
SPINT2		other			4.15E-02	PAPPA
EGF		growth factor			1.45E-03	CEBPD,CXCL8,TGFBR2
STAT5A	-0.594	transcription regulator			8.89E-04	GCHFR,QPRT,SCG5,TSPAN13
FCER1G		transmembrane receptor			3.04E-02	CXCL8
HSF2		transcription regulator			3.41E-02	HSPA1A/HSPA1B
ERBB2	-0.500	kinase			2.91E-02	CXCL8,RHOD,SCG5
FPR2		g-protein coupled receptor			2.66E-02	CXCL8
CBFA2T3		transcription regulator			2.29E-02	ID2
PRKACA		kinase			7.68E-03	HSPA1A/HSPA1B
IL1RL1		transmembrane receptor			3.85E-03	CXCL8
TNFSF15		cytokine			1.91E-02	CXCL8
SUV39H1		enzyme			2.66E-02	SERPINB2
PARK7		enzyme			7.68E-03	CXCL8
CREBBP		transcription regulator			8.01E-03	CXCL8,HAS2
EHMT2		transcription regulator			4.52E-02	PMAIP1
ZBTB17	-0.412	transcription regulator			3.04E-02	PMAIP1
CTNNB1		transcription regulator			2.62E-03	CXCL8,CYP24A1,DIO2,IFITM1	4 (2)
HBB		transporter			3.85E-03	CXCL8
ACTG1		other			2.29E-02	CNN1
CD300C		transmembrane receptor			1.15E-02	CXCL8
SF1		transcription regulator			2.29E-02	CNN1
COL17A1		other			7.68E-03	CXCL8
C5		cytokine			4.52E-02	CXCL8
HIC1		transcription regulator			1.60E-03	ACKR3,CYP24A1,FST
NKRF		transcription regulator			7.68E-03	CXCL8
PF4		cytokine			4.52E-02	CXCL8
PARK2		enzyme			1.15E-02	SEPT4
S100A7		other			1.45E-04	CXCL8,IL11
MAP3K11	-0.412	kinase			1.15E-02	CXCL8
HS6ST2		enzyme			1.15E-02	CXCL8
PITX1		transcription regulator			1.15E-02	FST
PDX1		transcription regulator			8.46E-03	PMAIP1,SLIT3
OLR1		transmembrane receptor			2.66E-02	TGFBR2
MYC		transcription regulator			7.94E-04	ADAMTS1,FBXO32,ID2,MGP,PMAIP1
DEK		transcription regulator			2.29E-02	CXCL8
TLR3		transmembrane receptor			4.04E-03	CXCL8,IFI44,PMAIP1
LILRB1		transmembrane receptor			1.15E-02	CXCL8
TNFRSF10B		transmembrane receptor			3.85E-03	CXCL8
PIK3CD		kinase			3.41E-02	CXCL8
GNA15		enzyme			1.53E-02	CXCL8
mir-290		microrna			1.91E-02	TGFBR2
TCF		group			3.03E-03	CYP24A1,DIO2,IFITM1
