# Supplementary material for: Cell-Based Screen Identifies Human Interferon-Stimulated Regulators of Listeria monocytogenes Infection
Source: PLoS Pathog. 2016 Dec 21;12(12):e1006102. doi: 10.1371/journal.ppat.1006102 (PMC5176324; doi:10.1371/journal.ppat.1006102)
Supplement: S4 Table — Tab 1 Differential gene expression between STAT1-deficient fibroblasts transduced with lentivirus expressing Fluc, uninfected or infected with Lm. Tab 2 Upstream regulators identified by Ingenuity Pathway Analysis for genes, regulated by Lm infection. (XLSX) [file ppat.1006102.s008.xlsx]

## Sheet: Tab 1
gene	locus	sample_1	sample_2	FPKM_value_Fluc_uninfected	FPKM_value_Fluc_infected	log2.fold_change	p_value	q_value	significant	contrast
AAED1	chr9:99403532-99417599	Fluc_uninfected	Fluc_infected	6.27029	12.611	1.00807	5e-05	0.000499108	yes	Fluc_uninfected vs Fluc_infected
ABCB6	chr2:220074487-220083712	Fluc_uninfected	Fluc_infected	11.7395	5.53498	-1.08472	5e-05	0.000499108	yes	Fluc_uninfected vs Fluc_infected
ABHD13	chr13:108870762-108886603	Fluc_uninfected	Fluc_infected	4.08656	7.24933	0.82696	5e-05	0.000499108	yes	Fluc_uninfected vs Fluc_infected
ABI3BP	chr3:100468178-100712334	Fluc_uninfected	Fluc_infected	2.86507	5.24748	0.873053	5e-05	0.000499108	yes	Fluc_uninfected vs Fluc_infected
ABL2	chr1:179068461-179198819	Fluc_uninfected	Fluc_infected	8.31901	14.4539	0.796979	5e-05	0.000499108	yes	Fluc_uninfected vs Fluc_infected
ACAP2	chr3:194995464-195163817	Fluc_uninfected	Fluc_infected	9.04088	19.0557	1.07569	5e-05	0.000499108	yes	Fluc_uninfected vs Fluc_infected
ACBD6	chr1:180257351-180472022	Fluc_uninfected	Fluc_infected	25.0707	41.0617	0.71179	5e-05	0.000499108	yes	Fluc_uninfected vs Fluc_infected
ACOT9	chrX:23721776-23761407	Fluc_uninfected	Fluc_infected	24.1053	40.0693	0.733144	5e-05	0.000499108	yes	Fluc_uninfected vs Fluc_infected
ACSL4	chrX:108884563-108976621	Fluc_uninfected	Fluc_infected	27.1081	50.3276	0.892628	5e-05	0.000499108	yes	Fluc_uninfected vs Fluc_infected
ACSS1	chr20:24986865-25038818	Fluc_uninfected	Fluc_infected	3.54727	1.97516	-0.844735	5e-05	0.000499108	yes	Fluc_uninfected vs Fluc_infected
ACTR6	chr12:100593864-100618202	Fluc_uninfected	Fluc_infected	13.4665	23.6153	0.810346	5e-05	0.000499108	yes	Fluc_uninfected vs Fluc_infected
ADAM10	chr15:58888509-59042177	Fluc_uninfected	Fluc_infected	19.9754	35.4914	0.829247	5e-05	0.000499108	yes	Fluc_uninfected vs Fluc_infected
ADAM11	chr17:42836567-42859214	Fluc_uninfected	Fluc_infected	3.0948	1.72048	-0.847034	5e-05	0.000499108	yes	Fluc_uninfected vs Fluc_infected
ADAMTS6	chr5:64444562-64777704	Fluc_uninfected	Fluc_infected	6.80966	11.1748	0.714592	5e-05	0.000499108	yes	Fluc_uninfected vs Fluc_infected
ADAMTSL1	chr9:18474078-18910947	Fluc_uninfected	Fluc_infected	18.2443	38.6356	1.08248	5e-05	0.000499108	yes	Fluc_uninfected vs Fluc_infected
ADD3	chr10:111705316-111895323	Fluc_uninfected	Fluc_infected	14.0105	25.5189	0.865055	5e-05	0.000499108	yes	Fluc_uninfected vs Fluc_infected
ADK	chr10:75910942-76469061	Fluc_uninfected	Fluc_infected	32.3021	75.1553	1.21825	5e-05	0.000499108	yes	Fluc_uninfected vs Fluc_infected
AEBP2	chr12:19592607-19675173	Fluc_uninfected	Fluc_infected	10.0962	17.6379	0.804867	5e-05	0.000499108	yes	Fluc_uninfected vs Fluc_infected
AGTR1	chr3:148415657-148460790	Fluc_uninfected	Fluc_infected	0.958136	3.4119	1.83227	5e-05	0.000499108	yes	Fluc_uninfected vs Fluc_infected
AHCTF1P1	chr2:162355577-162364413	Fluc_uninfected	Fluc_infected	0.0994008	1.4242	3.84075	5e-05	0.000499108	yes	Fluc_uninfected vs Fluc_infected
AHI1	chr6:135605109-135818903	Fluc_uninfected	Fluc_infected	2.85537	4.7776	0.742611	5e-05	0.000499108	yes	Fluc_uninfected vs Fluc_infected
AHR	chr7:17338275-17385775	Fluc_uninfected	Fluc_infected	2.96039	6.1846	1.06289	5e-05	0.000499108	yes	Fluc_uninfected vs Fluc_infected
AK5	chr1:77747661-78025654	Fluc_uninfected	Fluc_infected	2.96169	9.56769	1.69175	5e-05	0.000499108	yes	Fluc_uninfected vs Fluc_infected
AKAP12	chr6:151561133-151679694	Fluc_uninfected	Fluc_infected	13.9935	28.9959	1.0511	5e-05	0.000499108	yes	Fluc_uninfected vs Fluc_infected
AKAP2	chr9:112403067-112934791	Fluc_uninfected	Fluc_infected	55.2439	90.0967	0.70566	5e-05	0.000499108	yes	Fluc_uninfected vs Fluc_infected
AKAP7	chr6:131456825-131604675	Fluc_uninfected	Fluc_infected	1.48607	3.56833	1.26374	5e-05	0.000499108	yes	Fluc_uninfected vs Fluc_infected
AKAP9	chr7:91570188-91739987	Fluc_uninfected	Fluc_infected	2.14112	4.03251	0.913312	5e-05	0.000499108	yes	Fluc_uninfected vs Fluc_infected
AKIP1	chr11:8932700-8954553	Fluc_uninfected	Fluc_infected	37.9702	19.5018	-0.961263	5e-05	0.000499108	yes	Fluc_uninfected vs Fluc_infected
AKT3	chr1:243419306-244006886	Fluc_uninfected	Fluc_infected	15.3972	39.5938	1.36261	5e-05	0.000499108	yes	Fluc_uninfected vs Fluc_infected
ALCAM	chr3:105085556-105295757	Fluc_uninfected	Fluc_infected	44.9609	107.34	1.25545	5e-05	0.000499108	yes	Fluc_uninfected vs Fluc_infected
ALDH1A3	chr15:101420008-101456830	Fluc_uninfected	Fluc_infected	5.56423	11.4599	1.04233	5e-05	0.000499108	yes	Fluc_uninfected vs Fluc_infected
ALDOC	chr17:26900132-26903951	Fluc_uninfected	Fluc_infected	15.1531	8.14087	-0.896356	5e-05	0.000499108	yes	Fluc_uninfected vs Fluc_infected
ALG10B	chr12:38710556-38723528	Fluc_uninfected	Fluc_infected	1.64197	4.30119	1.38931	5e-05	0.000499108	yes	Fluc_uninfected vs Fluc_infected
ALG14	chr1:95448278-95538507	Fluc_uninfected	Fluc_infected	10.3941	21.9687	1.07968	5e-05	0.000499108	yes	Fluc_uninfected vs Fluc_infected
ALG5	chr13:37523907-37573504	Fluc_uninfected	Fluc_infected	20.6218	40.8558	0.986369	5e-05	0.000499108	yes	Fluc_uninfected vs Fluc_infected
AMH	chr19:2249112-2252072	Fluc_uninfected	Fluc_infected	7.28957	3.44446	-1.08156	5e-05	0.000499108	yes	Fluc_uninfected vs Fluc_infected
AMMECR1	chrX:109437413-109699562	Fluc_uninfected	Fluc_infected	5.78904	10.9067	0.913813	5e-05	0.000499108	yes	Fluc_uninfected vs Fluc_infected
ANAPC11	chr17:79849598-79858363	Fluc_uninfected	Fluc_infected	85.4471	36.7061	-1.21901	5e-05	0.000499108	yes	Fluc_uninfected vs Fluc_infected
ANGEL2	chr1:213165523-213189168	Fluc_uninfected	Fluc_infected	4.28328	8.47431	0.984381	5e-05	0.000499108	yes	Fluc_uninfected vs Fluc_infected
ANKRD11	chr16:89334028-89556969	Fluc_uninfected	Fluc_infected	20.1277	37.9319	0.914226	5e-05	0.000499108	yes	Fluc_uninfected vs Fluc_infected
ANKRD12	chr18:9136750-9285983	Fluc_uninfected	Fluc_infected	2.3694	4.83002	1.02751	5e-05	0.000499108	yes	Fluc_uninfected vs Fluc_infected
ANKRD13A	chr12:110437234-110477235	Fluc_uninfected	Fluc_infected	36.8213	62.6988	0.767899	5e-05	0.000499108	yes	Fluc_uninfected vs Fluc_infected
ANKRD30B	chr18:14748238-14852737	Fluc_uninfected	Fluc_infected	2.14888	5.34155	1.31367	5e-05	0.000499108	yes	Fluc_uninfected vs Fluc_infected
ANKRD32	chr5:93954390-94031573	Fluc_uninfected	Fluc_infected	6.35063	10.6847	0.750574	5e-05	0.000499108	yes	Fluc_uninfected vs Fluc_infected
ANKRD36	chr2:97779232-97930257	Fluc_uninfected	Fluc_infected	0.223956	0.540627	1.27142	5e-05	0.000499108	yes	Fluc_uninfected vs Fluc_infected
ANKRD36BP1	chr1:168214818-168216668	Fluc_uninfected	Fluc_infected	0.83551	7.04126	3.0751	5e-05	0.000499108	yes	Fluc_uninfected vs Fluc_infected
ANKRD42	chr11:82905290-82960013	Fluc_uninfected	Fluc_infected	3.92051	1.87269	-1.06593	5e-05	0.000499108	yes	Fluc_uninfected vs Fluc_infected
ANLN	chr7:36363758-36493400	Fluc_uninfected	Fluc_infected	78.6663	139.623	0.827715	5e-05	0.000499108	yes	Fluc_uninfected vs Fluc_infected
ANP32B	chr9:100745488-100778224	Fluc_uninfected	Fluc_infected	136.469	276.138	1.01682	5e-05	0.000499108	yes	Fluc_uninfected vs Fluc_infected
ANP32E	chr1:150190716-150208504	Fluc_uninfected	Fluc_infected	46.6784	99.0657	1.08563	5e-05	0.000499108	yes	Fluc_uninfected vs Fluc_infected
ANTXR1	chr2:69240275-69476459	Fluc_uninfected	Fluc_infected	27.941	66.2694	1.24596	5e-05	0.000499108	yes	Fluc_uninfected vs Fluc_infected
ANTXR2	chr4:80822770-80994477	Fluc_uninfected	Fluc_infected	11.6328	32.3683	1.47639	5e-05	0.000499108	yes	Fluc_uninfected vs Fluc_infected
ANXA1	chr9:75766780-75785307	Fluc_uninfected	Fluc_infected	58.8164	123.935	1.07529	5e-05	0.000499108	yes	Fluc_uninfected vs Fluc_infected
ANXA2P2	chr9:33624222-33625532	Fluc_uninfected	Fluc_infected	2.49391	14.4096	2.53055	5e-05	0.000499108	yes	Fluc_uninfected vs Fluc_infected
AP1AR	chr4:113152894-113191211	Fluc_uninfected	Fluc_infected	7.53038	13.5613	0.848707	5e-05	0.000499108	yes	Fluc_uninfected vs Fluc_infected
AP1S1	chr7:100797685-100804557	Fluc_uninfected	Fluc_infected	49.3536	26.4159	-0.901747	5e-05	0.000499108	yes	Fluc_uninfected vs Fluc_infected
AP2S1	chr19:47341422-47354203	Fluc_uninfected	Fluc_infected	190.427	112.548	-0.758699	5e-05	0.000499108	yes	Fluc_uninfected vs Fluc_infected
AP3B1	chr5:77298149-77590579	Fluc_uninfected	Fluc_infected	18.6907	36.3165	0.958309	5e-05	0.000499108	yes	Fluc_uninfected vs Fluc_infected
AP3S1	chr5:115177618-115249778	Fluc_uninfected	Fluc_infected	52.1061	129.789	1.31664	5e-05	0.000499108	yes	Fluc_uninfected vs Fluc_infected
AP4E1	chr15:51200868-51298097	Fluc_uninfected	Fluc_infected	5.209	8.35994	0.682487	5e-05	0.000499108	yes	Fluc_uninfected vs Fluc_infected
APBB3	chr5:139937852-139944189	Fluc_uninfected	Fluc_infected	6.78844	3.86199	-0.813736	5e-05	0.000499108	yes	Fluc_uninfected vs Fluc_infected
APC	chr5:112043201-112181936	Fluc_uninfected	Fluc_infected	2.82688	4.92561	0.801092	5e-05	0.000499108	yes	Fluc_uninfected vs Fluc_infected
APLN	chrX:128779235-128788933	Fluc_uninfected	Fluc_infected	3.92406	1.50223	-1.38524	5e-05	0.000499108	yes	Fluc_uninfected vs Fluc_infected
APOE	chr19:45409038-45412650	Fluc_uninfected	Fluc_infected	10.954	4.76559	-1.20073	5e-05	0.000499108	yes	Fluc_uninfected vs Fluc_infected
APOLD1	chr12:12878850-12944399	Fluc_uninfected	Fluc_infected	1.09091	2.50737	1.20064	5e-05	0.000499108	yes	Fluc_uninfected vs Fluc_infected
APOPT1	chr14:104029298-104057236	Fluc_uninfected	Fluc_infected	12.2362	22.5346	0.880988	5e-05	0.000499108	yes	Fluc_uninfected vs Fluc_infected
ARAP2	chr4:36067619-36245979	Fluc_uninfected	Fluc_infected	0.252866	0.529339	1.06582	5e-05	0.000499108	yes	Fluc_uninfected vs Fluc_infected
ARF6	chr14:50359735-50363772	Fluc_uninfected	Fluc_infected	29.3335	45.7743	0.641986	5e-05	0.000499108	yes	Fluc_uninfected vs Fluc_infected
ARFIP1	chr4:153701111-153833063	Fluc_uninfected	Fluc_infected	9.36568	18.0007	0.942597	5e-05	0.000499108	yes	Fluc_uninfected vs Fluc_infected
ARHGAP10	chr4:148653452-148993927	Fluc_uninfected	Fluc_infected	7.05124	12.7618	0.85588	5e-05	0.000499108	yes	Fluc_uninfected vs Fluc_infected
ARHGAP18	chr6:129898239-130031370	Fluc_uninfected	Fluc_infected	6.49956	18.0761	1.47567	5e-05	0.000499108	yes	Fluc_uninfected vs Fluc_infected
ARHGAP21	chr10:24872537-25012597	Fluc_uninfected	Fluc_infected	4.08794	8.52111	1.05967	5e-05	0.000499108	yes	Fluc_uninfected vs Fluc_infected
ARHGAP24	chr4:86396283-86923823	Fluc_uninfected	Fluc_infected	1.01717	2.50933	1.30273	5e-05	0.000499108	yes	Fluc_uninfected vs Fluc_infected
ARHGAP29	chr1:94634462-94703307	Fluc_uninfected	Fluc_infected	11.7292	24.4661	1.06067	5e-05	0.000499108	yes	Fluc_uninfected vs Fluc_infected
ARHGAP5	chr14:32546494-32628934	Fluc_uninfected	Fluc_infected	5.89393	11.3478	0.945116	5e-05	0.000499108	yes	Fluc_uninfected vs Fluc_infected
ARHGEF26	chr3:153742189-153975616	Fluc_uninfected	Fluc_infected	3.72102	6.83224	0.876659	5e-05	0.000499108	yes	Fluc_uninfected vs Fluc_infected
ARHGEF28	chr5:72921982-73237818	Fluc_uninfected	Fluc_infected	2.24647	4.17738	0.894938	5e-05	0.000499108	yes	Fluc_uninfected vs Fluc_infected
ARID4A	chr14:58765221-58840451	Fluc_uninfected	Fluc_infected	2.08619	4.0224	0.947186	5e-05	0.000499108	yes	Fluc_uninfected vs Fluc_infected
ARID4B	chr1:235330209-235491532	Fluc_uninfected	Fluc_infected	4.87404	10.646	1.12711	5e-05	0.000499108	yes	Fluc_uninfected vs Fluc_infected
ARID5B	chr10:63661012-63856707	Fluc_uninfected	Fluc_infected	8.69691	15.5815	0.841263	5e-05	0.000499108	yes	Fluc_uninfected vs Fluc_infected
ARL13B	chr3:93698982-93774522	Fluc_uninfected	Fluc_infected	5.96065	14.3308	1.26558	5e-05	0.000499108	yes	Fluc_uninfected vs Fluc_infected
ARL2	chr11:64781584-64808044	Fluc_uninfected	Fluc_infected	94.5033	44.5512	-1.0849	5e-05	0.000499108	yes	Fluc_uninfected vs Fluc_infected
ARL4D	chr17:41476352-41478504	Fluc_uninfected	Fluc_infected	15.6423	8.8829	-0.816349	5e-05	0.000499108	yes	Fluc_uninfected vs Fluc_infected
ARL5A	chr2:152657479-152685009	Fluc_uninfected	Fluc_infected	10.7441	22.3623	1.05753	5e-05	0.000499108	yes	Fluc_uninfected vs Fluc_infected
ARL5B	chr10:18948312-18966940	Fluc_uninfected	Fluc_infected	4.03876	8.50037	1.07362	5e-05	0.000499108	yes	Fluc_uninfected vs Fluc_infected
ARL6	chr3:97483594-97517373	Fluc_uninfected	Fluc_infected	1.82844	4.2554	1.21868	5e-05	0.000499108	yes	Fluc_uninfected vs Fluc_infected
ARMC1	chr8:66514690-66546452	Fluc_uninfected	Fluc_infected	18.9259	31.2634	0.724115	5e-05	0.000499108	yes	Fluc_uninfected vs Fluc_infected
ARNTL	chr11:13299324-13408812	Fluc_uninfected	Fluc_infected	3.21852	6.53664	1.02215	5e-05	0.000499108	yes	Fluc_uninfected vs Fluc_infected
ARPC3	chr12:110872705-110888158	Fluc_uninfected	Fluc_infected	224.131	609.118	1.44238	5e-05	0.000499108	yes	Fluc_uninfected vs Fluc_infected
ARPP19	chr15:52839431-52861213	Fluc_uninfected	Fluc_infected	39.6219	69.5196	0.811122	5e-05	0.000499108	yes	Fluc_uninfected vs Fluc_infected
ARRDC3	chr5:90664540-90716532	Fluc_uninfected	Fluc_infected	9.34337	16.7828	0.844972	5e-05	0.000499108	yes	Fluc_uninfected vs Fluc_infected
ASAP1	chr8:131064350-131455906	Fluc_uninfected	Fluc_infected	24.5689	41.2457	0.747408	5e-05	0.000499108	yes	Fluc_uninfected vs Fluc_infected
ASPH	chr8:62200524-62627199	Fluc_uninfected	Fluc_infected	94.2429	157.202	0.738165	5e-05	0.000499108	yes	Fluc_uninfected vs Fluc_infected
ASPM	chr1:197053256-197115824	Fluc_uninfected	Fluc_infected	8.36646	18.9035	1.17596	5e-05	0.000499108	yes	Fluc_uninfected vs Fluc_infected
ATAD2	chr8:124332090-124408705	Fluc_uninfected	Fluc_infected	29.638	55.1894	0.896942	5e-05	0.000499108	yes	Fluc_uninfected vs Fluc_infected
ATAD3A	chr1:1447522-1470067	Fluc_uninfected	Fluc_infected	50.0833	27.1697	-0.882331	5e-05	0.000499108	yes	Fluc_uninfected vs Fluc_infected
ATAD3B	chr1:1407163-1431582	Fluc_uninfected	Fluc_infected	33.1593	18.5647	-0.836848	5e-05	0.000499108	yes	Fluc_uninfected vs Fluc_infected
ATAD5	chr17:29159022-29222295	Fluc_uninfected	Fluc_infected	3.79127	9.27756	1.29107	5e-05	0.000499108	yes	Fluc_uninfected vs Fluc_infected
ATE1	chr10:123502624-123687546	Fluc_uninfected	Fluc_infected	7.5742	16.191	1.09603	5e-05	0.000499108	yes	Fluc_uninfected vs Fluc_infected
ATF1	chr12:51157788-51214943	Fluc_uninfected	Fluc_infected	14.172	31.5257	1.15348	5e-05	0.000499108	yes	Fluc_uninfected vs Fluc_infected
ATF2	chr2:175936977-176032934	Fluc_uninfected	Fluc_infected	10.6743	17.9758	0.751905	5e-05	0.000499108	yes	Fluc_uninfected vs Fluc_infected
ATF7IP	chr12:14518610-14651697	Fluc_uninfected	Fluc_infected	6.36503	11.1418	0.807747	5e-05	0.000499108	yes	Fluc_uninfected vs Fluc_infected
ATG14	chr14:55833108-55878576	Fluc_uninfected	Fluc_infected	4.09289	7.40844	0.856052	5e-05	0.000499108	yes	Fluc_uninfected vs Fluc_infected
ATL2	chr2:38522028-38604432	Fluc_uninfected	Fluc_infected	15.5668	27.078	0.798645	5e-05	0.000499108	yes	Fluc_uninfected vs Fluc_infected
ATL3	chr11:63396436-63439083	Fluc_uninfected	Fluc_infected	27.3786	49.9951	0.868739	5e-05	0.000499108	yes	Fluc_uninfected vs Fluc_infected
ATP11C	chrX:138808504-138914447	Fluc_uninfected	Fluc_infected	5.72596	12.3791	1.11232	5e-05	0.000499108	yes	Fluc_uninfected vs Fluc_infected
ATP13A3	chr3:194123402-194188968	Fluc_uninfected	Fluc_infected	21.7456	49.0084	1.17231	5e-05	0.000499108	yes	Fluc_uninfected vs Fluc_infected
ATP2B1	chr12:89981825-90049844	Fluc_uninfected	Fluc_infected	14.2236	30.337	1.09279	5e-05	0.000499108	yes	Fluc_uninfected vs Fluc_infected
ATP5D	chr19:1241748-1244824	Fluc_uninfected	Fluc_infected	45.9117	113.474	1.30543	5e-05	0.000499108	yes	Fluc_uninfected vs Fluc_infected
ATP5G3	chr2:176040985-176046490	Fluc_uninfected	Fluc_infected	58.3013	27.6784	-1.07477	5e-05	0.000499108	yes	Fluc_uninfected vs Fluc_infected
ATP5H	chr17:73034954-73043074	Fluc_uninfected	Fluc_infected	163.621	394.257	1.26878	5e-05	0.000499108	yes	Fluc_uninfected vs Fluc_infected
ATP6V0E1	chr5:172410762-172461900	Fluc_uninfected	Fluc_infected	90.0476	202.731	1.17081	5e-05	0.000499108	yes	Fluc_uninfected vs Fluc_infected
ATP6V1D	chr14:67804580-67826720	Fluc_uninfected	Fluc_infected	31.9347	55.5801	0.799444	5e-05	0.000499108	yes	Fluc_uninfected vs Fluc_infected
ATP6V1E1	chr22:18074902-18111588	Fluc_uninfected	Fluc_infected	47.0865	80.6661	0.77665	5e-05	0.000499108	yes	Fluc_uninfected vs Fluc_infected
ATP6V1H	chr8:54628102-54755871	Fluc_uninfected	Fluc_infected	18.1653	29.9745	0.722554	5e-05	0.000499108	yes	Fluc_uninfected vs Fluc_infected
ATP8B1	chr18:55297533-55470327	Fluc_uninfected	Fluc_infected	11.9898	24.1227	1.00859	5e-05	0.000499108	yes	Fluc_uninfected vs Fluc_infected
ATRX	chrX:76760355-77041719	Fluc_uninfected	Fluc_infected	5.89607	10.8461	0.879349	5e-05	0.000499108	yes	Fluc_uninfected vs Fluc_infected
AUH	chr9:93976096-94124206	Fluc_uninfected	Fluc_infected	4.72916	10.8954	1.20407	5e-05	0.000499108	yes	Fluc_uninfected vs Fluc_infected
B3GALTL	chr13:31774111-31906411	Fluc_uninfected	Fluc_infected	5.93687	9.8873	0.735873	5e-05	0.000499108	yes	Fluc_uninfected vs Fluc_infected
B3GAT3	chr11:62382767-62389647	Fluc_uninfected	Fluc_infected	29.4188	8.69954	-1.75773	5e-05	0.000499108	yes	Fluc_uninfected vs Fluc_infected
B3GNT5	chr3:182895830-183145855	Fluc_uninfected	Fluc_infected	1.92321	3.36904	0.808821	5e-05	0.000499108	yes	Fluc_uninfected vs Fluc_infected
B4GALT6	chr18:29202208-29264686	Fluc_uninfected	Fluc_infected	2.45477	5.8772	1.25954	5e-05	0.000499108	yes	Fluc_uninfected vs Fluc_infected
BACH1	chr21:30671219-30734217	Fluc_uninfected	Fluc_infected	10.3499	20.233	0.967099	5e-05	0.000499108	yes	Fluc_uninfected vs Fluc_infected
BANF1	chr11:65764015-65771617	Fluc_uninfected	Fluc_infected	428.528	247.707	-0.790754	5e-05	0.000499108	yes	Fluc_uninfected vs Fluc_infected
BARD1	chr2:215593274-215674428	Fluc_uninfected	Fluc_infected	3.82639	7.47418	0.96593	5e-05	0.000499108	yes	Fluc_uninfected vs Fluc_infected
BAX	chr19:49458116-49465055	Fluc_uninfected	Fluc_infected	100.879	55.1514	-0.87116	5e-05	0.000499108	yes	Fluc_uninfected vs Fluc_infected
BAZ1A	chr14:35221936-35344853	Fluc_uninfected	Fluc_infected	8.43053	13.9047	0.721879	5e-05	0.000499108	yes	Fluc_uninfected vs Fluc_infected
BAZ2B	chr2:160175489-160473059	Fluc_uninfected	Fluc_infected	0.556185	1.03289	0.893049	5e-05	0.000499108	yes	Fluc_uninfected vs Fluc_infected
BCAP29	chr7:107220421-107263762	Fluc_uninfected	Fluc_infected	10.1766	17.9434	0.818204	5e-05	0.000499108	yes	Fluc_uninfected vs Fluc_infected
BCL10	chr1:85731459-85743771	Fluc_uninfected	Fluc_infected	5.17236	9.77099	0.917681	5e-05	0.000499108	yes	Fluc_uninfected vs Fluc_infected
BCL2A1	chr15:80253231-80263643	Fluc_uninfected	Fluc_infected	0.18761	2.4059	3.68077	5e-05	0.000499108	yes	Fluc_uninfected vs Fluc_infected
BCL2L12	chr19:50162825-50177173	Fluc_uninfected	Fluc_infected	48.449	19.8133	-1.29	5e-05	0.000499108	yes	Fluc_uninfected vs Fluc_infected
BCLAF1	chr6:136578000-136610989	Fluc_uninfected	Fluc_infected	36.7713	62.4971	0.765211	5e-05	0.000499108	yes	Fluc_uninfected vs Fluc_infected
BDH1	chr3:197236653-197300194	Fluc_uninfected	Fluc_infected	3.52937	1.55737	-1.18029	5e-05	0.000499108	yes	Fluc_uninfected vs Fluc_infected
BDNF	chr11:27528398-27743605	Fluc_uninfected	Fluc_infected	10.4946	17.9685	0.77582	5e-05	0.000499108	yes	Fluc_uninfected vs Fluc_infected
BDP1	chr5:70751441-70863649	Fluc_uninfected	Fluc_infected	4.47696	9.69139	1.11418	5e-05	0.000499108	yes	Fluc_uninfected vs Fluc_infected
BICD1	chr12:32260184-32531141	Fluc_uninfected	Fluc_infected	3.02901	5.64829	0.898967	5e-05	0.000499108	yes	Fluc_uninfected vs Fluc_infected
BIRC2	chr11:102217912-102249401	Fluc_uninfected	Fluc_infected	11.3803	33.2934	1.54869	5e-05	0.000499108	yes	Fluc_uninfected vs Fluc_infected
BIRC3	chr11:102188180-102210135	Fluc_uninfected	Fluc_infected	0.143759	0.539432	1.90779	5e-05	0.000499108	yes	Fluc_uninfected vs Fluc_infected
BLCAP	chr20:36145818-36156333	Fluc_uninfected	Fluc_infected	51.2963	32.78	-0.646039	5e-05	0.000499108	yes	Fluc_uninfected vs Fluc_infected
BLOC1S6	chr15:45879416-45901909	Fluc_uninfected	Fluc_infected	19.6307	35.4101	0.851049	5e-05	0.000499108	yes	Fluc_uninfected vs Fluc_infected
BMF	chr15:40380090-40401085	Fluc_uninfected	Fluc_infected	0.531052	1.29367	1.28455	5e-05	0.000499108	yes	Fluc_uninfected vs Fluc_infected
BMPER	chr7:33944522-34195484	Fluc_uninfected	Fluc_infected	4.2366	8.56002	1.01471	5e-05	0.000499108	yes	Fluc_uninfected vs Fluc_infected
BMPR2	chr2:203241049-203432474	Fluc_uninfected	Fluc_infected	6.31211	12.0216	0.929437	5e-05	0.000499108	yes	Fluc_uninfected vs Fluc_infected
BNIP2	chr15:59955061-59981642	Fluc_uninfected	Fluc_infected	22.5114	39.1366	0.797863	5e-05	0.000499108	yes	Fluc_uninfected vs Fluc_infected
BOD1L1	chr4:13570365-13629328	Fluc_uninfected	Fluc_infected	5.0502	9.2705	0.876307	5e-05	0.000499108	yes	Fluc_uninfected vs Fluc_infected
BOLA3	chr2:74362527-74375039	Fluc_uninfected	Fluc_infected	22.6582	45.2272	0.997158	5e-05	0.000499108	yes	Fluc_uninfected vs Fluc_infected
BRCA2	chr13:32889616-32973809	Fluc_uninfected	Fluc_infected	1.71128	3.81177	1.15539	5e-05	0.000499108	yes	Fluc_uninfected vs Fluc_infected
BRE	chr2:28004265-28561767	Fluc_uninfected	Fluc_infected	10.2046	17.5962	0.78604	5e-05	0.000499108	yes	Fluc_uninfected vs Fluc_infected
BRIP1	chr17:59756546-59940920	Fluc_uninfected	Fluc_infected	6.24048	13.2699	1.08843	5e-05	0.000499108	yes	Fluc_uninfected vs Fluc_infected
BRIX1	chr5:34915819-34925787	Fluc_uninfected	Fluc_infected	53.5114	96.2365	0.846737	5e-05	0.000499108	yes	Fluc_uninfected vs Fluc_infected
BROX	chr1:222885905-222906106	Fluc_uninfected	Fluc_infected	7.34631	15.9139	1.1152	5e-05	0.000499108	yes	Fluc_uninfected vs Fluc_infected
BTBD1	chr15:83685180-83736167	Fluc_uninfected	Fluc_infected	25.3993	43.2723	0.768653	5e-05	0.000499108	yes	Fluc_uninfected vs Fluc_infected
BTBD2	chr19:1985446-2015702	Fluc_uninfected	Fluc_infected	49.0584	28.6056	-0.778201	5e-05	0.000499108	yes	Fluc_uninfected vs Fluc_infected
BTF3	chr5:72794249-72801448	Fluc_uninfected	Fluc_infected	500.851	850.58	0.764066	5e-05	0.000499108	yes	Fluc_uninfected vs Fluc_infected
BTG1	chr12:92378751-92539673	Fluc_uninfected	Fluc_infected	9.09945	15.9897	0.813295	5e-05	0.000499108	yes	Fluc_uninfected vs Fluc_infected
BTG3	chr21:18965967-18985268	Fluc_uninfected	Fluc_infected	21.0039	43.6064	1.05388	5e-05	0.000499108	yes	Fluc_uninfected vs Fluc_infected
BZW1	chr2:201676268-201688569	Fluc_uninfected	Fluc_infected	148.782	276.04	0.891678	5e-05	0.000499108	yes	Fluc_uninfected vs Fluc_infected
C10orf118	chr10:115881973-115934364	Fluc_uninfected	Fluc_infected	2.24888	4.63232	1.04253	5e-05	0.000499108	yes	Fluc_uninfected vs Fluc_infected
C11orf74	chr11:36613492-36680817	Fluc_uninfected	Fluc_infected	7.57055	26.1689	1.78939	5e-05	0.000499108	yes	Fluc_uninfected vs Fluc_infected
C12orf23	chr12:107349543-107367813	Fluc_uninfected	Fluc_infected	31.5551	51.4212	0.704489	5e-05	0.000499108	yes	Fluc_uninfected vs Fluc_infected
C12orf45	chr12:105380097-105388505	Fluc_uninfected	Fluc_infected	17.6839	36.9676	1.06382	5e-05	0.000499108	yes	Fluc_uninfected vs Fluc_infected
C12orf65	chr12:123717843-123742506	Fluc_uninfected	Fluc_infected	11.0704	18.2749	0.723162	5e-05	0.000499108	yes	Fluc_uninfected vs Fluc_infected
C12orf75	chr12:105724413-105765296	Fluc_uninfected	Fluc_infected	119.678	204.096	0.77009	5e-05	0.000499108	yes	Fluc_uninfected vs Fluc_infected
C14orf166	chr14:52456227-52471420	Fluc_uninfected	Fluc_infected	100.003	177.208	0.825396	5e-05	0.000499108	yes	Fluc_uninfected vs Fluc_infected
C15orf52	chr15:40623652-40633168	Fluc_uninfected	Fluc_infected	3.42356	6.63705	0.955045	5e-05	0.000499108	yes	Fluc_uninfected vs Fluc_infected
C16orf52	chr16:22019455-22095972	Fluc_uninfected	Fluc_infected	3.16439	6.38063	1.01177	5e-05	0.000499108	yes	Fluc_uninfected vs Fluc_infected
C17orf89	chr17:79213110-79215098	Fluc_uninfected	Fluc_infected	54.4616	130.383	1.25945	5e-05	0.000499108	yes	Fluc_uninfected vs Fluc_infected
C17orf96	chr17:36827958-36831187	Fluc_uninfected	Fluc_infected	10.2754	4.6364	-1.14811	5e-05	0.000499108	yes	Fluc_uninfected vs Fluc_infected
C18orf21	chr18:33552587-33559250	Fluc_uninfected	Fluc_infected	12.1475	20.6821	0.767724	5e-05	0.000499108	yes	Fluc_uninfected vs Fluc_infected
C18orf25	chr18:43753987-43846955	Fluc_uninfected	Fluc_infected	8.18667	15.1224	0.88534	5e-05	0.000499108	yes	Fluc_uninfected vs Fluc_infected
C18orf54	chr18:51885170-51908404	Fluc_uninfected	Fluc_infected	3.41314	6.34473	0.894461	5e-05	0.000499108	yes	Fluc_uninfected vs Fluc_infected
C19orf70	chr19:5678432-5688534	Fluc_uninfected	Fluc_infected	28.0835	8.52148	-1.72055	5e-05	0.000499108	yes	Fluc_uninfected vs Fluc_infected
C1D	chr2:68269331-68290159	Fluc_uninfected	Fluc_infected	22.4536	39.1896	0.803526	5e-05	0.000499108	yes	Fluc_uninfected vs Fluc_infected
C1orf51	chr1:150255228-150259501	Fluc_uninfected	Fluc_infected	6.04893	1.49824	-2.01341	5e-05	0.000499108	yes	Fluc_uninfected vs Fluc_infected
C21orf91	chr21:19149720-19191703	Fluc_uninfected	Fluc_infected	3.94906	9.16767	1.21504	5e-05	0.000499108	yes	Fluc_uninfected vs Fluc_infected
C22orf32	chr22:42475694-42480288	Fluc_uninfected	Fluc_infected	10.0299	4.07995	-1.29768	5e-05	0.000499108	yes	Fluc_uninfected vs Fluc_infected
C2orf49	chr2:105954012-105961984	Fluc_uninfected	Fluc_infected	7.06104	15.1709	1.10335	5e-05	0.000499108	yes	Fluc_uninfected vs Fluc_infected
C2orf69	chr2:200775978-200792996	Fluc_uninfected	Fluc_infected	7.5588	14.0757	0.89698	5e-05	0.000499108	yes	Fluc_uninfected vs Fluc_infected
C2orf72	chr2:231902280-231914427	Fluc_uninfected	Fluc_infected	3.7965	2.03259	-0.901351	5e-05	0.000499108	yes	Fluc_uninfected vs Fluc_infected
C2orf74	chr2:61372242-61391964	Fluc_uninfected	Fluc_infected	9.66651	27.1583	1.49033	5e-05	0.000499108	yes	Fluc_uninfected vs Fluc_infected
C3	chr19:6677845-6720662	Fluc_uninfected	Fluc_infected	0.438956	1.48925	1.76243	5e-05	0.000499108	yes	Fluc_uninfected vs Fluc_infected
C3orf52	chr3:111805181-111837073	Fluc_uninfected	Fluc_infected	5.41288	9.47847	0.808259	5e-05	0.000499108	yes	Fluc_uninfected vs Fluc_infected
C4orf27	chr4:170650618-170679093	Fluc_uninfected	Fluc_infected	11.9619	26.8839	1.1683	5e-05	0.000499108	yes	Fluc_uninfected vs Fluc_infected
C4orf3	chr4:120217573-120225600	Fluc_uninfected	Fluc_infected	33.2109	17.6854	-0.909101	5e-05	0.000499108	yes	Fluc_uninfected vs Fluc_infected
C4orf46	chr4:159587830-159593202	Fluc_uninfected	Fluc_infected	15.4175	26.973	0.80695	5e-05	0.000499108	yes	Fluc_uninfected vs Fluc_infected
C4orf48	chr4:2043719-2045697	Fluc_uninfected	Fluc_infected	8.69965	52.6098	2.5963	5e-05	0.000499108	yes	Fluc_uninfected vs Fluc_infected
C5orf15	chr5:133291197-133304406	Fluc_uninfected	Fluc_infected	35.5888	55.8076	0.649038	5e-05	0.000499108	yes	Fluc_uninfected vs Fluc_infected
C5orf28	chr5:43444353-43483992	Fluc_uninfected	Fluc_infected	4.40103	9.00712	1.03322	5e-05	0.000499108	yes	Fluc_uninfected vs Fluc_infected
C5orf30	chr5:102594441-102614361	Fluc_uninfected	Fluc_infected	5.70156	14.5577	1.35235	5e-05	0.000499108	yes	Fluc_uninfected vs Fluc_infected
C5orf34	chr5:43486802-43515273	Fluc_uninfected	Fluc_infected	4.07425	6.92851	0.766012	5e-05	0.000499108	yes	Fluc_uninfected vs Fluc_infected
C5orf51	chr5:41904469-41921738	Fluc_uninfected	Fluc_infected	10.2412	18.0258	0.815669	5e-05	0.000499108	yes	Fluc_uninfected vs Fluc_infected
C5orf54	chr5:159820154-159827060	Fluc_uninfected	Fluc_infected	1.25948	2.4128	0.937877	5e-05	0.000499108	yes	Fluc_uninfected vs Fluc_infected
C6orf203	chr6:107349406-107372547	Fluc_uninfected	Fluc_infected	4.76024	13.6078	1.51533	5e-05	0.000499108	yes	Fluc_uninfected vs Fluc_infected
C6orf57	chr6:71276624-71298606	Fluc_uninfected	Fluc_infected	2.32051	9.96857	2.10294	5e-05	0.000499108	yes	Fluc_uninfected vs Fluc_infected
C6orf62	chr6:24667262-24719403	Fluc_uninfected	Fluc_infected	49.6712	97.3179	0.970295	5e-05	0.000499108	yes	Fluc_uninfected vs Fluc_infected
C8orf59	chr8:86089618-86132643	Fluc_uninfected	Fluc_infected	53.7879	26.6656	-1.0123	5e-05	0.000499108	yes	Fluc_uninfected vs Fluc_infected
C9orf16	chr9:130922538-130926207	Fluc_uninfected	Fluc_infected	13.7456	26.2974	0.935953	5e-05	0.000499108	yes	Fluc_uninfected vs Fluc_infected
C9orf41	chr9:77597872-77643310	Fluc_uninfected	Fluc_infected	4.73474	9.65839	1.0285	5e-05	0.000499108	yes	Fluc_uninfected vs Fluc_infected
C9orf72	chr9:27546542-27573864	Fluc_uninfected	Fluc_infected	2.68036	5.37672	1.0043	5e-05	0.000499108	yes	Fluc_uninfected vs Fluc_infected
C9orf85	chr9:74526422-74588371	Fluc_uninfected	Fluc_infected	6.93865	22.1305	1.67331	5e-05	0.000499108	yes	Fluc_uninfected vs Fluc_infected
CA5B	chrX:15756411-15805748	Fluc_uninfected	Fluc_infected	0.528108	1.14182	1.11244	5e-05	0.000499108	yes	Fluc_uninfected vs Fluc_infected
CAAP1	chr9:26840682-26892826	Fluc_uninfected	Fluc_infected	6.7749	10.8187	0.675258	5e-05	0.000499108	yes	Fluc_uninfected vs Fluc_infected
CAB39	chr2:231577556-231685790	Fluc_uninfected	Fluc_infected	24.1103	42.8228	0.828732	5e-05	0.000499108	yes	Fluc_uninfected vs Fluc_infected
CAB39L	chr13:49882785-50018221	Fluc_uninfected	Fluc_infected	1.94806	3.35375	0.783738	5e-05	0.000499108	yes	Fluc_uninfected vs Fluc_infected
CACHD1	chr1:64936475-65158741	Fluc_uninfected	Fluc_infected	1.29112	2.25613	0.805227	5e-05	0.000499108	yes	Fluc_uninfected vs Fluc_infected
CACNA2D1	chr7:81579417-82073031	Fluc_uninfected	Fluc_infected	1.32005	2.36	0.838193	5e-05	0.000499108	yes	Fluc_uninfected vs Fluc_infected
CACUL1	chr10:120440493-120514758	Fluc_uninfected	Fluc_infected	11.2278	21.9313	0.965914	5e-05	0.000499108	yes	Fluc_uninfected vs Fluc_infected
CADM4	chr19:44126521-44143991	Fluc_uninfected	Fluc_infected	8.0511	3.82615	-1.07329	5e-05	0.000499108	yes	Fluc_uninfected vs Fluc_infected
CALD1	chr7:134464163-134655480	Fluc_uninfected	Fluc_infected	72.9341	145.194	0.993313	5e-05	0.000499108	yes	Fluc_uninfected vs Fluc_infected
CAMK2N1	chr1:20808883-20812728	Fluc_uninfected	Fluc_infected	3.36847	7.33423	1.12255	5e-05	0.000499108	yes	Fluc_uninfected vs Fluc_infected
CAMSAP2	chr1:200708685-200829831	Fluc_uninfected	Fluc_infected	6.50552	11.8167	0.861088	5e-05	0.000499108	yes	Fluc_uninfected vs Fluc_infected
CASC4	chr15:44580908-44707959	Fluc_uninfected	Fluc_infected	15.8133	31.737	1.00503	5e-05	0.000499108	yes	Fluc_uninfected vs Fluc_infected
CASC5	chr15:40886446-40954881	Fluc_uninfected	Fluc_infected	6.99214	16.931	1.27586	5e-05	0.000499108	yes	Fluc_uninfected vs Fluc_infected
CASP3	chr4:185548849-185570629	Fluc_uninfected	Fluc_infected	15.4576	28.8068	0.89809	5e-05	0.000499108	yes	Fluc_uninfected vs Fluc_infected
CASP4	chr11:104813593-104839325	Fluc_uninfected	Fluc_infected	5.57437	10.5632	0.922168	5e-05	0.000499108	yes	Fluc_uninfected vs Fluc_infected
CAST	chr5:95997740-96149848	Fluc_uninfected	Fluc_infected	24.902	46.9686	0.915435	5e-05	0.000499108	yes	Fluc_uninfected vs Fluc_infected
CBFB	chr16:67063049-67134958	Fluc_uninfected	Fluc_infected	43.8653	105.99	1.27278	5e-05	0.000499108	yes	Fluc_uninfected vs Fluc_infected
CBR3	chr21:37504064-37528606	Fluc_uninfected	Fluc_infected	11.5421	22.1882	0.942887	5e-05	0.000499108	yes	Fluc_uninfected vs Fluc_infected
CBR4	chr4:169908741-169931468	Fluc_uninfected	Fluc_infected	1.95565	3.94279	1.01157	5e-05	0.000499108	yes	Fluc_uninfected vs Fluc_infected
CBWD1	chr9:121037-179075	Fluc_uninfected	Fluc_infected	8.01163	2.86983	-1.48113	5e-05	0.000499108	yes	Fluc_uninfected vs Fluc_infected
CBWD2	chr2:114195267-114253781	Fluc_uninfected	Fluc_infected	8.72461	2.66099	-1.71313	5e-05	0.000499108	yes	Fluc_uninfected vs Fluc_infected
CBWD5	chr9:70431999-70490177	Fluc_uninfected	Fluc_infected	4.43825	1.25931	-1.81736	5e-05	0.000499108	yes	Fluc_uninfected vs Fluc_infected
CCAR1	chr10:70480970-70551309	Fluc_uninfected	Fluc_infected	20.6531	35.6548	0.787737	5e-05	0.000499108	yes	Fluc_uninfected vs Fluc_infected
CCDC104	chr2:55746739-55772216	Fluc_uninfected	Fluc_infected	21.1287	38.1478	0.852395	5e-05	0.000499108	yes	Fluc_uninfected vs Fluc_infected
CCDC106	chr19:56158953-56164526	Fluc_uninfected	Fluc_infected	6.4311	2.59689	-1.30828	5e-05	0.000499108	yes	Fluc_uninfected vs Fluc_infected
CCDC109B	chr4:110481354-110608872	Fluc_uninfected	Fluc_infected	11.5229	24.3929	1.08196	5e-05	0.000499108	yes	Fluc_uninfected vs Fluc_infected
CCDC112	chr5:114602884-114632458	Fluc_uninfected	Fluc_infected	2.42315	5.35472	1.14393	5e-05	0.000499108	yes	Fluc_uninfected vs Fluc_infected
CCDC124	chr19:18043823-18054794	Fluc_uninfected	Fluc_infected	127.385	68.1885	-0.901598	5e-05	0.000499108	yes	Fluc_uninfected vs Fluc_infected
CCDC171	chr9:15553096-15971897	Fluc_uninfected	Fluc_infected	0.477696	0.999484	1.06509	5e-05	0.000499108	yes	Fluc_uninfected vs Fluc_infected
CCDC18	chr1:93646280-93744287	Fluc_uninfected	Fluc_infected	2.79785	5.58163	0.996369	5e-05	0.000499108	yes	Fluc_uninfected vs Fluc_infected
CCDC43	chr17:42754804-42767165	Fluc_uninfected	Fluc_infected	19.9009	33.1364	0.735586	5e-05	0.000499108	yes	Fluc_uninfected vs Fluc_infected
CCDC53	chr12:102406716-102455899	Fluc_uninfected	Fluc_infected	17.4164	37.0396	1.08862	5e-05	0.000499108	yes	Fluc_uninfected vs Fluc_infected
CCDC58	chr3:122078435-122102074	Fluc_uninfected	Fluc_infected	42.547	95.4478	1.16566	5e-05	0.000499108	yes	Fluc_uninfected vs Fluc_infected
CCDC82	chr11:96085928-96123083	Fluc_uninfected	Fluc_infected	17.3155	39.8637	1.20301	5e-05	0.000499108	yes	Fluc_uninfected vs Fluc_infected
CCDC88A	chr2:55514977-55647057	Fluc_uninfected	Fluc_infected	7.04615	11.9041	0.756551	5e-05	0.000499108	yes	Fluc_uninfected vs Fluc_infected
CCDC91	chr12:28410132-28703099	Fluc_uninfected	Fluc_infected	6.09005	15.9901	1.39265	5e-05	0.000499108	yes	Fluc_uninfected vs Fluc_infected
CCL2	chr17:32582295-32584220	Fluc_uninfected	Fluc_infected	4.39234	32.0643	2.86791	5e-05	0.000499108	yes	Fluc_uninfected vs Fluc_infected
CCL20	chr2:228678557-228682280	Fluc_uninfected	Fluc_infected	0	0.381466	Inf	5e-05	0.000499108	yes	Fluc_uninfected vs Fluc_infected
CCNC	chr6:99990262-100016690	Fluc_uninfected	Fluc_infected	36.4992	61.7139	0.757732	5e-05	0.000499108	yes	Fluc_uninfected vs Fluc_infected
CCND1	chr11:69455872-69469242	Fluc_uninfected	Fluc_infected	60.7934	127.079	1.06373	5e-05	0.000499108	yes	Fluc_uninfected vs Fluc_infected
CCNG2	chr4:78078356-78091213	Fluc_uninfected	Fluc_infected	5.27971	9.38113	0.829302	5e-05	0.000499108	yes	Fluc_uninfected vs Fluc_infected
CCNH	chr5:86690078-86708850	Fluc_uninfected	Fluc_infected	25.6239	45.4883	0.828004	5e-05	0.000499108	yes	Fluc_uninfected vs Fluc_infected
CCNI	chr4:77969176-77997125	Fluc_uninfected	Fluc_infected	73.1496	123.196	0.752035	5e-05	0.000499108	yes	Fluc_uninfected vs Fluc_infected
CCP110	chr16:19535178-19564728	Fluc_uninfected	Fluc_infected	12.0523	19.0659	0.661683	5e-05	0.000499108	yes	Fluc_uninfected vs Fluc_infected
CCPG1	chr15:55611132-55800432	Fluc_uninfected	Fluc_infected	3.99155	7.3625	0.883247	5e-05	0.000499108	yes	Fluc_uninfected vs Fluc_infected
CCS	chr11:66360689-66373490	Fluc_uninfected	Fluc_infected	31.1475	13.7489	-1.1798	5e-05	0.000499108	yes	Fluc_uninfected vs Fluc_infected
CD27-AS1	chr12:6548166-6560884	Fluc_uninfected	Fluc_infected	1.35353	0.57057	-1.24625	5e-05	0.000499108	yes	Fluc_uninfected vs Fluc_infected
CD2AP	chr6:47445524-47594996	Fluc_uninfected	Fluc_infected	9.45406	19.698	1.05905	5e-05	0.000499108	yes	Fluc_uninfected vs Fluc_infected
CD44	chr11:35160416-35253949	Fluc_uninfected	Fluc_infected	184.127	325.882	0.823653	5e-05	0.000499108	yes	Fluc_uninfected vs Fluc_infected
CD46	chr1:207925382-207968861	Fluc_uninfected	Fluc_infected	13.3979	22.8219	0.768409	5e-05	0.000499108	yes	Fluc_uninfected vs Fluc_infected
CD47	chr3:107761940-107809935	Fluc_uninfected	Fluc_infected	7.88966	13.3288	0.756509	5e-05	0.000499108	yes	Fluc_uninfected vs Fluc_infected
CD63	chr12:56119226-56123457	Fluc_uninfected	Fluc_infected	510.585	318.82	-0.679406	5e-05	0.000499108	yes	Fluc_uninfected vs Fluc_infected
CDC14A	chr1:100818022-100985833	Fluc_uninfected	Fluc_infected	0.974553	2.04909	1.07217	5e-05	0.000499108	yes	Fluc_uninfected vs Fluc_infected
CDC25C	chr5:137620958-137667516	Fluc_uninfected	Fluc_infected	8.96292	16.9791	0.921719	5e-05	0.000499108	yes	Fluc_uninfected vs Fluc_infected
CDC27	chr17:45195310-45266665	Fluc_uninfected	Fluc_infected	27.51	44.3882	0.690221	5e-05	0.000499108	yes	Fluc_uninfected vs Fluc_infected
CDC37	chr19:10501808-10514271	Fluc_uninfected	Fluc_infected	192.564	117.652	-0.710813	5e-05	0.000499108	yes	Fluc_uninfected vs Fluc_infected
CDC42BPA	chr1:227177565-227505826	Fluc_uninfected	Fluc_infected	3.8284	6.23457	0.703551	5e-05	0.000499108	yes	Fluc_uninfected vs Fluc_infected
CDC42SE2	chr5:130599701-130730382	Fluc_uninfected	Fluc_infected	10.3512	16.2313	0.648978	5e-05	0.000499108	yes	Fluc_uninfected vs Fluc_infected
CDCA2	chr8:25316512-25365425	Fluc_uninfected	Fluc_infected	13.1273	24.6209	0.907309	5e-05	0.000499108	yes	Fluc_uninfected vs Fluc_infected
CDH13	chr16:82660398-83830215	Fluc_uninfected	Fluc_infected	27.2524	71.3748	1.38903	5e-05	0.000499108	yes	Fluc_uninfected vs Fluc_infected
CDH2	chr18:25530929-25757445	Fluc_uninfected	Fluc_infected	35.0536	75.8362	1.11332	5e-05	0.000499108	yes	Fluc_uninfected vs Fluc_infected
CDH4	chr20:59827481-60515673	Fluc_uninfected	Fluc_infected	3.92597	9.63131	1.29468	5e-05	0.000499108	yes	Fluc_uninfected vs Fluc_infected
CDK1	chr10:62538088-62554610	Fluc_uninfected	Fluc_infected	76.0886	149.204	0.971534	5e-05	0.000499108	yes	Fluc_uninfected vs Fluc_infected
CDK10	chr16:89753075-89768121	Fluc_uninfected	Fluc_infected	28.8519	16.242	-0.828934	5e-05	0.000499108	yes	Fluc_uninfected vs Fluc_infected
CDK14	chr7:90338711-90839904	Fluc_uninfected	Fluc_infected	7.82378	15.116	0.950141	5e-05	0.000499108	yes	Fluc_uninfected vs Fluc_infected
CDK17	chr12:96672038-96794366	Fluc_uninfected	Fluc_infected	10.581	24.729	1.22472	5e-05	0.000499108	yes	Fluc_uninfected vs Fluc_infected
CDK6	chr7:92234234-92465941	Fluc_uninfected	Fluc_infected	8.64413	16.5246	0.934821	5e-05	0.000499108	yes	Fluc_uninfected vs Fluc_infected
CDKAL1	chr6:20534687-21232634	Fluc_uninfected	Fluc_infected	6.45316	12.3548	0.936992	5e-05	0.000499108	yes	Fluc_uninfected vs Fluc_infected
CDKL5	chrX:18443724-18690223	Fluc_uninfected	Fluc_infected	0.985569	1.8643	0.919608	5e-05	0.000499108	yes	Fluc_uninfected vs Fluc_infected
CDKN2B	chr9:21994789-22121093	Fluc_uninfected	Fluc_infected	6.59572	3.98297	-0.727686	5e-05	0.000499108	yes	Fluc_uninfected vs Fluc_infected
CDKN3	chr14:54863672-54886934	Fluc_uninfected	Fluc_infected	34.3035	63.172	0.88093	5e-05	0.000499108	yes	Fluc_uninfected vs Fluc_infected
CEBPB	chr20:48807119-48809227	Fluc_uninfected	Fluc_infected	26.7444	59.2089	1.14658	5e-05	0.000499108	yes	Fluc_uninfected vs Fluc_infected
CENPC1	chr4:68337988-68411256	Fluc_uninfected	Fluc_infected	2.82786	6.88138	1.28299	5e-05	0.000499108	yes	Fluc_uninfected vs Fluc_infected
CENPE	chr4:104026962-104119566	Fluc_uninfected	Fluc_infected	6.0613	16.5603	1.45003	5e-05	0.000499108	yes	Fluc_uninfected vs Fluc_infected
CENPF	chr1:214776531-214837914	Fluc_uninfected	Fluc_infected	14.4226	28.2456	0.969693	5e-05	0.000499108	yes	Fluc_uninfected vs Fluc_infected
CENPK	chr5:64813592-64858995	Fluc_uninfected	Fluc_infected	22.982	49.5644	1.1088	5e-05	0.000499108	yes	Fluc_uninfected vs Fluc_infected
CENPQ	chr6:49431095-49460820	Fluc_uninfected	Fluc_infected	10.9556	26.1101	1.25294	5e-05	0.000499108	yes	Fluc_uninfected vs Fluc_infected
CEP112	chr17:63631657-64188212	Fluc_uninfected	Fluc_infected	2.19266	5.28605	1.26951	5e-05	0.000499108	yes	Fluc_uninfected vs Fluc_infected
CEP120	chr5:122680578-122759286	Fluc_uninfected	Fluc_infected	4.86768	9.32874	0.938447	5e-05	0.000499108	yes	Fluc_uninfected vs Fluc_infected
CEP128	chr14:80962820-81405884	Fluc_uninfected	Fluc_infected	2.97085	5.30064	0.835289	5e-05	0.000499108	yes	Fluc_uninfected vs Fluc_infected
CEP135	chr4:56814973-56899529	Fluc_uninfected	Fluc_infected	2.11448	5.35533	1.34067	5e-05	0.000499108	yes	Fluc_uninfected vs Fluc_infected
CEP170	chr1:243287729-243418708	Fluc_uninfected	Fluc_infected	16.8562	35.3591	1.0688	5e-05	0.000499108	yes	Fluc_uninfected vs Fluc_infected
CEP290	chr12:88429267-88535993	Fluc_uninfected	Fluc_infected	2.5259	6.35519	1.33114	5e-05	0.000499108	yes	Fluc_uninfected vs Fluc_infected
CEP350	chr1:179923907-180084015	Fluc_uninfected	Fluc_infected	2.80931	4.68301	0.737221	5e-05	0.000499108	yes	Fluc_uninfected vs Fluc_infected
CEP44	chr4:175157809-175254531	Fluc_uninfected	Fluc_infected	2.78003	5.98386	1.10598	5e-05	0.000499108	yes	Fluc_uninfected vs Fluc_infected
CEP55	chr10:95256368-95288849	Fluc_uninfected	Fluc_infected	39.108	63.9079	0.708529	5e-05	0.000499108	yes	Fluc_uninfected vs Fluc_infected
CEP57	chr11:95523624-95565857	Fluc_uninfected	Fluc_infected	25.8393	45.9241	0.829688	5e-05	0.000499108	yes	Fluc_uninfected vs Fluc_infected
CEP57L1	chr6:109416355-109485115	Fluc_uninfected	Fluc_infected	5.78749	13.4449	1.21604	5e-05	0.000499108	yes	Fluc_uninfected vs Fluc_infected
CEP70	chr3:138213186-138313129	Fluc_uninfected	Fluc_infected	2.73627	6.25671	1.19319	5e-05	0.000499108	yes	Fluc_uninfected vs Fluc_infected
CEP97	chr3:101443493-101486181	Fluc_uninfected	Fluc_infected	4.45058	8.15814	0.874249	5e-05	0.000499108	yes	Fluc_uninfected vs Fluc_infected
CERCAM	chr9:131182758-131199630	Fluc_uninfected	Fluc_infected	49.6421	28.1597	-0.817932	5e-05	0.000499108	yes	Fluc_uninfected vs Fluc_infected
CETN2	chrX:151995870-151999301	Fluc_uninfected	Fluc_infected	49.3407	89.3964	0.857437	5e-05	0.000499108	yes	Fluc_uninfected vs Fluc_infected
CETN3	chr5:89689528-89705603	Fluc_uninfected	Fluc_infected	23.7232	45.9604	0.954092	5e-05	0.000499108	yes	Fluc_uninfected vs Fluc_infected
CFDP1	chr16:75327607-75467387	Fluc_uninfected	Fluc_infected	42.3676	78.925	0.897521	5e-05	0.000499108	yes	Fluc_uninfected vs Fluc_infected
CHAMP1	chr13:115079964-115092803	Fluc_uninfected	Fluc_infected	11.5714	19.9123	0.783099	5e-05	0.000499108	yes	Fluc_uninfected vs Fluc_infected
CHCHD10	chr22:24105207-24110141	Fluc_uninfected	Fluc_infected	11.4281	26.0683	1.18971	5e-05	0.000499108	yes	Fluc_uninfected vs Fluc_infected
CHCHD2	chr7:56169265-56174187	Fluc_uninfected	Fluc_infected	411.425	755.204	0.876236	5e-05	0.000499108	yes	Fluc_uninfected vs Fluc_infected
CHCHD3	chr7:132469622-132766828	Fluc_uninfected	Fluc_infected	67.124	121.708	0.858517	5e-05	0.000499108	yes	Fluc_uninfected vs Fluc_infected
CHD1	chr5:98190907-98262238	Fluc_uninfected	Fluc_infected	8.54908	18.0831	1.0808	5e-05	0.000499108	yes	Fluc_uninfected vs Fluc_infected
CHIC1	chrX:72782983-72906937	Fluc_uninfected	Fluc_infected	1.16425	2.71361	1.22081	5e-05	0.000499108	yes	Fluc_uninfected vs Fluc_infected
CHML	chr1:241695433-241803701	Fluc_uninfected	Fluc_infected	4.73005	8.88332	0.909245	5e-05	0.000499108	yes	Fluc_uninfected vs Fluc_infected
CHMP2B	chr3:87276412-87304698	Fluc_uninfected	Fluc_infected	13.8437	29.4528	1.08918	5e-05	0.000499108	yes	Fluc_uninfected vs Fluc_infected
CHRM2	chr7:136553398-136849088	Fluc_uninfected	Fluc_infected	0.593322	1.81761	1.61515	5e-05	0.000499108	yes	Fluc_uninfected vs Fluc_infected
CHUK	chr10:101948123-101989344	Fluc_uninfected	Fluc_infected	12.7575	22.435	0.814407	5e-05	0.000499108	yes	Fluc_uninfected vs Fluc_infected
CIDEB	chr14:24774392-24787242	Fluc_uninfected	Fluc_infected	11.4313	3.29157	-1.79614	5e-05	0.000499108	yes	Fluc_uninfected vs Fluc_infected
CIR1	chr2:175212877-175260443	Fluc_uninfected	Fluc_infected	5.85337	15.4474	1.40003	5e-05	0.000499108	yes	Fluc_uninfected vs Fluc_infected
CITED2	chr6:139693391-139695787	Fluc_uninfected	Fluc_infected	90.458	150.078	0.730391	5e-05	0.000499108	yes	Fluc_uninfected vs Fluc_infected
CKAP2	chr13:53029494-53050763	Fluc_uninfected	Fluc_infected	45.0014	85.6202	0.927982	5e-05	0.000499108	yes	Fluc_uninfected vs Fluc_infected
CKAP2L	chr2:113495443-113522254	Fluc_uninfected	Fluc_infected	14.8521	28.5625	0.943458	5e-05	0.000499108	yes	Fluc_uninfected vs Fluc_infected
CKLF	chr16:66586465-66613038	Fluc_uninfected	Fluc_infected	36.5119	13.7432	-1.40965	5e-05	0.000499108	yes	Fluc_uninfected vs Fluc_infected
CKS2	chr9:91926112-91931618	Fluc_uninfected	Fluc_infected	256.928	455.4	0.825771	5e-05	0.000499108	yes	Fluc_uninfected vs Fluc_infected
CLDN12	chr7:90032647-90045268	Fluc_uninfected	Fluc_infected	9.05781	15.4006	0.765753	5e-05	0.000499108	yes	Fluc_uninfected vs Fluc_infected
CLGN	chr4:141309606-141348815	Fluc_uninfected	Fluc_infected	1.63026	2.8974	0.829656	5e-05	0.000499108	yes	Fluc_uninfected vs Fluc_infected
CLIC4	chr1:25071759-25170815	Fluc_uninfected	Fluc_infected	109.309	204.916	0.90662	5e-05	0.000499108	yes	Fluc_uninfected vs Fluc_infected
CLIP1	chr12:122755980-122907116	Fluc_uninfected	Fluc_infected	12.806	22.311	0.800937	5e-05	0.000499108	yes	Fluc_uninfected vs Fluc_infected
CLK1	chr2:201717731-201729467	Fluc_uninfected	Fluc_infected	11.8784	22.7919	0.940178	5e-05	0.000499108	yes	Fluc_uninfected vs Fluc_infected
CLMP	chr11:122943032-123066007	Fluc_uninfected	Fluc_infected	5.19732	15.9886	1.6212	5e-05	0.000499108	yes	Fluc_uninfected vs Fluc_infected
CLOCK	chr4:56294067-56413076	Fluc_uninfected	Fluc_infected	3.96876	6.46062	0.702983	5e-05	0.000499108	yes	Fluc_uninfected vs Fluc_infected
CLSPN	chr1:36197712-36235551	Fluc_uninfected	Fluc_infected	10.833	18.6825	0.786262	5e-05	0.000499108	yes	Fluc_uninfected vs Fluc_infected
CLTA	chr9:36190852-36212059	Fluc_uninfected	Fluc_infected	108.215	226.031	1.06263	5e-05	0.000499108	yes	Fluc_uninfected vs Fluc_infected
CLU	chr8:27454433-27472328	Fluc_uninfected	Fluc_infected	16.5487	7.45308	-1.15081	5e-05	0.000499108	yes	Fluc_uninfected vs Fluc_infected
CMC1	chr3:28283123-28361263	Fluc_uninfected	Fluc_infected	8.72602	36.5256	2.06551	5e-05	0.000499108	yes	Fluc_uninfected vs Fluc_infected
CMPK1	chr1:47799468-47844511	Fluc_uninfected	Fluc_infected	55.441	87.6821	0.661328	5e-05	0.000499108	yes	Fluc_uninfected vs Fluc_infected
CMSS1	chr3:99273152-99897476	Fluc_uninfected	Fluc_infected	43.847	119.08	1.44138	5e-05	0.000499108	yes	Fluc_uninfected vs Fluc_infected
CMTM6	chr3:32522803-32544403	Fluc_uninfected	Fluc_infected	45.854	76.6454	0.741152	5e-05	0.000499108	yes	Fluc_uninfected vs Fluc_infected
CNOT6L	chr4:78634540-78740544	Fluc_uninfected	Fluc_infected	2.59569	4.37218	0.752237	5e-05	0.000499108	yes	Fluc_uninfected vs Fluc_infected
CNOT7	chr8:17086739-17104387	Fluc_uninfected	Fluc_infected	59.0062	98.1124	0.73357	5e-05	0.000499108	yes	Fluc_uninfected vs Fluc_infected
CNPY3	chr6:42896859-42907008	Fluc_uninfected	Fluc_infected	26.1324	14.5775	-0.84209	5e-05	0.000499108	yes	Fluc_uninfected vs Fluc_infected
CNST	chr1:246729638-246831884	Fluc_uninfected	Fluc_infected	4.43167	7.60691	0.779462	5e-05	0.000499108	yes	Fluc_uninfected vs Fluc_infected
CNTLN	chr9:17135037-17503917	Fluc_uninfected	Fluc_infected	3.34076	6.41781	0.941906	5e-05	0.000499108	yes	Fluc_uninfected vs Fluc_infected
CNTRL	chr9:123850573-123939886	Fluc_uninfected	Fluc_infected	2.61449	4.88006	0.900369	5e-05	0.000499108	yes	Fluc_uninfected vs Fluc_infected
COIL	chr17:55015560-55038411	Fluc_uninfected	Fluc_infected	8.86607	17.9524	1.01781	5e-05	0.000499108	yes	Fluc_uninfected vs Fluc_infected
COL13A1	chr10:71561643-71718904	Fluc_uninfected	Fluc_infected	2.81967	7.47719	1.40697	5e-05	0.000499108	yes	Fluc_uninfected vs Fluc_infected
COL5A3	chr19:10070236-10121147	Fluc_uninfected	Fluc_infected	19.3494	11.0983	-0.801946	5e-05	0.000499108	yes	Fluc_uninfected vs Fluc_infected
COMMD1	chr2:62132802-62363205	Fluc_uninfected	Fluc_infected	28.7711	62.4406	1.11786	5e-05	0.000499108	yes	Fluc_uninfected vs Fluc_infected
COMMD10	chr5:115420726-115628978	Fluc_uninfected	Fluc_infected	12.6713	34.4497	1.44293	5e-05	0.000499108	yes	Fluc_uninfected vs Fluc_infected
COMMD2	chr3:149456256-149470286	Fluc_uninfected	Fluc_infected	10.9104	18.0688	0.7278	5e-05	0.000499108	yes	Fluc_uninfected vs Fluc_infected
COMMD6	chr13:76099349-76111991	Fluc_uninfected	Fluc_infected	19.2347	4.88826	-1.97632	5e-05	0.000499108	yes	Fluc_uninfected vs Fluc_infected
COMMD8	chr4:47452810-47465676	Fluc_uninfected	Fluc_infected	7.37924	15.6421	1.08389	5e-05	0.000499108	yes	Fluc_uninfected vs Fluc_infected
COPRS	chr17:30178883-30186326	Fluc_uninfected	Fluc_infected	52.2647	91.7628	0.812073	5e-05	0.000499108	yes	Fluc_uninfected vs Fluc_infected
COPS2	chr15:49417470-49447854	Fluc_uninfected	Fluc_infected	30.4131	52.852	0.797266	5e-05	0.000499108	yes	Fluc_uninfected vs Fluc_infected
COQ3	chr6:99817347-99842082	Fluc_uninfected	Fluc_infected	13.6921	23.3136	0.767824	5e-05	0.000499108	yes	Fluc_uninfected vs Fluc_infected
CORO1A	chr16:30194730-30200575	Fluc_uninfected	Fluc_infected	11.6437	4.17758	-1.47882	5e-05	0.000499108	yes	Fluc_uninfected vs Fluc_infected
CORO2B	chr15:68871307-69020144	Fluc_uninfected	Fluc_infected	2.42599	5.63597	1.21609	5e-05	0.000499108	yes	Fluc_uninfected vs Fluc_infected
COX5A	chr15:75212616-75230495	Fluc_uninfected	Fluc_infected	126.09	199.223	0.659939	5e-05	0.000499108	yes	Fluc_uninfected vs Fluc_infected
COX6C	chr8:100890222-100906242	Fluc_uninfected	Fluc_infected	145.099	58.2695	-1.31622	5e-05	0.000499108	yes	Fluc_uninfected vs Fluc_infected
CPEB2	chr4:15004297-15071777	Fluc_uninfected	Fluc_infected	0.741093	1.76631	1.25302	5e-05	0.000499108	yes	Fluc_uninfected vs Fluc_infected
CPEB4	chr5:173315330-173387313	Fluc_uninfected	Fluc_infected	1.7866	3.60689	1.01354	5e-05	0.000499108	yes	Fluc_uninfected vs Fluc_infected
CPT1C	chr19:50194364-50216988	Fluc_uninfected	Fluc_infected	11.5197	5.30327	-1.11915	5e-05	0.000499108	yes	Fluc_uninfected vs Fluc_infected
CREB3L2	chr7:137559724-137686847	Fluc_uninfected	Fluc_infected	23.8863	64.0373	1.42273	5e-05	0.000499108	yes	Fluc_uninfected vs Fluc_infected
CRIM1	chr2:36583369-36778278	Fluc_uninfected	Fluc_infected	65.9059	133.439	1.0177	5e-05	0.000499108	yes	Fluc_uninfected vs Fluc_infected
CRIPT	chr2:46844324-46852881	Fluc_uninfected	Fluc_infected	6.81097	12.2506	0.846919	5e-05	0.000499108	yes	Fluc_uninfected vs Fluc_infected
CSGALNACT1	chr8:19261671-19540261	Fluc_uninfected	Fluc_infected	0.995583	2.18138	1.13163	5e-05	0.000499108	yes	Fluc_uninfected vs Fluc_infected
CSGALNACT2	chr10:43633892-43680754	Fluc_uninfected	Fluc_infected	8.18811	13.9804	0.7718	5e-05	0.000499108	yes	Fluc_uninfected vs Fluc_infected
CSNK1G3	chr5:122847792-122952738	Fluc_uninfected	Fluc_infected	8.48248	15.2031	0.841804	5e-05	0.000499108	yes	Fluc_uninfected vs Fluc_infected
CSNK2A3	chr11:11292420-11643561	Fluc_uninfected	Fluc_infected	0.378917	9.65561	4.67141	5e-05	0.000499108	yes	Fluc_uninfected vs Fluc_infected
CSTB	chr21:45193545-45196256	Fluc_uninfected	Fluc_infected	89.2536	49.0759	-0.862895	5e-05	0.000499108	yes	Fluc_uninfected vs Fluc_infected
CTBS	chr1:85018803-85040163	Fluc_uninfected	Fluc_infected	1.50954	3.06988	1.02407	5e-05	0.000499108	yes	Fluc_uninfected vs Fluc_infected
CTTNBP2NL	chr1:112938799-113003786	Fluc_uninfected	Fluc_infected	5.29429	9.04165	0.772149	5e-05	0.000499108	yes	Fluc_uninfected vs Fluc_infected
CUL4B	chrX:119658445-119709684	Fluc_uninfected	Fluc_infected	37.0942	59.9425	0.692385	5e-05	0.000499108	yes	Fluc_uninfected vs Fluc_infected
CUL5	chr11:107879407-107978488	Fluc_uninfected	Fluc_infected	5.61487	10.998	0.969916	5e-05	0.000499108	yes	Fluc_uninfected vs Fluc_infected
CUX1	chr7:101459183-101927250	Fluc_uninfected	Fluc_infected	17.7328	37.2342	1.07021	5e-05	0.000499108	yes	Fluc_uninfected vs Fluc_infected
CWC22	chr2:180809603-180871780	Fluc_uninfected	Fluc_infected	4.98841	11.4328	1.19653	5e-05	0.000499108	yes	Fluc_uninfected vs Fluc_infected
CWC27	chr5:64064754-64314590	Fluc_uninfected	Fluc_infected	19.069	35.0977	0.880145	5e-05	0.000499108	yes	Fluc_uninfected vs Fluc_infected
CWF19L2	chr11:107197071-107328572	Fluc_uninfected	Fluc_infected	2.62638	5.1999	0.985406	5e-05	0.000499108	yes	Fluc_uninfected vs Fluc_infected
CXCL1	chr4:74735108-74737019	Fluc_uninfected	Fluc_infected	0.817943	4.10265	2.32648	5e-05	0.000499108	yes	Fluc_uninfected vs Fluc_infected
CXCL2	chr4:74962753-74964997	Fluc_uninfected	Fluc_infected	0.445686	2.82592	2.66462	5e-05	0.000499108	yes	Fluc_uninfected vs Fluc_infected
CXCL3	chr4:74902311-74904490	Fluc_uninfected	Fluc_infected	0.58513	4.47058	2.93363	5e-05	0.000499108	yes	Fluc_uninfected vs Fluc_infected
CXCL5	chr4:74861358-74864416	Fluc_uninfected	Fluc_infected	0.191912	1.68377	3.13318	5e-05	0.000499108	yes	Fluc_uninfected vs Fluc_infected
CXorf56	chrX:118672111-118699397	Fluc_uninfected	Fluc_infected	13.3084	21.9064	0.719015	5e-05	0.000499108	yes	Fluc_uninfected vs Fluc_infected
CYB5R4	chr6:84569369-84670146	Fluc_uninfected	Fluc_infected	7.66019	14.5125	0.921842	5e-05	0.000499108	yes	Fluc_uninfected vs Fluc_infected
CYLD	chr16:50775960-50835846	Fluc_uninfected	Fluc_infected	4.3024	8.22955	0.935671	5e-05	0.000499108	yes	Fluc_uninfected vs Fluc_infected
CYSTM1	chr5:139554652-139623374	Fluc_uninfected	Fluc_infected	8.79577	21.6584	1.30005	5e-05	0.000499108	yes	Fluc_uninfected vs Fluc_infected
DAB2	chr5:39371775-39425335	Fluc_uninfected	Fluc_infected	16.3375	27.8307	0.768489	5e-05	0.000499108	yes	Fluc_uninfected vs Fluc_infected
DACT1	chr14:59100785-59115038	Fluc_uninfected	Fluc_infected	6.16397	10.2034	0.727114	5e-05	0.000499108	yes	Fluc_uninfected vs Fluc_infected
DCAF12	chr9:34086380-34126771	Fluc_uninfected	Fluc_infected	17.6535	29.5862	0.744971	5e-05	0.000499108	yes	Fluc_uninfected vs Fluc_infected
DCAF16	chr4:17802277-17812381	Fluc_uninfected	Fluc_infected	12.5004	20.2983	0.699389	5e-05	0.000499108	yes	Fluc_uninfected vs Fluc_infected
DCK	chr4:71859264-71896629	Fluc_uninfected	Fluc_infected	18.1108	42.7359	1.2386	5e-05	0.000499108	yes	Fluc_uninfected vs Fluc_infected
DCP2	chr5:112312406-112824527	Fluc_uninfected	Fluc_infected	3.88553	6.80295	0.808048	5e-05	0.000499108	yes	Fluc_uninfected vs Fluc_infected
DCTPP1	chr16:30435018-30441373	Fluc_uninfected	Fluc_infected	75.22	44.299	-0.763842	5e-05	0.000499108	yes	Fluc_uninfected vs Fluc_infected
DCUN1D1	chr3:182660558-182698326	Fluc_uninfected	Fluc_infected	11.9544	23.5569	0.978607	5e-05	0.000499108	yes	Fluc_uninfected vs Fluc_infected
DDAH1	chr1:85784167-86044046	Fluc_uninfected	Fluc_infected	15.5945	38.0906	1.2884	5e-05	0.000499108	yes	Fluc_uninfected vs Fluc_infected
DDAH2	chr6_ssto_hap7:3025633-3028856	Fluc_uninfected	Fluc_infected	40.5638	23.4195	-0.79248	5e-05	0.000499108	yes	Fluc_uninfected vs Fluc_infected
DDIT4	chr10:74033676-74035797	Fluc_uninfected	Fluc_infected	66.6961	21.5659	-1.62885	5e-05	0.000499108	yes	Fluc_uninfected vs Fluc_infected
DDT	chr22:24309025-24322019	Fluc_uninfected	Fluc_infected	52.1708	23.4107	-1.15607	5e-05	0.000499108	yes	Fluc_uninfected vs Fluc_infected
DDX10	chr11:108535815-108811648	Fluc_uninfected	Fluc_infected	8.1647	18.4068	1.17277	5e-05	0.000499108	yes	Fluc_uninfected vs Fluc_infected
DDX21	chr10:70715878-70744825	Fluc_uninfected	Fluc_infected	84.4437	141.778	0.747567	5e-05	0.000499108	yes	Fluc_uninfected vs Fluc_infected
DDX46	chr5:134094460-134166812	Fluc_uninfected	Fluc_infected	26.668	43.8785	0.718404	5e-05	0.000499108	yes	Fluc_uninfected vs Fluc_infected
DDX6	chr11:118618472-118661972	Fluc_uninfected	Fluc_infected	22.168	38.618	0.800793	5e-05	0.000499108	yes	Fluc_uninfected vs Fluc_infected
DEK	chr6:18224399-18264799	Fluc_uninfected	Fluc_infected	121.046	256.532	1.08359	5e-05	0.000499108	yes	Fluc_uninfected vs Fluc_infected
DENND2C	chr1:115127195-115212732	Fluc_uninfected	Fluc_infected	0.478117	0.922123	0.947597	5e-05	0.000499108	yes	Fluc_uninfected vs Fluc_infected
DENND6A	chr3:57611180-57678816	Fluc_uninfected	Fluc_infected	4.50612	8.76593	0.960021	5e-05	0.000499108	yes	Fluc_uninfected vs Fluc_infected
DEPDC1	chr1:68939834-68962799	Fluc_uninfected	Fluc_infected	16.694	34.5491	1.04932	5e-05	0.000499108	yes	Fluc_uninfected vs Fluc_infected
DEPDC1B	chr5:59892738-59995993	Fluc_uninfected	Fluc_infected	10.0552	17.5421	0.802879	5e-05	0.000499108	yes	Fluc_uninfected vs Fluc_infected
DERA	chr12:16064185-16190315	Fluc_uninfected	Fluc_infected	18.5957	35.6631	0.939464	5e-05	0.000499108	yes	Fluc_uninfected vs Fluc_infected
DESI2	chr1:244816351-244872334	Fluc_uninfected	Fluc_infected	23.8221	38.4191	0.689519	5e-05	0.000499108	yes	Fluc_uninfected vs Fluc_infected
DGKE	chr17:54911459-54946036	Fluc_uninfected	Fluc_infected	1.27465	2.39418	0.909437	5e-05	0.000499108	yes	Fluc_uninfected vs Fluc_infected
DGKI	chr7:137074384-137531609	Fluc_uninfected	Fluc_infected	0.224306	0.793426	1.82263	5e-05	0.000499108	yes	Fluc_uninfected vs Fluc_infected
DHCR7	chr11:71145456-71159477	Fluc_uninfected	Fluc_infected	56.7802	34.7305	-0.709183	5e-05	0.000499108	yes	Fluc_uninfected vs Fluc_infected
DHX36	chr3:153993456-154042286	Fluc_uninfected	Fluc_infected	15.0667	24.9763	0.729196	5e-05	0.000499108	yes	Fluc_uninfected vs Fluc_infected
DIAPH2	chrX:95939661-96855597	Fluc_uninfected	Fluc_infected	1.84788	5.04283	1.44836	5e-05	0.000499108	yes	Fluc_uninfected vs Fluc_infected
DIAPH3	chr13:60239720-60738119	Fluc_uninfected	Fluc_infected	12.7735	39.2577	1.61982	5e-05	0.000499108	yes	Fluc_uninfected vs Fluc_infected
DIEXF	chr1:210001311-210030910	Fluc_uninfected	Fluc_infected	3.24915	5.90283	0.861343	5e-05	0.000499108	yes	Fluc_uninfected vs Fluc_infected
DIRAS1	chr19:2714564-2721390	Fluc_uninfected	Fluc_infected	5.43529	2.77358	-0.970609	5e-05	0.000499108	yes	Fluc_uninfected vs Fluc_infected
DIS3L2	chr2:232826292-233208678	Fluc_uninfected	Fluc_infected	6.45292	13.8161	1.09833	5e-05	0.000499108	yes	Fluc_uninfected vs Fluc_infected
DKFZP586I1420	chr7:30409665-30412410	Fluc_uninfected	Fluc_infected	0.560839	1.22926	1.13213	5e-05	0.000499108	yes	Fluc_uninfected vs Fluc_infected
DLG1	chr3:196769430-197030621	Fluc_uninfected	Fluc_infected	23.4404	40.1474	0.776312	5e-05	0.000499108	yes	Fluc_uninfected vs Fluc_infected
DLGAP5	chr14:55614833-55658396	Fluc_uninfected	Fluc_infected	25.5595	45.5142	0.832456	5e-05	0.000499108	yes	Fluc_uninfected vs Fluc_infected
DLX1	chr2:172950207-172954401	Fluc_uninfected	Fluc_infected	8.02442	15.0979	0.911882	5e-05	0.000499108	yes	Fluc_uninfected vs Fluc_infected
DLX2	chr2:172964165-172967478	Fluc_uninfected	Fluc_infected	1.84791	6.3874	1.78933	5e-05	0.000499108	yes	Fluc_uninfected vs Fluc_infected
DNAJB14	chr4:100820709-100867879	Fluc_uninfected	Fluc_infected	5.73547	12.085	1.07524	5e-05	0.000499108	yes	Fluc_uninfected vs Fluc_infected
DNAJB2	chr2:220144039-220151622	Fluc_uninfected	Fluc_infected	35.2161	20.8082	-0.759083	5e-05	0.000499108	yes	Fluc_uninfected vs Fluc_infected
DNAJB4	chr1:78470635-78482995	Fluc_uninfected	Fluc_infected	20.3874	48.6715	1.2554	5e-05	0.000499108	yes	Fluc_uninfected vs Fluc_infected
DNAJC1	chr10:22045476-22292650	Fluc_uninfected	Fluc_infected	5.10476	12.6566	1.30998	5e-05	0.000499108	yes	Fluc_uninfected vs Fluc_infected
DNAJC2	chr7:102937872-102985320	Fluc_uninfected	Fluc_infected	17.1829	35.2929	1.0384	5e-05	0.000499108	yes	Fluc_uninfected vs Fluc_infected
DNAJC24	chr11:31391376-31531169	Fluc_uninfected	Fluc_infected	6.57365	11.8949	0.855573	5e-05	0.000499108	yes	Fluc_uninfected vs Fluc_infected
DNAJC3	chr13:96329392-96447243	Fluc_uninfected	Fluc_infected	11.3114	19.0916	0.755156	5e-05	0.000499108	yes	Fluc_uninfected vs Fluc_infected
DNAJC6	chr1:65730376-65881552	Fluc_uninfected	Fluc_infected	1.98831	3.5394	0.831961	5e-05	0.000499108	yes	Fluc_uninfected vs Fluc_infected
DNAL1	chr14:74111577-74170431	Fluc_uninfected	Fluc_infected	3.80362	6.66774	0.809826	5e-05	0.000499108	yes	Fluc_uninfected vs Fluc_infected
DNER	chr2:230222344-230579286	Fluc_uninfected	Fluc_infected	0.310777	0.977749	1.65358	5e-05	0.000499108	yes	Fluc_uninfected vs Fluc_infected
DNTTIP2	chr1:94335013-94344762	Fluc_uninfected	Fluc_infected	21.5692	37.0378	0.780027	5e-05	0.000499108	yes	Fluc_uninfected vs Fluc_infected
DOCK4	chr7:111366163-111846462	Fluc_uninfected	Fluc_infected	1.39627	3.00158	1.10415	5e-05	0.000499108	yes	Fluc_uninfected vs Fluc_infected
DOCK5	chr8:25042286-25270619	Fluc_uninfected	Fluc_infected	4.68023	9.49269	1.02024	5e-05	0.000499108	yes	Fluc_uninfected vs Fluc_infected
DOK5	chr20:53092265-53267710	Fluc_uninfected	Fluc_infected	2.92771	8.7508	1.57964	5e-05	0.000499108	yes	Fluc_uninfected vs Fluc_infected
DPF3	chr14:73136659-73360809	Fluc_uninfected	Fluc_infected	7.26631	12.2156	0.749427	5e-05	0.000499108	yes	Fluc_uninfected vs Fluc_infected
DPM1	chr20:49551404-49575060	Fluc_uninfected	Fluc_infected	72.0256	177.537	1.30154	5e-05	0.000499108	yes	Fluc_uninfected vs Fluc_infected
DPP7	chr9:140004991-140009195	Fluc_uninfected	Fluc_infected	38.3748	18.3143	-1.06719	5e-05	0.000499108	yes	Fluc_uninfected vs Fluc_infected
DPP8	chr15:65737997-65810035	Fluc_uninfected	Fluc_infected	7.97237	14.5703	0.869951	5e-05	0.000499108	yes	Fluc_uninfected vs Fluc_infected
DPYD	chr1:97543299-98386615	Fluc_uninfected	Fluc_infected	11.5957	25.9469	1.16198	5e-05	0.000499108	yes	Fluc_uninfected vs Fluc_infected
DPYSL4	chr10:134000413-134019280	Fluc_uninfected	Fluc_infected	7.04689	3.33605	-1.07884	5e-05	0.000499108	yes	Fluc_uninfected vs Fluc_infected
DSP	chr6:7541869-7586946	Fluc_uninfected	Fluc_infected	19.1943	40.2602	1.06868	5e-05	0.000499108	yes	Fluc_uninfected vs Fluc_infected
DUSP10	chr1:221874763-221915516	Fluc_uninfected	Fluc_infected	7.94219	24.8974	1.64838	5e-05	0.000499108	yes	Fluc_uninfected vs Fluc_infected
DUSP11	chr2:73989324-74007284	Fluc_uninfected	Fluc_infected	10.4088	20.6751	0.990092	5e-05	0.000499108	yes	Fluc_uninfected vs Fluc_infected
DYNC2LI1	chr2:44001177-44037149	Fluc_uninfected	Fluc_infected	5.31474	11.0581	1.05703	5e-05	0.000499108	yes	Fluc_uninfected vs Fluc_infected
DYRK1A	chr21:38739858-38887679	Fluc_uninfected	Fluc_infected	13.7975	23.664	0.77829	5e-05	0.000499108	yes	Fluc_uninfected vs Fluc_infected
E2F7	chr12:77415025-77459360	Fluc_uninfected	Fluc_infected	10.9525	19.9285	0.863569	5e-05	0.000499108	yes	Fluc_uninfected vs Fluc_infected
E2F8	chr11:19245609-19263202	Fluc_uninfected	Fluc_infected	3.92485	6.95318	0.825034	5e-05	0.000499108	yes	Fluc_uninfected vs Fluc_infected
EAPP	chr14:34985134-35008943	Fluc_uninfected	Fluc_infected	13.01	25.3081	0.959984	5e-05	0.000499108	yes	Fluc_uninfected vs Fluc_infected
EBAG9	chr8:110551928-110577391	Fluc_uninfected	Fluc_infected	6.91246	11.7916	0.770494	5e-05	0.000499108	yes	Fluc_uninfected vs Fluc_infected
EBNA1BP2	chr1:43629844-43720029	Fluc_uninfected	Fluc_infected	89.8364	175.254	0.964077	5e-05	0.000499108	yes	Fluc_uninfected vs Fluc_infected
ECD	chr10:74894281-74927853	Fluc_uninfected	Fluc_infected	19.126	31.9383	0.739756	5e-05	0.000499108	yes	Fluc_uninfected vs Fluc_infected
ECI2	chr6:4068592-4135831	Fluc_uninfected	Fluc_infected	33.9224	54.1667	0.675169	5e-05	0.000499108	yes	Fluc_uninfected vs Fluc_infected
ECSCR	chr5:138784244-138842320	Fluc_uninfected	Fluc_infected	1.41726	5.42663	1.93695	5e-05	0.000499108	yes	Fluc_uninfected vs Fluc_infected
ECT2	chr3:172468474-172539264	Fluc_uninfected	Fluc_infected	25.0831	52.6064	1.06852	5e-05	0.000499108	yes	Fluc_uninfected vs Fluc_infected
EDEM1	chr3:5229358-5261650	Fluc_uninfected	Fluc_infected	11.0128	21.0187	0.932497	5e-05	0.000499108	yes	Fluc_uninfected vs Fluc_infected
EDEM3	chr1:184659624-184724041	Fluc_uninfected	Fluc_infected	4.51521	8.53336	0.918321	5e-05	0.000499108	yes	Fluc_uninfected vs Fluc_infected
EDIL3	chr5:83238125-83680611	Fluc_uninfected	Fluc_infected	64.8511	109.812	0.75983	5e-05	0.000499108	yes	Fluc_uninfected vs Fluc_infected
EEA1	chr12:93166284-93323107	Fluc_uninfected	Fluc_infected	4.08668	9.61533	1.23441	5e-05	0.000499108	yes	Fluc_uninfected vs Fluc_infected
EEF1B2	chr2:207024317-207027653	Fluc_uninfected	Fluc_infected	372.794	688.198	0.884445	5e-05	0.000499108	yes	Fluc_uninfected vs Fluc_infected
EFCAB11	chr14:90263468-90421089	Fluc_uninfected	Fluc_infected	7.6998	33.757	2.13229	5e-05	0.000499108	yes	Fluc_uninfected vs Fluc_infected
EFCAB2	chr1:245133170-245288530	Fluc_uninfected	Fluc_infected	3.56628	8.02522	1.17012	5e-05	0.000499108	yes	Fluc_uninfected vs Fluc_infected
EFHA1	chr13:22066827-22178355	Fluc_uninfected	Fluc_infected	17.8692	34.6257	0.95437	5e-05	0.000499108	yes	Fluc_uninfected vs Fluc_infected
EFHA2	chr8:16884746-16980148	Fluc_uninfected	Fluc_infected	1.30859	3.6354	1.4741	5e-05	0.000499108	yes	Fluc_uninfected vs Fluc_infected
EFR3A	chr8:132916355-133025886	Fluc_uninfected	Fluc_infected	11.1568	18.489	0.728748	5e-05	0.000499108	yes	Fluc_uninfected vs Fluc_infected
EFTUD1	chr15:82422560-82555104	Fluc_uninfected	Fluc_infected	4.66559	7.80117	0.741632	5e-05	0.000499108	yes	Fluc_uninfected vs Fluc_infected
EGFL7	chr9:139553307-139567130	Fluc_uninfected	Fluc_infected	31.8316	16.9129	-0.912338	5e-05	0.000499108	yes	Fluc_uninfected vs Fluc_infected
EHBP1	chr2:62900985-63275656	Fluc_uninfected	Fluc_infected	9.43794	16.6366	0.817821	5e-05	0.000499108	yes	Fluc_uninfected vs Fluc_infected
EIF1B	chr3:39851302-40353915	Fluc_uninfected	Fluc_infected	29.2494	66.937	1.1944	5e-05	0.000499108	yes	Fluc_uninfected vs Fluc_infected
EIF2AK2	chr2:37332283-37384190	Fluc_uninfected	Fluc_infected	9.7492	19.1675	0.975308	5e-05	0.000499108	yes	Fluc_uninfected vs Fluc_infected
EIF3A	chr10:120794540-120840334	Fluc_uninfected	Fluc_infected	72.1234	123.629	0.77748	5e-05	0.000499108	yes	Fluc_uninfected vs Fluc_infected
EIF3E	chr8:109213971-109260959	Fluc_uninfected	Fluc_infected	162.856	273.963	0.750386	5e-05	0.000499108	yes	Fluc_uninfected vs Fluc_infected
EIF3H	chr8:117657054-117768062	Fluc_uninfected	Fluc_infected	168.756	402.179	1.2529	5e-05	0.000499108	yes	Fluc_uninfected vs Fluc_infected
EIF5A2	chr3:170606203-170626426	Fluc_uninfected	Fluc_infected	2.70858	5.31148	0.971576	5e-05	0.000499108	yes	Fluc_uninfected vs Fluc_infected
EIF5AL1	chr10:81272356-81276192	Fluc_uninfected	Fluc_infected	1.0727	2.42485	1.17664	5e-05	0.000499108	yes	Fluc_uninfected vs Fluc_infected
ELAVL2	chr9:23690102-23826063	Fluc_uninfected	Fluc_infected	0.190418	0.567703	1.57597	5e-05	0.000499108	yes	Fluc_uninfected vs Fluc_infected
ELF1	chr13:41506054-41593508	Fluc_uninfected	Fluc_infected	3.19547	7.02157	1.13577	5e-05	0.000499108	yes	Fluc_uninfected vs Fluc_infected
ELFN2	chr22:37763999-37823505	Fluc_uninfected	Fluc_infected	6.55342	3.46772	-0.918262	5e-05	0.000499108	yes	Fluc_uninfected vs Fluc_infected
ELK3	chr12:96588206-96661606	Fluc_uninfected	Fluc_infected	42.3475	94.5141	1.15825	5e-05	0.000499108	yes	Fluc_uninfected vs Fluc_infected
ELK4	chr1:205577070-205602000	Fluc_uninfected	Fluc_infected	5.15888	10.6292	1.04291	5e-05	0.000499108	yes	Fluc_uninfected vs Fluc_infected
ELL2	chr5:95220801-95297775	Fluc_uninfected	Fluc_infected	15.4151	30.0016	0.960696	5e-05	0.000499108	yes	Fluc_uninfected vs Fluc_infected
ELMOD2	chr4:141445311-141474924	Fluc_uninfected	Fluc_infected	6.3548	11.464	0.851191	5e-05	0.000499108	yes	Fluc_uninfected vs Fluc_infected
ELOF1	chr19:11663857-11670051	Fluc_uninfected	Fluc_infected	95.878	37.4772	-1.35519	5e-05	0.000499108	yes	Fluc_uninfected vs Fluc_infected
ELOVL4	chr6:80624528-80657315	Fluc_uninfected	Fluc_infected	1.95243	3.73636	0.93636	5e-05	0.000499108	yes	Fluc_uninfected vs Fluc_infected
ELP4	chr11:31531296-31805329	Fluc_uninfected	Fluc_infected	13.4783	24.6843	0.872955	5e-05	0.000499108	yes	Fluc_uninfected vs Fluc_infected
EMC10	chr19:50970044-50986608	Fluc_uninfected	Fluc_infected	91.1598	50.6519	-0.847782	5e-05	0.000499108	yes	Fluc_uninfected vs Fluc_infected
EMC2	chr8:109455852-109499136	Fluc_uninfected	Fluc_infected	19.5629	31.8361	0.702547	5e-05	0.000499108	yes	Fluc_uninfected vs Fluc_infected
EMILIN1	chr2:27301434-27309265	Fluc_uninfected	Fluc_infected	27.4289	11.0784	-1.30795	5e-05	0.000499108	yes	Fluc_uninfected vs Fluc_infected
EML2	chr19:46112657-46148775	Fluc_uninfected	Fluc_infected	5.71601	2.8348	-1.01176	5e-05	0.000499108	yes	Fluc_uninfected vs Fluc_infected
EMP1	chr12:13349601-13369708	Fluc_uninfected	Fluc_infected	24.7867	69.7643	1.49292	5e-05	0.000499108	yes	Fluc_uninfected vs Fluc_infected
ENO2	chr12:7023613-7032859	Fluc_uninfected	Fluc_infected	55.137	28.0296	-0.976067	5e-05	0.000499108	yes	Fluc_uninfected vs Fluc_infected
ENPP1	chr6:132129155-132216295	Fluc_uninfected	Fluc_infected	4.21915	7.45882	0.821997	5e-05	0.000499108	yes	Fluc_uninfected vs Fluc_infected
ENY2	chr8:110346551-110358189	Fluc_uninfected	Fluc_infected	49.7458	20.6016	-1.27182	5e-05	0.000499108	yes	Fluc_uninfected vs Fluc_infected
EOGT	chr3:69024367-69062774	Fluc_uninfected	Fluc_infected	4.65492	8.07187	0.794148	5e-05	0.000499108	yes	Fluc_uninfected vs Fluc_infected
EPAS1	chr2:46524540-46613842	Fluc_uninfected	Fluc_infected	22.3851	41.5315	0.891666	5e-05	0.000499108	yes	Fluc_uninfected vs Fluc_infected
EPB41L3	chr18:5392387-5543986	Fluc_uninfected	Fluc_infected	1.2096	3.39108	1.48722	5e-05	0.000499108	yes	Fluc_uninfected vs Fluc_infected
EPB41L4A	chr5:111498314-111755010	Fluc_uninfected	Fluc_infected	2.25592	1.24974	-0.852088	5e-05	0.000499108	yes	Fluc_uninfected vs Fluc_infected
EPHA5	chr4:66185280-66535653	Fluc_uninfected	Fluc_infected	0.186319	0.477308	1.35714	5e-05	0.000499108	yes	Fluc_uninfected vs Fluc_infected
EPHB1	chr3:134514098-134979307	Fluc_uninfected	Fluc_infected	0.279982	0.743532	1.40906	5e-05	0.000499108	yes	Fluc_uninfected vs Fluc_infected
EPS15	chr1:51819934-51984995	Fluc_uninfected	Fluc_infected	7.90345	14.2676	0.852187	5e-05	0.000499108	yes	Fluc_uninfected vs Fluc_infected
ERBB2IP	chr5:65222381-65376851	Fluc_uninfected	Fluc_infected	23.1694	67.0101	1.53216	5e-05	0.000499108	yes	Fluc_uninfected vs Fluc_infected
ERCC4	chr16:14014013-14046205	Fluc_uninfected	Fluc_infected	2.72798	5.09982	0.902615	5e-05	0.000499108	yes	Fluc_uninfected vs Fluc_infected
ERGIC2	chr12:29493578-29534143	Fluc_uninfected	Fluc_infected	31.6923	53.9555	0.767637	5e-05	0.000499108	yes	Fluc_uninfected vs Fluc_infected
ERH	chr14:69846839-69865021	Fluc_uninfected	Fluc_infected	343.279	205.509	-0.740177	5e-05	0.000499108	yes	Fluc_uninfected vs Fluc_infected
ERI2	chr16:20775311-20860990	Fluc_uninfected	Fluc_infected	4.49666	8.22045	0.870363	5e-05	0.000499108	yes	Fluc_uninfected vs Fluc_infected
ERO1L	chr14:53108604-53162419	Fluc_uninfected	Fluc_infected	18.3825	33.5949	0.869906	5e-05	0.000499108	yes	Fluc_uninfected vs Fluc_infected
ERRFI1	chr1:8071778-8086393	Fluc_uninfected	Fluc_infected	12.3867	20.4217	0.721313	5e-05	0.000499108	yes	Fluc_uninfected vs Fluc_infected
ESCO1	chr18:19109261-19180693	Fluc_uninfected	Fluc_infected	3.26507	6.37062	0.964319	5e-05	0.000499108	yes	Fluc_uninfected vs Fluc_infected
ESCO2	chr8:27632057-27662424	Fluc_uninfected	Fluc_infected	11.8521	23.2084	0.969497	5e-05	0.000499108	yes	Fluc_uninfected vs Fluc_infected
ESD	chr13:47345390-47371367	Fluc_uninfected	Fluc_infected	73.2135	122.915	0.747485	5e-05	0.000499108	yes	Fluc_uninfected vs Fluc_infected
ESF1	chr20:13694968-13765579	Fluc_uninfected	Fluc_infected	13.0226	37.8623	1.53975	5e-05	0.000499108	yes	Fluc_uninfected vs Fluc_infected
ESM1	chr5:54273694-54281414	Fluc_uninfected	Fluc_infected	0.934554	8.18363	3.13039	5e-05	0.000499108	yes	Fluc_uninfected vs Fluc_infected
ETFA	chr15:76508628-76603810	Fluc_uninfected	Fluc_infected	69.2584	124.802	0.849577	5e-05	0.000499108	yes	Fluc_uninfected vs Fluc_infected
ETS1	chr11:128328655-128457453	Fluc_uninfected	Fluc_infected	61.0849	101.902	0.7383	5e-05	0.000499108	yes	Fluc_uninfected vs Fluc_infected
ETS2	chr21:40177230-40196878	Fluc_uninfected	Fluc_infected	17.8591	46.6134	1.38408	5e-05	0.000499108	yes	Fluc_uninfected vs Fluc_infected
ETV4	chr17:41605210-41623800	Fluc_uninfected	Fluc_infected	3.50207	6.4019	0.870289	5e-05	0.000499108	yes	Fluc_uninfected vs Fluc_infected
ETV6	chr12:11802787-12079107	Fluc_uninfected	Fluc_infected	1.90169	3.71392	0.965662	5e-05	0.000499108	yes	Fluc_uninfected vs Fluc_infected
EVA1A	chr2:75719443-75796848	Fluc_uninfected	Fluc_infected	9.75373	17.2305	0.820939	5e-05	0.000499108	yes	Fluc_uninfected vs Fluc_infected
EVI5	chr1:92974252-93257961	Fluc_uninfected	Fluc_infected	2.36487	6.91375	1.54771	5e-05	0.000499108	yes	Fluc_uninfected vs Fluc_infected
EXOC6B	chr2:72406443-73053177	Fluc_uninfected	Fluc_infected	6.24151	11.2294	0.84731	5e-05	0.000499108	yes	Fluc_uninfected vs Fluc_infected
EXOC8	chr1:231468481-231473578	Fluc_uninfected	Fluc_infected	2.91866	5.22035	0.83884	5e-05	0.000499108	yes	Fluc_uninfected vs Fluc_infected
EZH2	chr7:148504463-148581441	Fluc_uninfected	Fluc_infected	20.4793	36.4415	0.831414	5e-05	0.000499108	yes	Fluc_uninfected vs Fluc_infected
FAF1	chr1:50906934-51425936	Fluc_uninfected	Fluc_infected	30.8316	63.7544	1.04812	5e-05	0.000499108	yes	Fluc_uninfected vs Fluc_infected
FAM102B	chr1:109102970-109181949	Fluc_uninfected	Fluc_infected	4.15488	9.13048	1.13588	5e-05	0.000499108	yes	Fluc_uninfected vs Fluc_infected
FAM107B	chr10:14560558-14816896	Fluc_uninfected	Fluc_infected	4.34869	11.5393	1.40791	5e-05	0.000499108	yes	Fluc_uninfected vs Fluc_infected
FAM108C1	chr15:80987651-81047962	Fluc_uninfected	Fluc_infected	15.2806	29.9394	0.970347	5e-05	0.000499108	yes	Fluc_uninfected vs Fluc_infected
FAM115C	chr7:143318044-143427173	Fluc_uninfected	Fluc_infected	5.31211	2.05528	-1.36995	5e-05	0.000499108	yes	Fluc_uninfected vs Fluc_infected
FAM122B	chrX:133903595-133988641	Fluc_uninfected	Fluc_infected	15.7035	28.1411	0.84159	5e-05	0.000499108	yes	Fluc_uninfected vs Fluc_infected
FAM129A	chr1:184760165-184943682	Fluc_uninfected	Fluc_infected	2.08618	3.63119	0.799581	5e-05	0.000499108	yes	Fluc_uninfected vs Fluc_infected
FAM133B	chr7:92190071-92219706	Fluc_uninfected	Fluc_infected	11.9824	23.3441	0.96214	5e-05	0.000499108	yes	Fluc_uninfected vs Fluc_infected
FAM155A	chr13:107820878-108519460	Fluc_uninfected	Fluc_infected	0.93297	2.36017	1.33899	5e-05	0.000499108	yes	Fluc_uninfected vs Fluc_infected
FAM160B1	chr10:116581502-116659586	Fluc_uninfected	Fluc_infected	4.88239	8.9671	0.877052	5e-05	0.000499108	yes	Fluc_uninfected vs Fluc_infected
FAM167A	chr8:11197145-11324276	Fluc_uninfected	Fluc_infected	2.52757	6.06925	1.26376	5e-05	0.000499108	yes	Fluc_uninfected vs Fluc_infected
FAM169A	chr5:74073398-74162663	Fluc_uninfected	Fluc_infected	3.29404	6.04343	0.875511	5e-05	0.000499108	yes	Fluc_uninfected vs Fluc_infected
FAM172A	chr5:92919042-93447404	Fluc_uninfected	Fluc_infected	4.68325	11.5021	1.29632	5e-05	0.000499108	yes	Fluc_uninfected vs Fluc_infected
FAM195B	chr17:79780292-79791167	Fluc_uninfected	Fluc_infected	68.4036	40.6068	-0.75235	5e-05	0.000499108	yes	Fluc_uninfected vs Fluc_infected
FAM196B	chr5:169064250-169510386	Fluc_uninfected	Fluc_infected	6.30987	16.5931	1.3949	5e-05	0.000499108	yes	Fluc_uninfected vs Fluc_infected
FAM199X	chrX:103411155-103440582	Fluc_uninfected	Fluc_infected	12.5735	22.0545	0.81069	5e-05	0.000499108	yes	Fluc_uninfected vs Fluc_infected
FAM200A	chr7:99143922-99149757	Fluc_uninfected	Fluc_infected	2.41871	5.39187	1.15655	5e-05	0.000499108	yes	Fluc_uninfected vs Fluc_infected
FAM204A	chr10:120068571-120101839	Fluc_uninfected	Fluc_infected	12.7033	22.6798	0.836209	5e-05	0.000499108	yes	Fluc_uninfected vs Fluc_infected
FAM20B	chr1:178995073-179045702	Fluc_uninfected	Fluc_infected	12.3081	20.1747	0.712935	5e-05	0.000499108	yes	Fluc_uninfected vs Fluc_infected
FAM214A	chr15:52873517-52970820	Fluc_uninfected	Fluc_infected	1.40208	2.76265	0.978484	5e-05	0.000499108	yes	Fluc_uninfected vs Fluc_infected
FAM219A	chr9:34398181-34458568	Fluc_uninfected	Fluc_infected	18.1667	10.5324	-0.786463	5e-05	0.000499108	yes	Fluc_uninfected vs Fluc_infected
FAM21A	chr10:51827683-51893269	Fluc_uninfected	Fluc_infected	2.05914	1.14603	-0.845404	5e-05	0.000499108	yes	Fluc_uninfected vs Fluc_infected
FAM21B	chr10:51827683-51893269	Fluc_uninfected	Fluc_infected	1.30052	0.584008	-1.15503	5e-05	0.000499108	yes	Fluc_uninfected vs Fluc_infected
FAM73A	chr1:78245308-78345225	Fluc_uninfected	Fluc_infected	4.01916	9.60127	1.25633	5e-05	0.000499108	yes	Fluc_uninfected vs Fluc_infected
FAM76B	chr11:95502105-95522954	Fluc_uninfected	Fluc_infected	14.0051	24.8522	0.827424	5e-05	0.000499108	yes	Fluc_uninfected vs Fluc_infected
FAM92A1	chr8:94712772-94740671	Fluc_uninfected	Fluc_infected	11.0551	21.7801	0.978298	5e-05	0.000499108	yes	Fluc_uninfected vs Fluc_infected
FAM96A	chr15:64364760-64386207	Fluc_uninfected	Fluc_infected	38.682	80.3061	1.05385	5e-05	0.000499108	yes	Fluc_uninfected vs Fluc_infected
FAM98B	chr15:38746327-38777063	Fluc_uninfected	Fluc_infected	37.6915	83.1287	1.14111	5e-05	0.000499108	yes	Fluc_uninfected vs Fluc_infected
FANCM	chr14:45605135-45670093	Fluc_uninfected	Fluc_infected	1.79089	3.19438	0.834861	5e-05	0.000499108	yes	Fluc_uninfected vs Fluc_infected
FAR1	chr11:13690205-13753893	Fluc_uninfected	Fluc_infected	25.9934	46.9938	0.854323	5e-05	0.000499108	yes	Fluc_uninfected vs Fluc_infected
FASTK	chr7:150773707-150777970	Fluc_uninfected	Fluc_infected	41.9086	25.8037	-0.699672	5e-05	0.000499108	yes	Fluc_uninfected vs Fluc_infected
FBXL3	chr13:77579388-77601331	Fluc_uninfected	Fluc_infected	11.2945	21.7073	0.942563	5e-05	0.000499108	yes	Fluc_uninfected vs Fluc_infected
FBXO44	chr1:11708417-11723384	Fluc_uninfected	Fluc_infected	7.87937	3.15442	-1.32071	5e-05	0.000499108	yes	Fluc_uninfected vs Fluc_infected
FBXO5	chr6:153291657-153304740	Fluc_uninfected	Fluc_infected	35.9202	65.4796	0.866251	5e-05	0.000499108	yes	Fluc_uninfected vs Fluc_infected
FBXW7	chr4:153242409-153456393	Fluc_uninfected	Fluc_infected	6.26492	15.5164	1.30842	5e-05	0.000499108	yes	Fluc_uninfected vs Fluc_infected
FCGRT	chr19:50015535-50029685	Fluc_uninfected	Fluc_infected	12.1767	6.41634	-0.924297	5e-05	0.000499108	yes	Fluc_uninfected vs Fluc_infected
FCHO2	chr5:72251807-72386349	Fluc_uninfected	Fluc_infected	3.42804	8.96071	1.38623	5e-05	0.000499108	yes	Fluc_uninfected vs Fluc_infected
FCHSD2	chr11:72547789-72853143	Fluc_uninfected	Fluc_infected	10.4011	18.749	0.850083	5e-05	0.000499108	yes	Fluc_uninfected vs Fluc_infected
FER	chr5:108083522-108523373	Fluc_uninfected	Fluc_infected	2.96115	8.90574	1.58858	5e-05	0.000499108	yes	Fluc_uninfected vs Fluc_infected
FEZ2	chr2:36779403-36825332	Fluc_uninfected	Fluc_infected	15.9304	29.8059	0.903811	5e-05	0.000499108	yes	Fluc_uninfected vs Fluc_infected
FGD4	chr12:32655040-32798984	Fluc_uninfected	Fluc_infected	0.46971	1.60481	1.77256	5e-05	0.000499108	yes	Fluc_uninfected vs Fluc_infected
FGF2	chr4:123747862-123844159	Fluc_uninfected	Fluc_infected	20.7154	47.1234	1.18574	5e-05	0.000499108	yes	Fluc_uninfected vs Fluc_infected
FGF5	chr4:81187741-81212171	Fluc_uninfected	Fluc_infected	3.39016	26.4153	2.96195	5e-05	0.000499108	yes	Fluc_uninfected vs Fluc_infected
FGFRL1	chr4:1005609-1020686	Fluc_uninfected	Fluc_infected	18.9153	9.88524	-0.936204	5e-05	0.000499108	yes	Fluc_uninfected vs Fluc_infected
FILIP1L	chr3:99273152-99897476	Fluc_uninfected	Fluc_infected	7.48594	25.3346	1.75885	5e-05	0.000499108	yes	Fluc_uninfected vs Fluc_infected
FKBP2	chr11:64008412-64011607	Fluc_uninfected	Fluc_infected	103.194	56.889	-0.859136	5e-05	0.000499108	yes	Fluc_uninfected vs Fluc_infected
FKTN	chr9:108320410-108403399	Fluc_uninfected	Fluc_infected	5.40287	9.25484	0.776482	5e-05	0.000499108	yes	Fluc_uninfected vs Fluc_infected
FLJ42709	chr5:92745064-92917003	Fluc_uninfected	Fluc_infected	3.27272	7.20422	1.13835	5e-05	0.000499108	yes	Fluc_uninfected vs Fluc_infected
FLJ45340	chr7:128281294-128301052	Fluc_uninfected	Fluc_infected	3.05744	5.32093	0.799357	5e-05	0.000499108	yes	Fluc_uninfected vs Fluc_infected
FMN2	chr1:240255184-240638489	Fluc_uninfected	Fluc_infected	5.56705	12.2701	1.14016	5e-05	0.000499108	yes	Fluc_uninfected vs Fluc_infected
FMR1	chrX:146990948-147032647	Fluc_uninfected	Fluc_infected	14.2844	22.3656	0.646844	5e-05	0.000499108	yes	Fluc_uninfected vs Fluc_infected
FNDC3A	chr13:49550047-49783915	Fluc_uninfected	Fluc_infected	9.7606	24.6196	1.33476	5e-05	0.000499108	yes	Fluc_uninfected vs Fluc_infected
FNIP1	chr5:130977406-131132756	Fluc_uninfected	Fluc_infected	4.80858	11.8751	1.30425	5e-05	0.000499108	yes	Fluc_uninfected vs Fluc_infected
FOPNL	chr16:15959576-15982447	Fluc_uninfected	Fluc_infected	25.3175	54.6916	1.11118	5e-05	0.000499108	yes	Fluc_uninfected vs Fluc_infected
FOSL1	chr11:65659691-65667997	Fluc_uninfected	Fluc_infected	172.185	304.049	0.820341	5e-05	0.000499108	yes	Fluc_uninfected vs Fluc_infected
FOXC1	chr6:1610680-1614129	Fluc_uninfected	Fluc_infected	3.11695	6.50761	1.06199	5e-05	0.000499108	yes	Fluc_uninfected vs Fluc_infected
FOXD1	chr5:72742084-72744352	Fluc_uninfected	Fluc_infected	80.0411	145.422	0.861434	5e-05	0.000499108	yes	Fluc_uninfected vs Fluc_infected
FOXL1	chr16:86612114-86615304	Fluc_uninfected	Fluc_infected	4.49581	8.16478	0.860833	5e-05	0.000499108	yes	Fluc_uninfected vs Fluc_infected
FOXN2	chr2:48541794-48606434	Fluc_uninfected	Fluc_infected	2.29198	5.61205	1.29193	5e-05	0.000499108	yes	Fluc_uninfected vs Fluc_infected
FRG1	chr4:190861973-190884359	Fluc_uninfected	Fluc_infected	25.671	57.1826	1.15544	5e-05	0.000499108	yes	Fluc_uninfected vs Fluc_infected
FRG1B	chr20:29611878-29634007	Fluc_uninfected	Fluc_infected	10.1824	27.131	1.41387	5e-05	0.000499108	yes	Fluc_uninfected vs Fluc_infected
FRMD6	chr14:51921229-52197444	Fluc_uninfected	Fluc_infected	73.3633	140.018	0.93248	5e-05	0.000499108	yes	Fluc_uninfected vs Fluc_infected
FSIP1	chr15:39892231-40075039	Fluc_uninfected	Fluc_infected	0.24868	0.686874	1.46575	5e-05	0.000499108	yes	Fluc_uninfected vs Fluc_infected
FST	chr5:52776263-52782304	Fluc_uninfected	Fluc_infected	8.6879	26.4221	1.60467	5e-05	0.000499108	yes	Fluc_uninfected vs Fluc_infected
FSTL3	chr19:676388-683392	Fluc_uninfected	Fluc_infected	29.7955	14.7761	-1.01183	5e-05	0.000499108	yes	Fluc_uninfected vs Fluc_infected
FUNDC2	chrX:154255063-154285191	Fluc_uninfected	Fluc_infected	19.2874	10.0272	-0.943739	5e-05	0.000499108	yes	Fluc_uninfected vs Fluc_infected
FUT8	chr14:65877309-66210839	Fluc_uninfected	Fluc_infected	12.2305	23.1184	0.918561	5e-05	0.000499108	yes	Fluc_uninfected vs Fluc_infected
FZD8	chr10:35927176-35930362	Fluc_uninfected	Fluc_infected	9.14733	4.98799	-0.874892	5e-05	0.000499108	yes	Fluc_uninfected vs Fluc_infected
GABBR2	chr9:101050363-101471479	Fluc_uninfected	Fluc_infected	0.724873	2.0274	1.48383	5e-05	0.000499108	yes	Fluc_uninfected vs Fluc_infected
GADD45GIP1	chr19:13064969-13068068	Fluc_uninfected	Fluc_infected	87.3366	148.107	0.761977	5e-05	0.000499108	yes	Fluc_uninfected vs Fluc_infected
GAS2L3	chr12:100967488-101018685	Fluc_uninfected	Fluc_infected	5.90438	11.0126	0.899293	5e-05	0.000499108	yes	Fluc_uninfected vs Fluc_infected
GBAS	chr7:56032269-56067875	Fluc_uninfected	Fluc_infected	20.2322	34.2625	0.759976	5e-05	0.000499108	yes	Fluc_uninfected vs Fluc_infected
GBGT1	chr9:136028339-136039301	Fluc_uninfected	Fluc_infected	7.74506	3.83298	-1.01481	5e-05	0.000499108	yes	Fluc_uninfected vs Fluc_infected
GBP3	chr1:89472359-89488549	Fluc_uninfected	Fluc_infected	4.79362	8.91381	0.894928	5e-05	0.000499108	yes	Fluc_uninfected vs Fluc_infected
GCC2	chr2:109065576-109125854	Fluc_uninfected	Fluc_infected	2.85182	6.47411	1.1828	5e-05	0.000499108	yes	Fluc_uninfected vs Fluc_infected
GCLM	chr1:94352589-94375012	Fluc_uninfected	Fluc_infected	17.384	29.9867	0.786561	5e-05	0.000499108	yes	Fluc_uninfected vs Fluc_infected
GEM	chr8:95261484-95274547	Fluc_uninfected	Fluc_infected	10.8789	21.5793	0.988117	5e-05	0.000499108	yes	Fluc_uninfected vs Fluc_infected
GEMIN2	chr14:39583487-39606177	Fluc_uninfected	Fluc_infected	11.3329	19.268	0.765693	5e-05	0.000499108	yes	Fluc_uninfected vs Fluc_infected
GEMIN6	chr2:39005326-39009106	Fluc_uninfected	Fluc_infected	24.3003	45.4363	0.902871	5e-05	0.000499108	yes	Fluc_uninfected vs Fluc_infected
GEN1	chr2:17935176-17966632	Fluc_uninfected	Fluc_infected	4.12474	8.49104	1.04164	5e-05	0.000499108	yes	Fluc_uninfected vs Fluc_infected
GGT7	chr20:33432522-33460661	Fluc_uninfected	Fluc_infected	13.8593	6.26287	-1.14596	5e-05	0.000499108	yes	Fluc_uninfected vs Fluc_infected
GINM1	chr6:149887527-149912067	Fluc_uninfected	Fluc_infected	35.6202	64.3368	0.852949	5e-05	0.000499108	yes	Fluc_uninfected vs Fluc_infected
GKAP1	chr9:86354335-86432752	Fluc_uninfected	Fluc_infected	1.60533	3.14627	0.970771	5e-05	0.000499108	yes	Fluc_uninfected vs Fluc_infected
GKN1	chr2:69201704-69208112	Fluc_uninfected	Fluc_infected	1.51593	3.93015	1.37438	5e-05	0.000499108	yes	Fluc_uninfected vs Fluc_infected
GLIPR2	chr9:36136741-36163903	Fluc_uninfected	Fluc_infected	5.33995	2.04048	-1.38792	5e-05	0.000499108	yes	Fluc_uninfected vs Fluc_infected
GLO1	chr6:38643701-38670952	Fluc_uninfected	Fluc_infected	135.181	236.552	0.807257	5e-05	0.000499108	yes	Fluc_uninfected vs Fluc_infected
GLRX2	chr1:193065594-193075244	Fluc_uninfected	Fluc_infected	17.0336	31.8233	0.901703	5e-05	0.000499108	yes	Fluc_uninfected vs Fluc_infected
GLRX3	chr10:131934638-131978646	Fluc_uninfected	Fluc_infected	66.4068	121.092	0.866707	5e-05	0.000499108	yes	Fluc_uninfected vs Fluc_infected
GLS	chr2:191745546-191830270	Fluc_uninfected	Fluc_infected	25.7211	43.9119	0.771656	5e-05	0.000499108	yes	Fluc_uninfected vs Fluc_infected
GLUD2	chrX:120181461-120183796	Fluc_uninfected	Fluc_infected	0.118563	1.45179	3.61411	5e-05	0.000499108	yes	Fluc_uninfected vs Fluc_infected
GMFB	chr14:54941208-54955744	Fluc_uninfected	Fluc_infected	26.5525	43.7197	0.719434	5e-05	0.000499108	yes	Fluc_uninfected vs Fluc_infected
GNAQ	chr9:80335190-80646219	Fluc_uninfected	Fluc_infected	19.0612	32.5426	0.771691	5e-05	0.000499108	yes	Fluc_uninfected vs Fluc_infected
GNB3	chr12:6949374-6956557	Fluc_uninfected	Fluc_infected	6.48926	2.88846	-1.16775	5e-05	0.000499108	yes	Fluc_uninfected vs Fluc_infected
GNB4	chr3:179113875-179169371	Fluc_uninfected	Fluc_infected	23.4118	39.0786	0.739142	5e-05	0.000499108	yes	Fluc_uninfected vs Fluc_infected
GNG10	chr9:114393631-114432526	Fluc_uninfected	Fluc_infected	91.0787	191.173	1.06969	5e-05	0.000499108	yes	Fluc_uninfected vs Fluc_infected
GNG11	chr7:93551015-93555826	Fluc_uninfected	Fluc_infected	16.7788	34.0826	1.02239	5e-05	0.000499108	yes	Fluc_uninfected vs Fluc_infected
GNG12	chr1:68167148-68698284	Fluc_uninfected	Fluc_infected	130.373	222.947	0.774052	5e-05	0.000499108	yes	Fluc_uninfected vs Fluc_infected
GNG2	chr14:52327021-52436518	Fluc_uninfected	Fluc_infected	4.73507	10.2371	1.11236	5e-05	0.000499108	yes	Fluc_uninfected vs Fluc_infected
GOLGA4	chr3:37284681-37408370	Fluc_uninfected	Fluc_infected	9.81745	17.7319	0.85293	5e-05	0.000499108	yes	Fluc_uninfected vs Fluc_infected
GOLGA8B	chr15:34817483-34875771	Fluc_uninfected	Fluc_infected	3.77714	6.92317	0.87414	5e-05	0.000499108	yes	Fluc_uninfected vs Fluc_infected
GOLGB1	chr3:121382045-121468614	Fluc_uninfected	Fluc_infected	4.59735	8.52189	0.89037	5e-05	0.000499108	yes	Fluc_uninfected vs Fluc_infected
GOLIM4	chr3:167727653-167813417	Fluc_uninfected	Fluc_infected	13.287	31.4694	1.24393	5e-05	0.000499108	yes	Fluc_uninfected vs Fluc_infected
GOLT1B	chr12:21654698-21671337	Fluc_uninfected	Fluc_infected	27.5721	55.8218	1.01762	5e-05	0.000499108	yes	Fluc_uninfected vs Fluc_infected
GPATCH11	chr2:37311593-37323738	Fluc_uninfected	Fluc_infected	9.00711	23.523	1.38493	5e-05	0.000499108	yes	Fluc_uninfected vs Fluc_infected
GPATCH2	chr1:217603833-217804409	Fluc_uninfected	Fluc_infected	3.77698	6.75273	0.838238	5e-05	0.000499108	yes	Fluc_uninfected vs Fluc_infected
GPBP1	chr5:56469774-56560506	Fluc_uninfected	Fluc_infected	15.7532	25.2532	0.680822	5e-05	0.000499108	yes	Fluc_uninfected vs Fluc_infected
GPR126	chr6:142623055-142767403	Fluc_uninfected	Fluc_infected	11.1345	19.5499	0.81212	5e-05	0.000499108	yes	Fluc_uninfected vs Fluc_infected
GPR176	chr15:40091222-40213093	Fluc_uninfected	Fluc_infected	26.7435	58.4953	1.12913	5e-05	0.000499108	yes	Fluc_uninfected vs Fluc_infected
GPR89A	chr1:145764594-145827103	Fluc_uninfected	Fluc_infected	2.87073	1.03457	-1.47238	5e-05	0.000499108	yes	Fluc_uninfected vs Fluc_infected
GPRC5C	chr17:72427666-72443568	Fluc_uninfected	Fluc_infected	4.73813	2.17995	-1.12003	5e-05	0.000499108	yes	Fluc_uninfected vs Fluc_infected
GRAMD1B	chr11:123396527-123493518	Fluc_uninfected	Fluc_infected	0.151461	0.58431	1.94778	5e-05	0.000499108	yes	Fluc_uninfected vs Fluc_infected
GREM1	chr15:33010204-33026870	Fluc_uninfected	Fluc_infected	133.176	369.278	1.47137	5e-05	0.000499108	yes	Fluc_uninfected vs Fluc_infected
GRPEL2	chr5:148724976-148734146	Fluc_uninfected	Fluc_infected	7.69719	16.1597	1.07	5e-05	0.000499108	yes	Fluc_uninfected vs Fluc_infected
GSK3B	chr3:119540801-119813264	Fluc_uninfected	Fluc_infected	14.7592	25.2504	0.77469	5e-05	0.000499108	yes	Fluc_uninfected vs Fluc_infected
GTDC1	chr2:144703580-145090083	Fluc_uninfected	Fluc_infected	4.71666	8.54662	0.857588	5e-05	0.000499108	yes	Fluc_uninfected vs Fluc_infected
GTF2A1	chr14:81641795-81687575	Fluc_uninfected	Fluc_infected	11.9422	30.2307	1.33995	5e-05	0.000499108	yes	Fluc_uninfected vs Fluc_infected
GTF2F2	chr13:45694630-45858239	Fluc_uninfected	Fluc_infected	36.7537	82.6282	1.16874	5e-05	0.000499108	yes	Fluc_uninfected vs Fluc_infected
GTF2H2B	chr5:69711196-69746189	Fluc_uninfected	Fluc_infected	8.50302	14.9078	0.810019	5e-05	0.000499108	yes	Fluc_uninfected vs Fluc_infected
GTF2H5	chr6:158589378-158620376	Fluc_uninfected	Fluc_infected	3.25836	1.8291	-0.83301	5e-05	0.000499108	yes	Fluc_uninfected vs Fluc_infected
GTF3C6	chr6:111279762-111289091	Fluc_uninfected	Fluc_infected	31.0426	76.2876	1.2972	5e-05	0.000499108	yes	Fluc_uninfected vs Fluc_infected
GTPBP8	chr3:112709799-112720221	Fluc_uninfected	Fluc_infected	8.78412	16.0041	0.865474	5e-05	0.000499108	yes	Fluc_uninfected vs Fluc_infected
GUF1	chr4:44680432-44702697	Fluc_uninfected	Fluc_infected	9.27853	16.5373	0.833759	5e-05	0.000499108	yes	Fluc_uninfected vs Fluc_infected
GXYLT1	chr12:42475647-42538673	Fluc_uninfected	Fluc_infected	7.51282	12.833	0.772427	5e-05	0.000499108	yes	Fluc_uninfected vs Fluc_infected
H19	chr11:2016405-2019065	Fluc_uninfected	Fluc_infected	19.2513	2.09655	-3.19887	5e-05	0.000499108	yes	Fluc_uninfected vs Fluc_infected
H1FX	chr3:129033613-129043412	Fluc_uninfected	Fluc_infected	151.148	69.083	-1.12956	5e-05	0.000499108	yes	Fluc_uninfected vs Fluc_infected
H2AFJ	chr12:14927269-14930936	Fluc_uninfected	Fluc_infected	4.78805	2.54633	-0.911021	5e-05	0.000499108	yes	Fluc_uninfected vs Fluc_infected
HAS2	chr8:122625270-122657564	Fluc_uninfected	Fluc_infected	8.63608	35.7551	2.0497	5e-05	0.000499108	yes	Fluc_uninfected vs Fluc_infected
HAT1	chr2:172778934-172848600	Fluc_uninfected	Fluc_infected	48.8991	93.5693	0.936226	5e-05	0.000499108	yes	Fluc_uninfected vs Fluc_infected
HAUS6	chr9:19053134-19102940	Fluc_uninfected	Fluc_infected	14.4791	25.0249	0.789393	5e-05	0.000499108	yes	Fluc_uninfected vs Fluc_infected
HDAC10	chr22:50683612-50689834	Fluc_uninfected	Fluc_infected	6.89321	3.44137	-1.00219	5e-05	0.000499108	yes	Fluc_uninfected vs Fluc_infected
HDAC9	chr7:18126571-19036992	Fluc_uninfected	Fluc_infected	0.519506	2.48369	2.25727	5e-05	0.000499108	yes	Fluc_uninfected vs Fluc_infected
HDGFRP3	chr15:83806803-83876770	Fluc_uninfected	Fluc_infected	14.5663	29.4294	1.01462	5e-05	0.000499108	yes	Fluc_uninfected vs Fluc_infected
HECA	chr6:139456248-139501946	Fluc_uninfected	Fluc_infected	3.01454	5.9306	0.976239	5e-05	0.000499108	yes	Fluc_uninfected vs Fluc_infected
HECTD2	chr10:93066718-93371217	Fluc_uninfected	Fluc_infected	3.49951	6.42632	0.876842	5e-05	0.000499108	yes	Fluc_uninfected vs Fluc_infected
HECW2	chr2:197063976-197457335	Fluc_uninfected	Fluc_infected	0.500528	1.07298	1.1001	5e-05	0.000499108	yes	Fluc_uninfected vs Fluc_infected
HELLS	chr10:96305573-96361856	Fluc_uninfected	Fluc_infected	10.3202	18.4799	0.84049	5e-05	0.000499108	yes	Fluc_uninfected vs Fluc_infected
HERC2P2	chr15:23282264-23378259	Fluc_uninfected	Fluc_infected	5.50594	3.11776	-0.820477	5e-05	0.000499108	yes	Fluc_uninfected vs Fluc_infected
HERC2P3	chr15:20613649-20711433	Fluc_uninfected	Fluc_infected	2.17936	1.15055	-0.921576	5e-05	0.000499108	yes	Fluc_uninfected vs Fluc_infected
HERC4	chr10:69681655-69835103	Fluc_uninfected	Fluc_infected	28.3283	47.6432	0.750029	5e-05	0.000499108	yes	Fluc_uninfected vs Fluc_infected
HHIP	chr4:145564067-145659881	Fluc_uninfected	Fluc_infected	2.93787	8.81496	1.58518	5e-05	0.000499108	yes	Fluc_uninfected vs Fluc_infected
HIATL1	chr9:97136832-97223202	Fluc_uninfected	Fluc_infected	30.1724	52.992	0.812545	5e-05	0.000499108	yes	Fluc_uninfected vs Fluc_infected
HIATL2	chr9:99708326-99775862	Fluc_uninfected	Fluc_infected	1.99388	9.74508	2.2891	5e-05	0.000499108	yes	Fluc_uninfected vs Fluc_infected
HIPK2	chr7:139246315-139477693	Fluc_uninfected	Fluc_infected	1.88431	3.0965	0.716605	5e-05	0.000499108	yes	Fluc_uninfected vs Fluc_infected
HIST1H1C	chr6:26055967-26056699	Fluc_uninfected	Fluc_infected	7.37962	34.8336	2.23886	5e-05	0.000499108	yes	Fluc_uninfected vs Fluc_infected
HIST1H4B	chr6:26027123-26027480	Fluc_uninfected	Fluc_infected	1.14866	0	-Inf	5e-05	0.000499108	yes	Fluc_uninfected vs Fluc_infected
HIST3H2A	chr1:228645064-228645560	Fluc_uninfected	Fluc_infected	4.56338	21.8125	2.25698	5e-05	0.000499108	yes	Fluc_uninfected vs Fluc_infected
HIVEP2	chr6:143072603-143266338	Fluc_uninfected	Fluc_infected	3.14303	6.16906	0.972894	5e-05	0.000499108	yes	Fluc_uninfected vs Fluc_infected
HK2	chr2:75059781-75120481	Fluc_uninfected	Fluc_infected	23.8493	13.9859	-0.769978	5e-05	0.000499108	yes	Fluc_uninfected vs Fluc_infected
HLA-DPB1	chr6_ssto_hap7:4512849-4537977	Fluc_uninfected	Fluc_infected	1.20338	0.45959	-1.38868	5e-05	0.000499108	yes	Fluc_uninfected vs Fluc_infected
HMGA2	chr12:66151799-66360071	Fluc_uninfected	Fluc_infected	9.17714	25.937	1.49889	5e-05	0.000499108	yes	Fluc_uninfected vs Fluc_infected
HMMR	chr5:162887516-162918953	Fluc_uninfected	Fluc_infected	18.4512	50.5897	1.45513	5e-05	0.000499108	yes	Fluc_uninfected vs Fluc_infected
HNRNPA1L2	chr13:53191604-53217919	Fluc_uninfected	Fluc_infected	4.91335	11.131	1.17981	5e-05	0.000499108	yes	Fluc_uninfected vs Fluc_infected
HNRNPA1P10	chr12:54674487-54679030	Fluc_uninfected	Fluc_infected	117.928	839.303	2.83128	5e-05	0.000499108	yes	Fluc_uninfected vs Fluc_infected
HOOK3	chr8:42752032-42885682	Fluc_uninfected	Fluc_infected	5.08192	9.775	0.943721	5e-05	0.000499108	yes	Fluc_uninfected vs Fluc_infected
HOXB7	chr17:46684594-46688383	Fluc_uninfected	Fluc_infected	8.73389	16.862	0.949076	5e-05	0.000499108	yes	Fluc_uninfected vs Fluc_infected
HOXC9	chr12:54393876-54397120	Fluc_uninfected	Fluc_infected	4.58156	8.26156	0.850574	5e-05	0.000499108	yes	Fluc_uninfected vs Fluc_infected
HSD17B11	chr4:88257690-88312455	Fluc_uninfected	Fluc_infected	4.06073	7.66672	0.916871	5e-05	0.000499108	yes	Fluc_uninfected vs Fluc_infected
HSD17B12	chr11:43702142-43878169	Fluc_uninfected	Fluc_infected	29.798	71.2034	1.25673	5e-05	0.000499108	yes	Fluc_uninfected vs Fluc_infected
HSD17B14	chr19:49316273-49339934	Fluc_uninfected	Fluc_infected	5.06617	1.73967	-1.54208	5e-05	0.000499108	yes	Fluc_uninfected vs Fluc_infected
HSPA13	chr21:15743436-15755509	Fluc_uninfected	Fluc_infected	25.2914	52.6737	1.05844	5e-05	0.000499108	yes	Fluc_uninfected vs Fluc_infected
HSPA6	chr1:161494035-161496687	Fluc_uninfected	Fluc_infected	14.6807	6.69292	-1.13321	5e-05	0.000499108	yes	Fluc_uninfected vs Fluc_infected
HTATSF1	chrX:135579237-135594503	Fluc_uninfected	Fluc_infected	28.1349	47.9165	0.768161	5e-05	0.000499108	yes	Fluc_uninfected vs Fluc_infected
HTRA3	chr4:8271488-8308838	Fluc_uninfected	Fluc_infected	6.91637	2.9318	-1.23823	5e-05	0.000499108	yes	Fluc_uninfected vs Fluc_infected
IBTK	chr6:82879955-82957448	Fluc_uninfected	Fluc_infected	13.7532	21.7076	0.658428	5e-05	0.000499108	yes	Fluc_uninfected vs Fluc_infected
ICAM1	chr19:10381516-10397291	Fluc_uninfected	Fluc_infected	1.14991	3.60773	1.64957	5e-05	0.000499108	yes	Fluc_uninfected vs Fluc_infected
ICK	chr6:52866097-52926600	Fluc_uninfected	Fluc_infected	5.85581	10.2108	0.802156	5e-05	0.000499108	yes	Fluc_uninfected vs Fluc_infected
ID1	chr20:30193085-30194317	Fluc_uninfected	Fluc_infected	117.948	341.001	1.53162	5e-05	0.000499108	yes	Fluc_uninfected vs Fluc_infected
ID2	chr2:8822112-8824583	Fluc_uninfected	Fluc_infected	45.2691	85.6741	0.920331	5e-05	0.000499108	yes	Fluc_uninfected vs Fluc_infected
ID4	chr6:19837600-19842431	Fluc_uninfected	Fluc_infected	0.293213	1.056	1.84858	5e-05	0.000499108	yes	Fluc_uninfected vs Fluc_infected
IDI1	chr10:1064846-1095061	Fluc_uninfected	Fluc_infected	16.7828	28.9859	0.788365	5e-05	0.000499108	yes	Fluc_uninfected vs Fluc_infected
IFIT2	chr10:91061705-91069033	Fluc_uninfected	Fluc_infected	5.0964	10.7421	1.07573	5e-05	0.000499108	yes	Fluc_uninfected vs Fluc_infected
IFIT3	chr10:91087601-91100725	Fluc_uninfected	Fluc_infected	7.98473	16.2837	1.02811	5e-05	0.000499108	yes	Fluc_uninfected vs Fluc_infected
IFT43	chr14:76452095-76550416	Fluc_uninfected	Fluc_infected	16.9722	34.3985	1.01917	5e-05	0.000499108	yes	Fluc_uninfected vs Fluc_infected
IFT46	chr11:118401802-118436791	Fluc_uninfected	Fluc_infected	6.02343	10.8685	0.851491	5e-05	0.000499108	yes	Fluc_uninfected vs Fluc_infected
IFT80	chr3:159974773-160117320	Fluc_uninfected	Fluc_infected	7.44517	12.0063	0.689409	5e-05	0.000499108	yes	Fluc_uninfected vs Fluc_infected
IGFBP6	chr12:53491435-53496128	Fluc_uninfected	Fluc_infected	53.9407	25.2859	-1.09304	5e-05	0.000499108	yes	Fluc_uninfected vs Fluc_infected
IK	chr5:140027383-140042065	Fluc_uninfected	Fluc_infected	55.7468	92.2632	0.726867	5e-05	0.000499108	yes	Fluc_uninfected vs Fluc_infected
IKBIP	chr12:99007181-99038829	Fluc_uninfected	Fluc_infected	31.244	63.2578	1.01766	5e-05	0.000499108	yes	Fluc_uninfected vs Fluc_infected
IKZF5	chr10:124750321-124768366	Fluc_uninfected	Fluc_infected	3.97437	7.74766	0.963035	5e-05	0.000499108	yes	Fluc_uninfected vs Fluc_infected
IL6ST	chr5:55230924-55290821	Fluc_uninfected	Fluc_infected	21.5093	44.2542	1.04086	5e-05	0.000499108	yes	Fluc_uninfected vs Fluc_infected
IL7R	chr5:35856976-35879705	Fluc_uninfected	Fluc_infected	19.5519	36.1128	0.885198	5e-05	0.000499108	yes	Fluc_uninfected vs Fluc_infected
IL8	chr4:74606222-74609433	Fluc_uninfected	Fluc_infected	2.13186	45.9104	4.42864	5e-05	0.000499108	yes	Fluc_uninfected vs Fluc_infected
IMPAD1	chr8:57870487-57906430	Fluc_uninfected	Fluc_infected	27.4257	45.0067	0.714613	5e-05	0.000499108	yes	Fluc_uninfected vs Fluc_infected
ING2	chr4:184426219-184432249	Fluc_uninfected	Fluc_infected	9.46905	16.8893	0.834821	5e-05	0.000499108	yes	Fluc_uninfected vs Fluc_infected
INHBA	chr7:41728600-41818976	Fluc_uninfected	Fluc_infected	28.7028	98.4589	1.77833	5e-05	0.000499108	yes	Fluc_uninfected vs Fluc_infected
INO80E	chr16:30007530-30022401	Fluc_uninfected	Fluc_infected	44.2822	24.781	-0.837494	5e-05	0.000499108	yes	Fluc_uninfected vs Fluc_infected
INPP4B	chr4:142949181-143767604	Fluc_uninfected	Fluc_infected	1.72621	4.02463	1.22125	5e-05	0.000499108	yes	Fluc_uninfected vs Fluc_infected
INPP5A	chr10:134351352-134596984	Fluc_uninfected	Fluc_infected	11.5068	21.5758	0.90693	5e-05	0.000499108	yes	Fluc_uninfected vs Fluc_infected
INTS2	chr17:59942727-60005377	Fluc_uninfected	Fluc_infected	5.68991	10.9446	0.943748	5e-05	0.000499108	yes	Fluc_uninfected vs Fluc_infected
IPMK	chr10:59951277-60027694	Fluc_uninfected	Fluc_infected	4.07494	8.05934	0.983883	5e-05	0.000499108	yes	Fluc_uninfected vs Fluc_infected
IPO11	chr5:61708572-61924416	Fluc_uninfected	Fluc_infected	10.9851	21.6471	0.978622	5e-05	0.000499108	yes	Fluc_uninfected vs Fluc_infected
IRAK2	chr3:10206562-10285427	Fluc_uninfected	Fluc_infected	1.65735	3.49894	1.07804	5e-05	0.000499108	yes	Fluc_uninfected vs Fluc_infected
IREB2	chr15:78730517-78793798	Fluc_uninfected	Fluc_infected	15.2361	24.199	0.667459	5e-05	0.000499108	yes	Fluc_uninfected vs Fluc_infected
IRF2	chr4:185308875-185395726	Fluc_uninfected	Fluc_infected	5.32834	9.22712	0.792195	5e-05	0.000499108	yes	Fluc_uninfected vs Fluc_infected
IRGQ	chr19:44088518-44100287	Fluc_uninfected	Fluc_infected	2.59969	6.45377	1.3118	5e-05	0.000499108	yes	Fluc_uninfected vs Fluc_infected
IRS2	chr13:110406183-110438914	Fluc_uninfected	Fluc_infected	7.16554	13.7088	0.935959	5e-05	0.000499108	yes	Fluc_uninfected vs Fluc_infected
IRX2	chr5:2746278-2751769	Fluc_uninfected	Fluc_infected	2.5434	5.88691	1.21075	5e-05	0.000499108	yes	Fluc_uninfected vs Fluc_infected
ISPD	chr7:16127151-16460947	Fluc_uninfected	Fluc_infected	0.33559	0.769969	1.1981	5e-05	0.000499108	yes	Fluc_uninfected vs Fluc_infected
ITCH	chr20:32951040-33099198	Fluc_uninfected	Fluc_infected	18.4147	30.3125	0.719055	5e-05	0.000499108	yes	Fluc_uninfected vs Fluc_infected
ITFG1	chr16:47189297-47495015	Fluc_uninfected	Fluc_infected	16.1995	33.7737	1.05995	5e-05	0.000499108	yes	Fluc_uninfected vs Fluc_infected
ITGA2	chr5:52285155-52390609	Fluc_uninfected	Fluc_infected	1.0531	3.01847	1.51918	5e-05	0.000499108	yes	Fluc_uninfected vs Fluc_infected
ITGA6	chr2:173292313-173371181	Fluc_uninfected	Fluc_infected	13.3076	35.5417	1.41726	5e-05	0.000499108	yes	Fluc_uninfected vs Fluc_infected
ITGAV	chr2:187454789-187545628	Fluc_uninfected	Fluc_infected	17.5698	33.3411	0.924205	5e-05	0.000499108	yes	Fluc_uninfected vs Fluc_infected
ITGB3BP	chr1:63906440-63988944	Fluc_uninfected	Fluc_infected	18.5263	52.5391	1.50382	5e-05	0.000499108	yes	Fluc_uninfected vs Fluc_infected
ITGB8	chr7:20370724-20455382	Fluc_uninfected	Fluc_infected	0.305166	1.17252	1.94195	5e-05	0.000499108	yes	Fluc_uninfected vs Fluc_infected
ITM2B	chr13:48807273-48836232	Fluc_uninfected	Fluc_infected	40.0445	72.7357	0.86106	5e-05	0.000499108	yes	Fluc_uninfected vs Fluc_infected
ITPRIPL2	chr16:19125253-19132952	Fluc_uninfected	Fluc_infected	8.86455	14.7762	0.737152	5e-05	0.000499108	yes	Fluc_uninfected vs Fluc_infected
ITSN2	chr2:24425734-24583397	Fluc_uninfected	Fluc_infected	2.47226	4.27585	0.790383	5e-05	0.000499108	yes	Fluc_uninfected vs Fluc_infected
IVL	chr1:152881038-152884362	Fluc_uninfected	Fluc_infected	0.274351	0.880829	1.68284	5e-05	0.000499108	yes	Fluc_uninfected vs Fluc_infected
JAG2	chr14:105607317-105635161	Fluc_uninfected	Fluc_infected	1.4416	0.555367	-1.37615	5e-05	0.000499108	yes	Fluc_uninfected vs Fluc_infected
JAK1	chr1:65210777-65432187	Fluc_uninfected	Fluc_infected	23.8868	40.2034	0.751102	5e-05	0.000499108	yes	Fluc_uninfected vs Fluc_infected
JAK2	chr9:4985244-5128183	Fluc_uninfected	Fluc_infected	1.8959	4.54867	1.26256	5e-05	0.000499108	yes	Fluc_uninfected vs Fluc_infected
JMJD1C	chr10:64926987-65226322	Fluc_uninfected	Fluc_infected	5.09768	10.9557	1.10377	5e-05	0.000499108	yes	Fluc_uninfected vs Fluc_infected
JPX	chrX:73164158-73513409	Fluc_uninfected	Fluc_infected	2.08128	4.51379	1.11687	5e-05	0.000499108	yes	Fluc_uninfected vs Fluc_infected
KATNAL1	chr13:30776766-30881624	Fluc_uninfected	Fluc_infected	6.00082	10.1	0.75112	5e-05	0.000499108	yes	Fluc_uninfected vs Fluc_infected
KCNAB1	chr3:155838336-156256927	Fluc_uninfected	Fluc_infected	0.492411	1.24757	1.34118	5e-05	0.000499108	yes	Fluc_uninfected vs Fluc_infected
KCNH1	chr1:210851656-211307457	Fluc_uninfected	Fluc_infected	2.0549	1.09108	-0.913314	5e-05	0.000499108	yes	Fluc_uninfected vs Fluc_infected
KCNK2	chr1:215178884-215410436	Fluc_uninfected	Fluc_infected	4.12958	8.91534	1.1103	5e-05	0.000499108	yes	Fluc_uninfected vs Fluc_infected
KCNQ5	chr6:73331570-73908573	Fluc_uninfected	Fluc_infected	4.82458	8.32019	0.786213	5e-05	0.000499108	yes	Fluc_uninfected vs Fluc_infected
KCTD17	chr22:37447778-37459430	Fluc_uninfected	Fluc_infected	24.2469	10.4863	-1.20929	5e-05	0.000499108	yes	Fluc_uninfected vs Fluc_infected
KCTD6	chr3:58477822-58488087	Fluc_uninfected	Fluc_infected	5.13022	9.14245	0.833559	5e-05	0.000499108	yes	Fluc_uninfected vs Fluc_infected
KCTD9	chr8:25285363-25315984	Fluc_uninfected	Fluc_infected	18.0417	29.8581	0.72679	5e-05	0.000499108	yes	Fluc_uninfected vs Fluc_infected
KHDRBS1	chr1:32479294-32526460	Fluc_uninfected	Fluc_infected	95.1106	166.849	0.810865	5e-05	0.000499108	yes	Fluc_uninfected vs Fluc_infected
KHDRBS3	chr8:136469715-136659848	Fluc_uninfected	Fluc_infected	1.47181	3.96302	1.42901	5e-05	0.000499108	yes	Fluc_uninfected vs Fluc_infected
KIAA0020	chr9:2804154-2844130	Fluc_uninfected	Fluc_infected	26.361	48.2334	0.871628	5e-05	0.000499108	yes	Fluc_uninfected vs Fluc_infected
KIAA0101	chr15:64657210-64673702	Fluc_uninfected	Fluc_infected	47.7023	78.2361	0.713777	5e-05	0.000499108	yes	Fluc_uninfected vs Fluc_infected
KIAA1009	chr6:84833959-84937335	Fluc_uninfected	Fluc_infected	1.50319	3.21625	1.09736	5e-05	0.000499108	yes	Fluc_uninfected vs Fluc_infected
KIAA1033	chr12:105501491-105562906	Fluc_uninfected	Fluc_infected	10.474	19.4288	0.891381	5e-05	0.000499108	yes	Fluc_uninfected vs Fluc_infected
KIAA1143	chr3:44790235-44803173	Fluc_uninfected	Fluc_infected	14.0954	22.4508	0.671548	5e-05	0.000499108	yes	Fluc_uninfected vs Fluc_infected
KIAA1217	chr10:23983674-24836772	Fluc_uninfected	Fluc_infected	0.466013	1.09109	1.22733	5e-05	0.000499108	yes	Fluc_uninfected vs Fluc_infected
KIAA1429	chr8:95500004-95565746	Fluc_uninfected	Fluc_infected	13.2625	24.1256	0.86321	5e-05	0.000499108	yes	Fluc_uninfected vs Fluc_infected
KIAA1524	chr3:108268717-108413693	Fluc_uninfected	Fluc_infected	18.8261	31.2474	0.731005	5e-05	0.000499108	yes	Fluc_uninfected vs Fluc_infected
KIAA1551	chr12:32112352-32146043	Fluc_uninfected	Fluc_infected	2.42202	4.67321	0.948201	5e-05	0.000499108	yes	Fluc_uninfected vs Fluc_infected
KIAA1704	chr13:45563686-45602404	Fluc_uninfected	Fluc_infected	7.81542	20.8948	1.41875	5e-05	0.000499108	yes	Fluc_uninfected vs Fluc_infected
KIAA2018	chr3:113367232-113415493	Fluc_uninfected	Fluc_infected	1.39392	2.31528	0.732043	5e-05	0.000499108	yes	Fluc_uninfected vs Fluc_infected
KIF11	chr10:94352824-94415152	Fluc_uninfected	Fluc_infected	31.9907	61.8549	0.951237	5e-05	0.000499108	yes	Fluc_uninfected vs Fluc_infected
KIF14	chr1:200520624-200589862	Fluc_uninfected	Fluc_infected	6.26986	13.2678	1.08142	5e-05	0.000499108	yes	Fluc_uninfected vs Fluc_infected
KIF15	chr3:44803208-44894748	Fluc_uninfected	Fluc_infected	8.97083	14.8535	0.727491	5e-05	0.000499108	yes	Fluc_uninfected vs Fluc_infected
KIF18A	chr11:28042162-28129746	Fluc_uninfected	Fluc_infected	11.2717	26.1953	1.21661	5e-05	0.000499108	yes	Fluc_uninfected vs Fluc_infected
KIF20B	chr10:91461366-91534700	Fluc_uninfected	Fluc_infected	11.3253	28.2908	1.32078	5e-05	0.000499108	yes	Fluc_uninfected vs Fluc_infected
KIF23	chr15:69706626-69740764	Fluc_uninfected	Fluc_infected	39.0142	69.6615	0.836364	5e-05	0.000499108	yes	Fluc_uninfected vs Fluc_infected
KIF27	chr9:86451614-86536380	Fluc_uninfected	Fluc_infected	0.4429	0.891794	1.00973	5e-05	0.000499108	yes	Fluc_uninfected vs Fluc_infected
KIF3A	chr5:132028322-132073265	Fluc_uninfected	Fluc_infected	5.34034	9.43078	0.820444	5e-05	0.000499108	yes	Fluc_uninfected vs Fluc_infected
KIF5B	chr10:32297937-32345371	Fluc_uninfected	Fluc_infected	32.7307	60.3562	0.882855	5e-05	0.000499108	yes	Fluc_uninfected vs Fluc_infected
KIRREL3	chr11:126293395-126870766	Fluc_uninfected	Fluc_infected	3.11023	7.32397	1.23561	5e-05	0.000499108	yes	Fluc_uninfected vs Fluc_infected
KITLG	chr12:88886569-88974250	Fluc_uninfected	Fluc_infected	11.9327	42.5989	1.8359	5e-05	0.000499108	yes	Fluc_uninfected vs Fluc_infected
KLF12	chr13:74260148-74708066	Fluc_uninfected	Fluc_infected	2.09464	3.6097	0.785177	5e-05	0.000499108	yes	Fluc_uninfected vs Fluc_infected
KLF3	chr4:38614321-38703129	Fluc_uninfected	Fluc_infected	3.98098	6.48233	0.703389	5e-05	0.000499108	yes	Fluc_uninfected vs Fluc_infected
KLF5	chr13:73633141-73651676	Fluc_uninfected	Fluc_infected	1.14453	3.14835	1.45984	5e-05	0.000499108	yes	Fluc_uninfected vs Fluc_infected
KLF9	chr9:72999512-73029573	Fluc_uninfected	Fluc_infected	1.79733	5.24715	1.54568	5e-05	0.000499108	yes	Fluc_uninfected vs Fluc_infected
KLHDC3	chr6:42981840-42989036	Fluc_uninfected	Fluc_infected	82.1798	48.8086	-0.751647	5e-05	0.000499108	yes	Fluc_uninfected vs Fluc_infected
KLHL11	chr17:40009798-40021629	Fluc_uninfected	Fluc_infected	2.42592	5.6872	1.22919	5e-05	0.000499108	yes	Fluc_uninfected vs Fluc_infected
KLHL15	chrX:24001832-24045303	Fluc_uninfected	Fluc_infected	2.17109	4.02899	0.891999	5e-05	0.000499108	yes	Fluc_uninfected vs Fluc_infected
KLHL24	chr3:183353410-183402304	Fluc_uninfected	Fluc_infected	0.712194	2.31244	1.69907	5e-05	0.000499108	yes	Fluc_uninfected vs Fluc_infected
KLRAP1	chr12:10741076-10752434	Fluc_uninfected	Fluc_infected	1.07246	2.4812	1.21012	5e-05	0.000499108	yes	Fluc_uninfected vs Fluc_infected
KNSTRN	chr15:40674921-40686489	Fluc_uninfected	Fluc_infected	34.0437	55.0662	0.693782	5e-05	0.000499108	yes	Fluc_uninfected vs Fluc_infected
KNTC1	chr12:123011808-123110947	Fluc_uninfected	Fluc_infected	8.28432	13.7648	0.732528	5e-05	0.000499108	yes	Fluc_uninfected vs Fluc_infected
KPNA6	chr1:32573643-32642168	Fluc_uninfected	Fluc_infected	17.2666	31.9078	0.885921	5e-05	0.000499108	yes	Fluc_uninfected vs Fluc_infected
KRAS	chr12:25358179-25403854	Fluc_uninfected	Fluc_infected	15.4284	27.8113	0.850081	5e-05	0.000499108	yes	Fluc_uninfected vs Fluc_infected
KRCC1	chr2:88326723-88355248	Fluc_uninfected	Fluc_infected	2.7029	6.14597	1.18513	5e-05	0.000499108	yes	Fluc_uninfected vs Fluc_infected
KRT34	chr17:39533920-39538636	Fluc_uninfected	Fluc_infected	2.54781	7.24845	1.50841	5e-05	0.000499108	yes	Fluc_uninfected vs Fluc_infected
KRTAP2-3	chr17:39215492-39216344	Fluc_uninfected	Fluc_infected	6.28569	41.0393	2.70686	5e-05	0.000499108	yes	Fluc_uninfected vs Fluc_infected
KTN1	chr14:56046924-56151302	Fluc_uninfected	Fluc_infected	43.6748	75.1431	0.78284	5e-05	0.000499108	yes	Fluc_uninfected vs Fluc_infected
LACTB	chr15:63413998-63434260	Fluc_uninfected	Fluc_infected	7.62091	15.3078	1.00623	5e-05	0.000499108	yes	Fluc_uninfected vs Fluc_infected
LACTB2	chr8:71520811-71581447	Fluc_uninfected	Fluc_infected	3.48028	8.0477	1.20937	5e-05	0.000499108	yes	Fluc_uninfected vs Fluc_infected
LARP1B	chr4:128982502-129132289	Fluc_uninfected	Fluc_infected	4.0518	7.22081	0.833596	5e-05	0.000499108	yes	Fluc_uninfected vs Fluc_infected
LARP7	chr4:113460488-113578748	Fluc_uninfected	Fluc_infected	10.4189	19.7623	0.923545	5e-05	0.000499108	yes	Fluc_uninfected vs Fluc_infected
LATS2	chr13:21547175-21635722	Fluc_uninfected	Fluc_infected	15.0313	26.5073	0.818422	5e-05	0.000499108	yes	Fluc_uninfected vs Fluc_infected
LBR	chr1:225589203-225616557	Fluc_uninfected	Fluc_infected	23.8355	38.373	0.686979	5e-05	0.000499108	yes	Fluc_uninfected vs Fluc_infected
LCA5	chr6:80194707-80247147	Fluc_uninfected	Fluc_infected	0.980704	2.74199	1.48333	5e-05	0.000499108	yes	Fluc_uninfected vs Fluc_infected
LCLAT1	chr2:30670122-30867091	Fluc_uninfected	Fluc_infected	5.5117	10.2923	0.901002	5e-05	0.000499108	yes	Fluc_uninfected vs Fluc_infected
LCOR	chr10:98592016-98724198	Fluc_uninfected	Fluc_infected	3.04352	5.51346	0.857218	5e-05	0.000499108	yes	Fluc_uninfected vs Fluc_infected
LCP1	chr13:46700057-46756459	Fluc_uninfected	Fluc_infected	0.244923	0.755096	1.62433	5e-05	0.000499108	yes	Fluc_uninfected vs Fluc_infected
LEF1	chr4:108968700-109097586	Fluc_uninfected	Fluc_infected	3.13729	5.94472	0.922089	5e-05	0.000499108	yes	Fluc_uninfected vs Fluc_infected
LEMD3	chr12:65563350-65642141	Fluc_uninfected	Fluc_infected	8.53034	13.985	0.713206	5e-05	0.000499108	yes	Fluc_uninfected vs Fluc_infected
LEO1	chr15:52230221-52263958	Fluc_uninfected	Fluc_infected	13.84	22.9315	0.728483	5e-05	0.000499108	yes	Fluc_uninfected vs Fluc_infected
LIFR	chr5:38475064-38595507	Fluc_uninfected	Fluc_infected	4.23005	6.77205	0.678918	5e-05	0.000499108	yes	Fluc_uninfected vs Fluc_infected
LIMS1	chr2:109150810-109303702	Fluc_uninfected	Fluc_infected	17.209	30.3158	0.816908	5e-05	0.000499108	yes	Fluc_uninfected vs Fluc_infected
LIN54	chr4:83845755-83934040	Fluc_uninfected	Fluc_infected	4.82511	8.63762	0.84007	5e-05	0.000499108	yes	Fluc_uninfected vs Fluc_infected
LIN7A	chr12:81191170-81331694	Fluc_uninfected	Fluc_infected	8.8217	23.1704	1.39316	5e-05	0.000499108	yes	Fluc_uninfected vs Fluc_infected
LIN7C	chr11:27515964-27528326	Fluc_uninfected	Fluc_infected	5.63603	14.8636	1.39903	5e-05	0.000499108	yes	Fluc_uninfected vs Fluc_infected
LIN9	chr1:226418849-226497449	Fluc_uninfected	Fluc_infected	4.30797	8.94722	1.05443	5e-05	0.000499108	yes	Fluc_uninfected vs Fluc_infected
LINC00116	chr2:110969105-110980517	Fluc_uninfected	Fluc_infected	3.82165	0.965136	-1.98539	5e-05	0.000499108	yes	Fluc_uninfected vs Fluc_infected
LINC00467	chr1:211556096-211605877	Fluc_uninfected	Fluc_infected	2.01688	10.1299	2.32842	5e-05	0.000499108	yes	Fluc_uninfected vs Fluc_infected
LINC00493	chr20:18548072-18550203	Fluc_uninfected	Fluc_infected	38.0929	117.595	1.62623	5e-05	0.000499108	yes	Fluc_uninfected vs Fluc_infected
LINC00707	chr10:6821559-6884868	Fluc_uninfected	Fluc_infected	3.31222	9.49444	1.51928	5e-05	0.000499108	yes	Fluc_uninfected vs Fluc_infected
LIX1L	chr1:145477084-145499091	Fluc_uninfected	Fluc_infected	12.6861	21.4393	0.757007	5e-05	0.000499108	yes	Fluc_uninfected vs Fluc_infected
LMLN	chr3:197687070-197770591	Fluc_uninfected	Fluc_infected	2.39256	4.02664	0.751022	5e-05	0.000499108	yes	Fluc_uninfected vs Fluc_infected
LMO7	chr13:76194569-76434006	Fluc_uninfected	Fluc_infected	8.60572	17.5038	1.0243	5e-05	0.000499108	yes	Fluc_uninfected vs Fluc_infected
LNPEP	chr5:96271345-96365115	Fluc_uninfected	Fluc_infected	2.71805	5.10475	0.909267	5e-05	0.000499108	yes	Fluc_uninfected vs Fluc_infected
LOC100131825	chr1:159141376-159172932	Fluc_uninfected	Fluc_infected	2.23811	0.454149	-2.30104	5e-05	0.000499108	yes	Fluc_uninfected vs Fluc_infected
LOC100132352	chr9:68726540-68748372	Fluc_uninfected	Fluc_infected	1.91303	4.72537	1.30456	5e-05	0.000499108	yes	Fluc_uninfected vs Fluc_infected
LOC100288069	chr1:700244-714068	Fluc_uninfected	Fluc_infected	4.52073	8.37838	0.890113	5e-05	0.000499108	yes	Fluc_uninfected vs Fluc_infected
LOC100288911	chr2:36581891-36582713	Fluc_uninfected	Fluc_infected	3.06226	8.42412	1.45993	5e-05	0.000499108	yes	Fluc_uninfected vs Fluc_infected
LOC150381	chr22:46446338-46454402	Fluc_uninfected	Fluc_infected	2.84819	0.295455	-3.26904	5e-05	0.000499108	yes	Fluc_uninfected vs Fluc_infected
LOC152742	chr4:14113591-14141676	Fluc_uninfected	Fluc_infected	0.589984	1.76823	1.58355	5e-05	0.000499108	yes	Fluc_uninfected vs Fluc_infected
LOC154092	chr6:134758853-134825158	Fluc_uninfected	Fluc_infected	0.152318	0.884229	2.53734	5e-05	0.000499108	yes	Fluc_uninfected vs Fluc_infected
LOC284454	chr19:13945329-13947173	Fluc_uninfected	Fluc_infected	5.02059	9.06659	0.852705	5e-05	0.000499108	yes	Fluc_uninfected vs Fluc_infected
LOC401052	chr3:10048101-10052779	Fluc_uninfected	Fluc_infected	2.34409	0.400498	-2.54916	5e-05	0.000499108	yes	Fluc_uninfected vs Fluc_infected
LOC401397	chr7:112756772-112758637	Fluc_uninfected	Fluc_infected	20.4764	46.7192	1.19006	5e-05	0.000499108	yes	Fluc_uninfected vs Fluc_infected
LOC441155	chr6:64429875-66417118	Fluc_uninfected	Fluc_infected	0.367624	0.804019	1.129	5e-05	0.000499108	yes	Fluc_uninfected vs Fluc_infected
LOC441666	chr10:42827313-42863493	Fluc_uninfected	Fluc_infected	0.634634	1.42738	1.16938	5e-05	0.000499108	yes	Fluc_uninfected vs Fluc_infected
LOC550643	chrX:56755717-56844004	Fluc_uninfected	Fluc_infected	22.3575	57.7746	1.36968	5e-05	0.000499108	yes	Fluc_uninfected vs Fluc_infected
LOC646719	chr5:36871462-36876796	Fluc_uninfected	Fluc_infected	3.59658	7.50826	1.06185	5e-05	0.000499108	yes	Fluc_uninfected vs Fluc_infected
LOC728190	chr10:88998423-89103331	Fluc_uninfected	Fluc_infected	19.3486	39.3809	1.02527	5e-05	0.000499108	yes	Fluc_uninfected vs Fluc_infected
LOC728554	chr5:177302261-177311269	Fluc_uninfected	Fluc_infected	10.4625	6.15528	-0.765334	5e-05	0.000499108	yes	Fluc_uninfected vs Fluc_infected
LOX	chr5:121398889-121414055	Fluc_uninfected	Fluc_infected	59.5496	130.163	1.12816	5e-05	0.000499108	yes	Fluc_uninfected vs Fluc_infected
LPAR1	chr9:113636053-113800365	Fluc_uninfected	Fluc_infected	13.6852	28.1735	1.04173	5e-05	0.000499108	yes	Fluc_uninfected vs Fluc_infected
LPGAT1	chr1:211916798-212004114	Fluc_uninfected	Fluc_infected	10.4865	17.4879	0.737824	5e-05	0.000499108	yes	Fluc_uninfected vs Fluc_infected
LPXN	chr11:58294343-58345639	Fluc_uninfected	Fluc_infected	3.75009	8.82103	1.23402	5e-05	0.000499108	yes	Fluc_uninfected vs Fluc_infected
LRIF1	chr1:111489811-111506566	Fluc_uninfected	Fluc_infected	7.99592	19.4514	1.28254	5e-05	0.000499108	yes	Fluc_uninfected vs Fluc_infected
LRPAP1	chr4:3505323-3534224	Fluc_uninfected	Fluc_infected	15.9375	9.18547	-0.794999	5e-05	0.000499108	yes	Fluc_uninfected vs Fluc_infected
LRRC40	chr1:70610484-70671361	Fluc_uninfected	Fluc_infected	13.3158	23.3103	0.807829	5e-05	0.000499108	yes	Fluc_uninfected vs Fluc_infected
LRRC45	chr17:79981279-79989027	Fluc_uninfected	Fluc_infected	12.1468	6.76397	-0.844633	5e-05	0.000499108	yes	Fluc_uninfected vs Fluc_infected
LRRC49	chr15:71184927-71342436	Fluc_uninfected	Fluc_infected	2.18785	5.98523	1.45189	5e-05	0.000499108	yes	Fluc_uninfected vs Fluc_infected
LRRC58	chr3:120043575-120068186	Fluc_uninfected	Fluc_infected	14.9075	29.9532	1.00668	5e-05	0.000499108	yes	Fluc_uninfected vs Fluc_infected
LRRC8C	chr1:90098643-90185094	Fluc_uninfected	Fluc_infected	5.53278	9.66256	0.8044	5e-05	0.000499108	yes	Fluc_uninfected vs Fluc_infected
LRRCC1	chr8:86019322-86058314	Fluc_uninfected	Fluc_infected	0.969066	1.93911	1.00073	5e-05	0.000499108	yes	Fluc_uninfected vs Fluc_infected
LRRFIP1	chr2:238536223-238690290	Fluc_uninfected	Fluc_infected	18.8096	32.8753	0.805534	5e-05	0.000499108	yes	Fluc_uninfected vs Fluc_infected
LRRFIP2	chr3:37094116-37217851	Fluc_uninfected	Fluc_infected	21.2011	45.7921	1.11096	5e-05	0.000499108	yes	Fluc_uninfected vs Fluc_infected
LSM5	chr7:32524944-32534870	Fluc_uninfected	Fluc_infected	29.5068	15.2271	-0.95441	5e-05	0.000499108	yes	Fluc_uninfected vs Fluc_infected
LTN1	chr21:30300465-30365277	Fluc_uninfected	Fluc_infected	6.75557	11.4533	0.761615	5e-05	0.000499108	yes	Fluc_uninfected vs Fluc_infected
LUC7L3	chr17:48796925-48830072	Fluc_uninfected	Fluc_infected	30.928	67.4091	1.12403	5e-05	0.000499108	yes	Fluc_uninfected vs Fluc_infected
LYAR	chr4:4269428-4291896	Fluc_uninfected	Fluc_infected	23.4378	47.5503	1.02061	5e-05	0.000499108	yes	Fluc_uninfected vs Fluc_infected
LYPLA1	chr8:54958937-55014577	Fluc_uninfected	Fluc_infected	34.9314	62.958	0.849866	5e-05	0.000499108	yes	Fluc_uninfected vs Fluc_infected
LYPLA2	chr1:24117645-24122029	Fluc_uninfected	Fluc_infected	34.816	20.5363	-0.761578	5e-05	0.000499108	yes	Fluc_uninfected vs Fluc_infected
LYRM5	chr12:25348149-25357949	Fluc_uninfected	Fluc_infected	5.48508	11.5654	1.07623	5e-05	0.000499108	yes	Fluc_uninfected vs Fluc_infected
LYRM7	chr5:130506640-130541119	Fluc_uninfected	Fluc_infected	5.08748	10.0065	0.97591	5e-05	0.000499108	yes	Fluc_uninfected vs Fluc_infected
LYSMD3	chr5:89811444-89825401	Fluc_uninfected	Fluc_infected	7.36885	13.7775	0.902799	5e-05	0.000499108	yes	Fluc_uninfected vs Fluc_infected
LZTFL1	chr3:45864809-45957216	Fluc_uninfected	Fluc_infected	5.37464	12.4656	1.21371	5e-05	0.000499108	yes	Fluc_uninfected vs Fluc_infected
MAGI1	chr3:65339905-66024509	Fluc_uninfected	Fluc_infected	2.36199	3.96469	0.747205	5e-05	0.000499108	yes	Fluc_uninfected vs Fluc_infected
MAGOHB	chr12:10756363-10766208	Fluc_uninfected	Fluc_infected	26.9172	11.8414	-1.18468	5e-05	0.000499108	yes	Fluc_uninfected vs Fluc_infected
MALL	chr2:110841446-110874143	Fluc_uninfected	Fluc_infected	0.811228	3.24473	1.99992	5e-05	0.000499108	yes	Fluc_uninfected vs Fluc_infected
MAMDC4	chr9:139746818-139755251	Fluc_uninfected	Fluc_infected	7.16032	3.07851	-1.21779	5e-05	0.000499108	yes	Fluc_uninfected vs Fluc_infected
MAML2	chr11:95711439-96076344	Fluc_uninfected	Fluc_infected	6.37194	12.1027	0.925528	5e-05	0.000499108	yes	Fluc_uninfected vs Fluc_infected
MAN1A1	chr6:119498365-119670931	Fluc_uninfected	Fluc_infected	4.60779	8.66842	0.911693	5e-05	0.000499108	yes	Fluc_uninfected vs Fluc_infected
MAN1A2	chr1:117910084-118068320	Fluc_uninfected	Fluc_infected	6.77864	13.812	1.02685	5e-05	0.000499108	yes	Fluc_uninfected vs Fluc_infected
MAN2A1	chr5:109025155-109203429	Fluc_uninfected	Fluc_infected	7.13361	12.9578	0.861122	5e-05	0.000499108	yes	Fluc_uninfected vs Fluc_infected
MANEA	chr6:96025372-96057328	Fluc_uninfected	Fluc_infected	4.10844	7.4474	0.858145	5e-05	0.000499108	yes	Fluc_uninfected vs Fluc_infected
MAP1B	chr5:71403117-71505397	Fluc_uninfected	Fluc_infected	12.6815	26.9084	1.08533	5e-05	0.000499108	yes	Fluc_uninfected vs Fluc_infected
MAP1LC3B2	chr12:116997185-117014425	Fluc_uninfected	Fluc_infected	0.443155	4.22715	3.2538	5e-05	0.000499108	yes	Fluc_uninfected vs Fluc_infected
MAP2K3	chr17:21187967-21218551	Fluc_uninfected	Fluc_infected	24.8336	48.3402	0.960934	5e-05	0.000499108	yes	Fluc_uninfected vs Fluc_infected
MAP2K4	chr17:11924134-12047051	Fluc_uninfected	Fluc_infected	12.0351	22.4053	0.896596	5e-05	0.000499108	yes	Fluc_uninfected vs Fluc_infected
MAP3K2	chr2:128056244-128100805	Fluc_uninfected	Fluc_infected	4.9497	11.5895	1.2274	5e-05	0.000499108	yes	Fluc_uninfected vs Fluc_infected
MAP4K3	chr2:39476406-39664453	Fluc_uninfected	Fluc_infected	6.51152	11.4255	0.811196	5e-05	0.000499108	yes	Fluc_uninfected vs Fluc_infected
MAP7D3	chrX:135295378-135338641	Fluc_uninfected	Fluc_infected	8.19889	13.2947	0.697353	5e-05	0.000499108	yes	Fluc_uninfected vs Fluc_infected
MAP9	chr4:156263811-156298122	Fluc_uninfected	Fluc_infected	1.91449	3.72496	0.960261	5e-05	0.000499108	yes	Fluc_uninfected vs Fluc_infected
MAPK1	chr22:22113946-22221970	Fluc_uninfected	Fluc_infected	29.7387	77.5459	1.38271	5e-05	0.000499108	yes	Fluc_uninfected vs Fluc_infected
MAPK11	chr22:50702141-50708779	Fluc_uninfected	Fluc_infected	7.80189	4.00506	-0.962001	5e-05	0.000499108	yes	Fluc_uninfected vs Fluc_infected
MAPK12	chr22:50691330-50700089	Fluc_uninfected	Fluc_infected	28.8867	16.5723	-0.801633	5e-05	0.000499108	yes	Fluc_uninfected vs Fluc_infected
MAPK3	chr16:30125425-30134630	Fluc_uninfected	Fluc_infected	23.7633	13.7958	-0.784508	5e-05	0.000499108	yes	Fluc_uninfected vs Fluc_infected
MAPK8	chr10:49609686-49643183	Fluc_uninfected	Fluc_infected	19.893	48.0255	1.27154	5e-05	0.000499108	yes	Fluc_uninfected vs Fluc_infected
MAPKAP1	chr9:128199672-128469513	Fluc_uninfected	Fluc_infected	59.8568	122.586	1.03421	5e-05	0.000499108	yes	Fluc_uninfected vs Fluc_infected
2015-03-01	chr4:164445449-165304407	Fluc_uninfected	Fluc_infected	0.554202	1.15655	1.06134	5e-05	0.000499108	yes	Fluc_uninfected vs Fluc_infected
2015-03-07	chr2:160569009-160625084	Fluc_uninfected	Fluc_infected	21.5154	37.2163	0.790567	5e-05	0.000499108	yes	Fluc_uninfected vs Fluc_infected
2015-03-08	chr10:45952816-46090354	Fluc_uninfected	Fluc_infected	5.65866	11.6576	1.04274	5e-05	0.000499108	yes	Fluc_uninfected vs Fluc_infected
MAST4	chr5:65892175-66465423	Fluc_uninfected	Fluc_infected	0.19742	1.16658	2.56294	5e-05	0.000499108	yes	Fluc_uninfected vs Fluc_infected
MB21D1	chr6:74134855-74162043	Fluc_uninfected	Fluc_infected	3.99596	8.36782	1.06631	5e-05	0.000499108	yes	Fluc_uninfected vs Fluc_infected
MBIP	chr14:36767763-36789882	Fluc_uninfected	Fluc_infected	6.52111	13.0593	1.00188	5e-05	0.000499108	yes	Fluc_uninfected vs Fluc_infected
MBLAC2	chr5:89754019-89770585	Fluc_uninfected	Fluc_infected	1.58465	3.08389	0.960583	5e-05	0.000499108	yes	Fluc_uninfected vs Fluc_infected
MBNL1	chr3:151980404-152183569	Fluc_uninfected	Fluc_infected	32.3439	59.7742	0.886027	5e-05	0.000499108	yes	Fluc_uninfected vs Fluc_infected
MBNL2	chr13:97874549-98046374	Fluc_uninfected	Fluc_infected	9.61859	24.6823	1.35958	5e-05	0.000499108	yes	Fluc_uninfected vs Fluc_infected
MDK	chr11:46402333-46405387	Fluc_uninfected	Fluc_infected	299.89	172.937	-0.794185	5e-05	0.000499108	yes	Fluc_uninfected vs Fluc_infected
MDM1	chr12:68688345-68726161	Fluc_uninfected	Fluc_infected	5.21204	10.9155	1.06646	5e-05	0.000499108	yes	Fluc_uninfected vs Fluc_infected
MECOM	chr3:168801286-169381563	Fluc_uninfected	Fluc_infected	0.286667	0.679574	1.24525	5e-05	0.000499108	yes	Fluc_uninfected vs Fluc_infected
MED28	chr4:17616272-17626160	Fluc_uninfected	Fluc_infected	17.2221	29.9842	0.799943	5e-05	0.000499108	yes	Fluc_uninfected vs Fluc_infected
MED30	chr8:118532964-118552501	Fluc_uninfected	Fluc_infected	8.77427	22.833	1.37977	5e-05	0.000499108	yes	Fluc_uninfected vs Fluc_infected
MED6	chr14:71050956-71067384	Fluc_uninfected	Fluc_infected	16.3968	27.5965	0.751069	5e-05	0.000499108	yes	Fluc_uninfected vs Fluc_infected
MED7	chr5:156565450-156569921	Fluc_uninfected	Fluc_infected	7.15308	16.6347	1.21756	5e-05	0.000499108	yes	Fluc_uninfected vs Fluc_infected
MEF2A	chr15:100106132-100256629	Fluc_uninfected	Fluc_infected	7.08953	14.234	1.00557	5e-05	0.000499108	yes	Fluc_uninfected vs Fluc_infected
MEIS1	chr2:66662531-66799891	Fluc_uninfected	Fluc_infected	1.76466	3.42198	0.955446	5e-05	0.000499108	yes	Fluc_uninfected vs Fluc_infected
MELK	chr9:36572858-36677680	Fluc_uninfected	Fluc_infected	36.2898	61.484	0.760645	5e-05	0.000499108	yes	Fluc_uninfected vs Fluc_infected
MESDC1	chr15:81293294-81296345	Fluc_uninfected	Fluc_infected	15.6157	29.7739	0.931049	5e-05	0.000499108	yes	Fluc_uninfected vs Fluc_infected
MET	chr7:116312458-116438440	Fluc_uninfected	Fluc_infected	25.7074	46.1834	0.845193	5e-05	0.000499108	yes	Fluc_uninfected vs Fluc_infected
METRNL	chr17:81037566-81052591	Fluc_uninfected	Fluc_infected	61.0958	24.2093	-1.33551	5e-05	0.000499108	yes	Fluc_uninfected vs Fluc_infected
METTL15	chr11:28129797-28355054	Fluc_uninfected	Fluc_infected	4.12487	8.99081	1.1241	5e-05	0.000499108	yes	Fluc_uninfected vs Fluc_infected
METTL21D	chr14:50575349-50583297	Fluc_uninfected	Fluc_infected	4.18214	8.59522	1.03929	5e-05	0.000499108	yes	Fluc_uninfected vs Fluc_infected
MEX3B	chr15:82334118-82338484	Fluc_uninfected	Fluc_infected	15.1801	37.5248	1.30566	5e-05	0.000499108	yes	Fluc_uninfected vs Fluc_infected
MFAP2	chr1:17300998-17308081	Fluc_uninfected	Fluc_infected	10.5841	4.4522	-1.24931	5e-05	0.000499108	yes	Fluc_uninfected vs Fluc_infected
MFGE8	chr15:89441913-89456663	Fluc_uninfected	Fluc_infected	69.2327	42.0377	-0.71977	5e-05	0.000499108	yes	Fluc_uninfected vs Fluc_infected
MGLL	chr3:127407904-127542093	Fluc_uninfected	Fluc_infected	8.39974	17.8382	1.08656	5e-05	0.000499108	yes	Fluc_uninfected vs Fluc_infected
MIB2	chr1:1550794-1565990	Fluc_uninfected	Fluc_infected	14.7956	5.13164	-1.52768	5e-05	0.000499108	yes	Fluc_uninfected vs Fluc_infected
MIER1	chr1:67390577-67454302	Fluc_uninfected	Fluc_infected	7.69509	13.8873	0.851751	5e-05	0.000499108	yes	Fluc_uninfected vs Fluc_infected
MIPOL1	chr14:37667117-38020464	Fluc_uninfected	Fluc_infected	0.760992	1.51197	0.990478	5e-05	0.000499108	yes	Fluc_uninfected vs Fluc_infected
MIR100HG	chr11:121959810-122073770	Fluc_uninfected	Fluc_infected	4.94656	10.9334	1.14424	5e-05	0.000499108	yes	Fluc_uninfected vs Fluc_infected
MIR155HG	chr21:26934456-26947480	Fluc_uninfected	Fluc_infected	5.61323	10.8672	0.953081	5e-05	0.000499108	yes	Fluc_uninfected vs Fluc_infected
MIR17HG	chr13:92000073-92006829	Fluc_uninfected	Fluc_infected	0.550494	1.18625	1.10761	5e-05	0.000499108	yes	Fluc_uninfected vs Fluc_infected
MIR210HG	chr11:565656-568457	Fluc_uninfected	Fluc_infected	5.92226	1.89364	-1.64498	5e-05	0.000499108	yes	Fluc_uninfected vs Fluc_infected
MIS18BP1	chr14:45672392-45722605	Fluc_uninfected	Fluc_infected	7.40809	16.3857	1.14526	5e-05	0.000499108	yes	Fluc_uninfected vs Fluc_infected
MKI67IP	chr2:122407229-122494503	Fluc_uninfected	Fluc_infected	34.5036	59.4952	0.786026	5e-05	0.000499108	yes	Fluc_uninfected vs Fluc_infected
MLF1IP	chr4:185570766-185655286	Fluc_uninfected	Fluc_infected	27.3444	44.6474	0.707332	5e-05	0.000499108	yes	Fluc_uninfected vs Fluc_infected
MMAB	chr12:109991520-110011358	Fluc_uninfected	Fluc_infected	7.42295	4.16978	-0.832022	5e-05	0.000499108	yes	Fluc_uninfected vs Fluc_infected
MME	chr3:154797435-154901518	Fluc_uninfected	Fluc_infected	13.479	22.2514	0.723179	5e-05	0.000499108	yes	Fluc_uninfected vs Fluc_infected
MMGT1	chrX:135044230-135056134	Fluc_uninfected	Fluc_infected	14.5635	30.5162	1.06722	5e-05	0.000499108	yes	Fluc_uninfected vs Fluc_infected
MMP16	chr8:89049459-89339717	Fluc_uninfected	Fluc_infected	1.94462	3.96247	1.02691	5e-05	0.000499108	yes	Fluc_uninfected vs Fluc_infected
MMP2	chr16:55513080-55540586	Fluc_uninfected	Fluc_infected	41.7934	17.2104	-1.28	5e-05	0.000499108	yes	Fluc_uninfected vs Fluc_infected
MMP3	chr11:102654406-102714342	Fluc_uninfected	Fluc_infected	1.0641	8.64	3.0214	5e-05	0.000499108	yes	Fluc_uninfected vs Fluc_infected
MMP9	chr20:44637546-44645200	Fluc_uninfected	Fluc_infected	6.1988	3.12044	-0.990239	5e-05	0.000499108	yes	Fluc_uninfected vs Fluc_infected
MNAT1	chr14:61201458-61435398	Fluc_uninfected	Fluc_infected	16.1788	62.8148	1.957	5e-05	0.000499108	yes	Fluc_uninfected vs Fluc_infected
MND1	chr4:154265800-154336247	Fluc_uninfected	Fluc_infected	11.2751	34.0023	1.59249	5e-05	0.000499108	yes	Fluc_uninfected vs Fluc_infected
MNF1	chr6:33664537-33679528	Fluc_uninfected	Fluc_infected	37.1263	11.3414	-1.71084	5e-05	0.000499108	yes	Fluc_uninfected vs Fluc_infected
MOB1A	chr2:74383210-74405995	Fluc_uninfected	Fluc_infected	67.4003	118.084	0.80899	5e-05	0.000499108	yes	Fluc_uninfected vs Fluc_infected
MOB1B	chr4:71768056-71853891	Fluc_uninfected	Fluc_infected	6.9422	16.9334	1.28641	5e-05	0.000499108	yes	Fluc_uninfected vs Fluc_infected
MOCS2	chr5:52393894-52405598	Fluc_uninfected	Fluc_infected	29.3856	56.6102	0.945952	5e-05	0.000499108	yes	Fluc_uninfected vs Fluc_infected
MORC3	chr21:37692486-37748944	Fluc_uninfected	Fluc_infected	8.67858	17.1032	0.978734	5e-05	0.000499108	yes	Fluc_uninfected vs Fluc_infected
MORN2	chr2:39103102-39109850	Fluc_uninfected	Fluc_infected	17.4641	45.6711	1.38689	5e-05	0.000499108	yes	Fluc_uninfected vs Fluc_infected
MOSPD1	chrX:134021661-134049297	Fluc_uninfected	Fluc_infected	10.0807	18.2625	0.85728	5e-05	0.000499108	yes	Fluc_uninfected vs Fluc_infected
MPHOSPH10	chr2:71357443-71377232	Fluc_uninfected	Fluc_infected	10.8625	27.2204	1.32533	5e-05	0.000499108	yes	Fluc_uninfected vs Fluc_infected
MPHOSPH6	chr16:82181766-82203829	Fluc_uninfected	Fluc_infected	21.9327	46.9533	1.09814	5e-05	0.000499108	yes	Fluc_uninfected vs Fluc_infected
MPHOSPH9	chr12:123640945-123706441	Fluc_uninfected	Fluc_infected	7.74963	13.5473	0.805806	5e-05	0.000499108	yes	Fluc_uninfected vs Fluc_infected
MPI	chr15:75182409-75190565	Fluc_uninfected	Fluc_infected	22.7128	11.5074	-0.980941	5e-05	0.000499108	yes	Fluc_uninfected vs Fluc_infected
MPND	chr19:4343523-4360083	Fluc_uninfected	Fluc_infected	8.01507	2.65146	-1.59593	5e-05	0.000499108	yes	Fluc_uninfected vs Fluc_infected
MPP2	chr17:41952726-41985113	Fluc_uninfected	Fluc_infected	11.0314	5.74725	-0.940667	5e-05	0.000499108	yes	Fluc_uninfected vs Fluc_infected
MPP6	chr7:24613084-24727498	Fluc_uninfected	Fluc_infected	5.23161	12.6707	1.27617	5e-05	0.000499108	yes	Fluc_uninfected vs Fluc_infected
MREG	chr2:216807313-216878346	Fluc_uninfected	Fluc_infected	2.51314	4.36272	0.795736	5e-05	0.000499108	yes	Fluc_uninfected vs Fluc_infected
MRPL1	chr4:78783804-78873944	Fluc_uninfected	Fluc_infected	18.3655	35.9195	0.967768	5e-05	0.000499108	yes	Fluc_uninfected vs Fluc_infected
MRPL17	chr11:6701615-6704632	Fluc_uninfected	Fluc_infected	40.9899	18.0247	-1.18529	5e-05	0.000499108	yes	Fluc_uninfected vs Fluc_infected
MRPL32	chr7:42971938-42977453	Fluc_uninfected	Fluc_infected	33.5854	75.3724	1.1662	5e-05	0.000499108	yes	Fluc_uninfected vs Fluc_infected
MRPL33	chr2:27994583-28002608	Fluc_uninfected	Fluc_infected	115.281	226.688	0.975556	5e-05	0.000499108	yes	Fluc_uninfected vs Fluc_infected
MRPL39	chr21:26957967-26979801	Fluc_uninfected	Fluc_infected	30.8999	59.007	0.933286	5e-05	0.000499108	yes	Fluc_uninfected vs Fluc_infected
MRPL4	chr19:10362639-10370736	Fluc_uninfected	Fluc_infected	62.4014	36.2937	-0.78186	5e-05	0.000499108	yes	Fluc_uninfected vs Fluc_infected
MRPL40	chr22:19420035-19423596	Fluc_uninfected	Fluc_infected	25.7778	63.6522	1.30408	5e-05	0.000499108	yes	Fluc_uninfected vs Fluc_infected
MRPL42	chr12:93861265-93897548	Fluc_uninfected	Fluc_infected	20.1655	33.4017	0.728034	5e-05	0.000499108	yes	Fluc_uninfected vs Fluc_infected
MRPL48	chr11:73498916-73575656	Fluc_uninfected	Fluc_infected	37.2458	87.1426	1.2263	5e-05	0.000499108	yes	Fluc_uninfected vs Fluc_infected
MRPL50	chr9:104152248-104160919	Fluc_uninfected	Fluc_infected	43.2469	87.5768	1.01795	5e-05	0.000499108	yes	Fluc_uninfected vs Fluc_infected
MRPS18B	chr6_ssto_hap7:1917764-1926453	Fluc_uninfected	Fluc_infected	50.8193	87.4271	0.782705	5e-05	0.000499108	yes	Fluc_uninfected vs Fluc_infected
MRPS22	chr3:139062860-139075887	Fluc_uninfected	Fluc_infected	36.4325	95.4778	1.38994	5e-05	0.000499108	yes	Fluc_uninfected vs Fluc_infected
MRPS28	chr8:80831094-80942506	Fluc_uninfected	Fluc_infected	29.5412	135.747	2.20012	5e-05	0.000499108	yes	Fluc_uninfected vs Fluc_infected
MRPS31	chr13:41303431-41345347	Fluc_uninfected	Fluc_infected	9.63915	20.222	1.06895	5e-05	0.000499108	yes	Fluc_uninfected vs Fluc_infected
MRPS33	chr7:140705960-140714781	Fluc_uninfected	Fluc_infected	24.9045	45.1996	0.859904	5e-05	0.000499108	yes	Fluc_uninfected vs Fluc_infected
MRPS35	chr12:27863705-27909237	Fluc_uninfected	Fluc_infected	34.3007	55.9068	0.704784	5e-05	0.000499108	yes	Fluc_uninfected vs Fluc_infected
MRPS9	chr2:105654482-105716418	Fluc_uninfected	Fluc_infected	18.8608	37.0291	0.973267	5e-05	0.000499108	yes	Fluc_uninfected vs Fluc_infected
MSMO1	chr4:166248817-166264314	Fluc_uninfected	Fluc_infected	17.2199	31.2108	0.857966	5e-05	0.000499108	yes	Fluc_uninfected vs Fluc_infected
MSN	chrX:64887510-64961793	Fluc_uninfected	Fluc_infected	173.487	286.071	0.721545	5e-05	0.000499108	yes	Fluc_uninfected vs Fluc_infected
MSRA	chr8:9911829-10286401	Fluc_uninfected	Fluc_infected	5.11556	10.7719	1.07431	5e-05	0.000499108	yes	Fluc_uninfected vs Fluc_infected
MSRB1	chr16:1988233-1993294	Fluc_uninfected	Fluc_infected	30.3806	17.3113	-0.811431	5e-05	0.000499108	yes	Fluc_uninfected vs Fluc_infected
MT1E	chr16:56659584-56661024	Fluc_uninfected	Fluc_infected	10.3266	390.384	5.24045	5e-05	0.000499108	yes	Fluc_uninfected vs Fluc_infected
MT1G	chr16:56700652-56701977	Fluc_uninfected	Fluc_infected	0	16.872	Inf	5e-05	0.000499108	yes	Fluc_uninfected vs Fluc_infected
MT1X	chr16:56716381-56718108	Fluc_uninfected	Fluc_infected	20.1079	1750.97	6.44425	5e-05	0.000499108	yes	Fluc_uninfected vs Fluc_infected
MT2A	chr16:56642477-56643409	Fluc_uninfected	Fluc_infected	185.022	9062.84	5.61419	5e-05	0.000499108	yes	Fluc_uninfected vs Fluc_infected
MTCH1	chr6:36935910-36954327	Fluc_uninfected	Fluc_infected	268.699	167.194	-0.684466	5e-05	0.000499108	yes	Fluc_uninfected vs Fluc_infected
MTERF	chr7:91502020-91510016	Fluc_uninfected	Fluc_infected	3.43674	6.74663	0.973126	5e-05	0.000499108	yes	Fluc_uninfected vs Fluc_infected
MTFP1	chr22:30821610-30825041	Fluc_uninfected	Fluc_infected	34.4893	16.1371	-1.09577	5e-05	0.000499108	yes	Fluc_uninfected vs Fluc_infected
MTIF2	chr2:55463755-55496384	Fluc_uninfected	Fluc_infected	14.3111	24.0973	0.751733	5e-05	0.000499108	yes	Fluc_uninfected vs Fluc_infected
MTM1	chrX:149737046-149841616	Fluc_uninfected	Fluc_infected	2.83762	5.6694	0.998515	5e-05	0.000499108	yes	Fluc_uninfected vs Fluc_infected
MTMR2	chr11:95566043-95657371	Fluc_uninfected	Fluc_infected	32.5853	53.3165	0.71036	5e-05	0.000499108	yes	Fluc_uninfected vs Fluc_infected
MTMR6	chr13:25820340-25861704	Fluc_uninfected	Fluc_infected	7.94878	18.1124	1.18817	5e-05	0.000499108	yes	Fluc_uninfected vs Fluc_infected
MTR	chr1:236958580-237067281	Fluc_uninfected	Fluc_infected	4.33567	7.41203	0.773613	5e-05	0.000499108	yes	Fluc_uninfected vs Fluc_infected
MTRNR2L8	chr11:10529433-10530723	Fluc_uninfected	Fluc_infected	15.9081	6.11966	-1.37823	5e-05	0.000499108	yes	Fluc_uninfected vs Fluc_infected
MTSS1L	chr16:70695106-70719954	Fluc_uninfected	Fluc_infected	49.8229	28.2369	-0.819227	5e-05	0.000499108	yes	Fluc_uninfected vs Fluc_infected
MTX1	chr1:155178489-155197325	Fluc_uninfected	Fluc_infected	31.7318	17.451	-0.862617	5e-05	0.000499108	yes	Fluc_uninfected vs Fluc_infected
MTX3	chr5:79272538-79287088	Fluc_uninfected	Fluc_infected	6.44363	13.4035	1.05666	5e-05	0.000499108	yes	Fluc_uninfected vs Fluc_infected
MVD	chr16:88718347-88729495	Fluc_uninfected	Fluc_infected	36.292	16.9569	-1.09777	5e-05	0.000499108	yes	Fluc_uninfected vs Fluc_infected
MYBL1	chr8:67474409-67525480	Fluc_uninfected	Fluc_infected	26.0494	59.3588	1.18821	5e-05	0.000499108	yes	Fluc_uninfected vs Fluc_infected
MYEF2	chr15:48413168-48470558	Fluc_uninfected	Fluc_infected	2.35776	3.93231	0.737961	5e-05	0.000499108	yes	Fluc_uninfected vs Fluc_infected
MYL12B	chr18:3262110-3278282	Fluc_uninfected	Fluc_infected	226.67	377.537	0.736028	5e-05	0.000499108	yes	Fluc_uninfected vs Fluc_infected
MYL9	chr20:35169886-35178226	Fluc_uninfected	Fluc_infected	280.727	164.035	-0.775162	5e-05	0.000499108	yes	Fluc_uninfected vs Fluc_infected
MYO10	chr5:16662015-16936385	Fluc_uninfected	Fluc_infected	12.2664	25.8529	1.07562	5e-05	0.000499108	yes	Fluc_uninfected vs Fluc_infected
MYPN	chr10:69865873-69971773	Fluc_uninfected	Fluc_infected	1.31457	2.42902	0.885788	5e-05	0.000499108	yes	Fluc_uninfected vs Fluc_infected
MYSM1	chr1:59120410-59165747	Fluc_uninfected	Fluc_infected	5.83995	9.96265	0.770572	5e-05	0.000499108	yes	Fluc_uninfected vs Fluc_infected
MZT1	chr13:73282494-73301938	Fluc_uninfected	Fluc_infected	21.0772	48.06	1.18916	5e-05	0.000499108	yes	Fluc_uninfected vs Fluc_infected
N4BP2	chr4:40044536-40159872	Fluc_uninfected	Fluc_infected	1.34029	2.42259	0.854006	5e-05	0.000499108	yes	Fluc_uninfected vs Fluc_infected
NAA16	chr13:41885340-41951166	Fluc_uninfected	Fluc_infected	4.03046	7.95895	0.981633	5e-05	0.000499108	yes	Fluc_uninfected vs Fluc_infected
NAA20	chr20:19997933-20014273	Fluc_uninfected	Fluc_infected	110.519	169.842	0.619909	5e-05	0.000499108	yes	Fluc_uninfected vs Fluc_infected
NAA25	chr12:112464492-112546635	Fluc_uninfected	Fluc_infected	9.45914	16.1342	0.770339	5e-05	0.000499108	yes	Fluc_uninfected vs Fluc_infected
NAA30	chr14:57857270-57879466	Fluc_uninfected	Fluc_infected	6.54403	11.4301	0.804582	5e-05	0.000499108	yes	Fluc_uninfected vs Fluc_infected
NAB1	chr2:191513847-191557492	Fluc_uninfected	Fluc_infected	3.49926	6.64085	0.924317	5e-05	0.000499108	yes	Fluc_uninfected vs Fluc_infected
NABP1	chr2:192542797-192553248	Fluc_uninfected	Fluc_infected	5.90969	12.6736	1.10067	5e-05	0.000499108	yes	Fluc_uninfected vs Fluc_infected
NACA	chr12:57106210-57119326	Fluc_uninfected	Fluc_infected	572.928	1033.02	0.850446	5e-05	0.000499108	yes	Fluc_uninfected vs Fluc_infected
NAGK	chr2:71295407-71305998	Fluc_uninfected	Fluc_infected	32.6739	18.7515	-0.80113	5e-05	0.000499108	yes	Fluc_uninfected vs Fluc_infected
NAPRT1	chr8:144656954-144660513	Fluc_uninfected	Fluc_infected	13.9994	6.75185	-1.05201	5e-05	0.000499108	yes	Fluc_uninfected vs Fluc_infected
NAV3	chr12:78225068-78606790	Fluc_uninfected	Fluc_infected	1.23924	3.71619	1.58437	5e-05	0.000499108	yes	Fluc_uninfected vs Fluc_infected
NBN	chr8:90945563-90996899	Fluc_uninfected	Fluc_infected	12.8556	25.4496	0.98524	5e-05	0.000499108	yes	Fluc_uninfected vs Fluc_infected
NBPF14	chr1:148003641-148025848	Fluc_uninfected	Fluc_infected	6.15152	9.86158	0.680876	5e-05	0.000499108	yes	Fluc_uninfected vs Fluc_infected
NCAM2	chr21:22370632-22912517	Fluc_uninfected	Fluc_infected	2.17718	5.43781	1.32056	5e-05	0.000499108	yes	Fluc_uninfected vs Fluc_infected
NCAPG	chr4:17812435-18023483	Fluc_uninfected	Fluc_infected	21.2759	36.3998	0.774709	5e-05	0.000499108	yes	Fluc_uninfected vs Fluc_infected
NCEH1	chr3:172348434-172429008	Fluc_uninfected	Fluc_infected	9.55126	25.3293	1.40705	5e-05	0.000499108	yes	Fluc_uninfected vs Fluc_infected
NCK2	chr2:106361519-106510730	Fluc_uninfected	Fluc_infected	15.2295	30.0328	0.979671	5e-05	0.000499108	yes	Fluc_uninfected vs Fluc_infected
NCKIPSD	chr3:48711277-48723334	Fluc_uninfected	Fluc_infected	15.519	9.41519	-0.720974	5e-05	0.000499108	yes	Fluc_uninfected vs Fluc_infected
NCL	chr2:232319458-232329205	Fluc_uninfected	Fluc_infected	290.258	532.492	0.875423	5e-05	0.000499108	yes	Fluc_uninfected vs Fluc_infected
NCOA2	chr8:71024266-71316020	Fluc_uninfected	Fluc_infected	1.7023	2.98119	0.808397	5e-05	0.000499108	yes	Fluc_uninfected vs Fluc_infected
NDC80	chr18:2571509-2616634	Fluc_uninfected	Fluc_infected	25.0335	52.635	1.07217	5e-05	0.000499108	yes	Fluc_uninfected vs Fluc_infected
NDRG1	chr8:134249413-134309547	Fluc_uninfected	Fluc_infected	43.9995	25.5329	-0.785126	5e-05	0.000499108	yes	Fluc_uninfected vs Fluc_infected
NDUFA11	chr19:5891286-5904024	Fluc_uninfected	Fluc_infected	147.506	62.091	-1.24832	5e-05	0.000499108	yes	Fluc_uninfected vs Fluc_infected
NDUFA2	chr5:140019011-140027370	Fluc_uninfected	Fluc_infected	90.3248	43.4284	-1.05648	5e-05	0.000499108	yes	Fluc_uninfected vs Fluc_infected
NDUFA4	chr7:10971579-10979813	Fluc_uninfected	Fluc_infected	50.2539	21.4285	-1.2297	5e-05	0.000499108	yes	Fluc_uninfected vs Fluc_infected
NDUFA5	chr7:123181082-123197958	Fluc_uninfected	Fluc_infected	30.77	56.7037	0.881919	5e-05	0.000499108	yes	Fluc_uninfected vs Fluc_infected
NDUFA6	chr22:42481529-42486888	Fluc_uninfected	Fluc_infected	73.065	44.3581	-0.719985	5e-05	0.000499108	yes	Fluc_uninfected vs Fluc_infected
NDUFAB1	chr16:23592334-23607639	Fluc_uninfected	Fluc_infected	102.856	306.436	1.57496	5e-05	0.000499108	yes	Fluc_uninfected vs Fluc_infected
NDUFAF2	chr5:60240955-60448864	Fluc_uninfected	Fluc_infected	49.7349	176.78	1.82963	5e-05	0.000499108	yes	Fluc_uninfected vs Fluc_infected
NDUFB5	chr3:179322574-179342288	Fluc_uninfected	Fluc_infected	30.8836	53.1632	0.783587	5e-05	0.000499108	yes	Fluc_uninfected vs Fluc_infected
NDUFS4	chr5:52856464-52979171	Fluc_uninfected	Fluc_infected	71.2961	180.85	1.3429	5e-05	0.000499108	yes	Fluc_uninfected vs Fluc_infected
NDUFV3	chr21:44313377-44329773	Fluc_uninfected	Fluc_infected	32.5348	17.7024	-0.878038	5e-05	0.000499108	yes	Fluc_uninfected vs Fluc_infected
NEDD1	chr12:97301000-97347469	Fluc_uninfected	Fluc_infected	16.2568	31.3675	0.94823	5e-05	0.000499108	yes	Fluc_uninfected vs Fluc_infected
NEDD4	chr15:56119121-56285835	Fluc_uninfected	Fluc_infected	8.20012	19.3205	1.23641	5e-05	0.000499108	yes	Fluc_uninfected vs Fluc_infected
NEDD4L	chr18:55711609-56068772	Fluc_uninfected	Fluc_infected	4.11896	7.93594	0.946119	5e-05	0.000499108	yes	Fluc_uninfected vs Fluc_infected
NEDD9	chr6:11183530-11382581	Fluc_uninfected	Fluc_infected	1.44221	3.17888	1.14024	5e-05	0.000499108	yes	Fluc_uninfected vs Fluc_infected
NEFM	chr8:24771273-24776606	Fluc_uninfected	Fluc_infected	0.947619	1.8918	0.997378	5e-05	0.000499108	yes	Fluc_uninfected vs Fluc_infected
NEGR1	chr1:71868624-72748277	Fluc_uninfected	Fluc_infected	1.51926	3.72172	1.2926	5e-05	0.000499108	yes	Fluc_uninfected vs Fluc_infected
NEK1	chr4:170314420-170533778	Fluc_uninfected	Fluc_infected	2.72631	5.108	0.90581	5e-05	0.000499108	yes	Fluc_uninfected vs Fluc_infected
NEK11	chr3:130745693-131100319	Fluc_uninfected	Fluc_infected	1.43999	3.11719	1.11419	5e-05	0.000499108	yes	Fluc_uninfected vs Fluc_infected
NEK2	chr1:211831598-211848972	Fluc_uninfected	Fluc_infected	18.7187	33.0306	0.819326	5e-05	0.000499108	yes	Fluc_uninfected vs Fluc_infected
NEK3	chr13:52706778-52733996	Fluc_uninfected	Fluc_infected	1.41501	2.91643	1.0434	5e-05	0.000499108	yes	Fluc_uninfected vs Fluc_infected
NEK4	chr3:52744795-52804965	Fluc_uninfected	Fluc_infected	9.93659	16.2967	0.713756	5e-05	0.000499108	yes	Fluc_uninfected vs Fluc_infected
NEK7	chr1:198126107-198291548	Fluc_uninfected	Fluc_infected	48.2177	162.627	1.75393	5e-05	0.000499108	yes	Fluc_uninfected vs Fluc_infected
NEMF	chr14:50250531-50319539	Fluc_uninfected	Fluc_infected	7.45246	12.1032	0.6996	5e-05	0.000499108	yes	Fluc_uninfected vs Fluc_infected
NET1	chr10:5454513-5501019	Fluc_uninfected	Fluc_infected	18.8938	33.0909	0.808522	5e-05	0.000499108	yes	Fluc_uninfected vs Fluc_infected
NEXN	chr1:78354199-78409578	Fluc_uninfected	Fluc_infected	7.23242	18.0699	1.32104	5e-05	0.000499108	yes	Fluc_uninfected vs Fluc_infected
NF2	chr22:29999544-30094589	Fluc_uninfected	Fluc_infected	14.4681	30.6715	1.08403	5e-05	0.000499108	yes	Fluc_uninfected vs Fluc_infected
NFAT5	chr16:69599868-69738569	Fluc_uninfected	Fluc_infected	3.86497	6.7345	0.801116	5e-05	0.000499108	yes	Fluc_uninfected vs Fluc_infected
NFATC2	chr20:50003493-50179370	Fluc_uninfected	Fluc_infected	1.3621	2.57756	0.920168	5e-05	0.000499108	yes	Fluc_uninfected vs Fluc_infected
NFE2L2	chr2:178095030-178129859	Fluc_uninfected	Fluc_infected	21.7267	41.2802	0.925979	5e-05	0.000499108	yes	Fluc_uninfected vs Fluc_infected
NFE2L3	chr7:26191846-26226756	Fluc_uninfected	Fluc_infected	4.67485	8.82748	0.917082	5e-05	0.000499108	yes	Fluc_uninfected vs Fluc_infected
NFIB	chr9:14081841-14398982	Fluc_uninfected	Fluc_infected	1.10995	2.2502	1.01956	5e-05	0.000499108	yes	Fluc_uninfected vs Fluc_infected
NFIL3	chr9:94171326-94186144	Fluc_uninfected	Fluc_infected	8.38976	15.2402	0.861176	5e-05	0.000499108	yes	Fluc_uninfected vs Fluc_infected
NFKB1	chr4:103422485-103538459	Fluc_uninfected	Fluc_infected	7.31513	13.1253	0.843397	5e-05	0.000499108	yes	Fluc_uninfected vs Fluc_infected
NFKBIA	chr14:35870715-35873960	Fluc_uninfected	Fluc_infected	9.68168	23.3311	1.26893	5e-05	0.000499108	yes	Fluc_uninfected vs Fluc_infected
NGDN	chr14:23938897-23947402	Fluc_uninfected	Fluc_infected	24.1719	39.8616	0.721671	5e-05	0.000499108	yes	Fluc_uninfected vs Fluc_infected
NHLRC2	chr10:115614390-115672265	Fluc_uninfected	Fluc_infected	3.28816	8.34866	1.34426	5e-05	0.000499108	yes	Fluc_uninfected vs Fluc_infected
NHLRC3	chr13:39612447-39624244	Fluc_uninfected	Fluc_infected	2.01944	3.4582	0.776065	5e-05	0.000499108	yes	Fluc_uninfected vs Fluc_infected
NICN1	chr3:49454210-49466757	Fluc_uninfected	Fluc_infected	4.20842	1.78351	-1.23856	5e-05	0.000499108	yes	Fluc_uninfected vs Fluc_infected
NIN	chr14:51186480-51297839	Fluc_uninfected	Fluc_infected	9.93983	16.7018	0.748714	5e-05	0.000499108	yes	Fluc_uninfected vs Fluc_infected
NIPBL	chr5:36876860-37065921	Fluc_uninfected	Fluc_infected	6.78979	11.6074	0.773611	5e-05	0.000499108	yes	Fluc_uninfected vs Fluc_infected
NKAP	chrX:119059012-119077735	Fluc_uninfected	Fluc_infected	7.74937	18.431	1.24999	5e-05	0.000499108	yes	Fluc_uninfected vs Fluc_infected
NKX3-1	chr8:23536205-23540450	Fluc_uninfected	Fluc_infected	7.47881	14.1996	0.924969	5e-05	0.000499108	yes	Fluc_uninfected vs Fluc_infected
NME3	chr16:1820320-1821710	Fluc_uninfected	Fluc_infected	10.3203	3.286	-1.65108	5e-05	0.000499108	yes	Fluc_uninfected vs Fluc_infected
NME4	chr16:447191-450754	Fluc_uninfected	Fluc_infected	156.857	77.8479	-1.01072	5e-05	0.000499108	yes	Fluc_uninfected vs Fluc_infected
NMI	chr2:152126981-152146430	Fluc_uninfected	Fluc_infected	1.66741	3.5371	1.08495	5e-05	0.000499108	yes	Fluc_uninfected vs Fluc_infected
NOC3L	chr10:96092988-96122683	Fluc_uninfected	Fluc_infected	11.6394	24.5671	1.07771	5e-05	0.000499108	yes	Fluc_uninfected vs Fluc_infected
NOL10	chr2:10710891-10830113	Fluc_uninfected	Fluc_infected	12.568	26.5429	1.07857	5e-05	0.000499108	yes	Fluc_uninfected vs Fluc_infected
NOL12	chr22:38082343-38089485	Fluc_uninfected	Fluc_infected	16.1308	8.36943	-0.946614	5e-05	0.000499108	yes	Fluc_uninfected vs Fluc_infected
NOL7	chr6:13615558-13621127	Fluc_uninfected	Fluc_infected	68.2063	149.886	1.13588	5e-05	0.000499108	yes	Fluc_uninfected vs Fluc_infected
NOL9	chr1:6581406-6614658	Fluc_uninfected	Fluc_infected	5.80796	12.8863	1.14973	5e-05	0.000499108	yes	Fluc_uninfected vs Fluc_infected
NOMO1	chr16:14927642-14990014	Fluc_uninfected	Fluc_infected	18.5905	7.8451	-1.2447	5e-05	0.000499108	yes	Fluc_uninfected vs Fluc_infected
NOMO2	chr16:18511181-18573434	Fluc_uninfected	Fluc_infected	7.06261	1.81209	-1.96255	5e-05	0.000499108	yes	Fluc_uninfected vs Fluc_infected
NOMO3	chr16:16326388-16388668	Fluc_uninfected	Fluc_infected	3.50473	1.3166	-1.41249	5e-05	0.000499108	yes	Fluc_uninfected vs Fluc_infected
NOP58	chr2:203130514-203168384	Fluc_uninfected	Fluc_infected	40.3373	72.3953	0.84378	5e-05	0.000499108	yes	Fluc_uninfected vs Fluc_infected
NOSIP	chr19:50058724-50083829	Fluc_uninfected	Fluc_infected	62.8441	37.9331	-0.728321	5e-05	0.000499108	yes	Fluc_uninfected vs Fluc_infected
NOTCH2NL	chr1:145209110-145285912	Fluc_uninfected	Fluc_infected	3.09271	6.21298	1.00642	5e-05	0.000499108	yes	Fluc_uninfected vs Fluc_infected
NOX4	chr11:89057521-89322779	Fluc_uninfected	Fluc_infected	1.11182	2.54258	1.19337	5e-05	0.000499108	yes	Fluc_uninfected vs Fluc_infected
NPAT	chr11:108028118-108093365	Fluc_uninfected	Fluc_infected	3.56096	7.20194	1.01612	5e-05	0.000499108	yes	Fluc_uninfected vs Fluc_infected
NPM1	chr5:170814707-170837888	Fluc_uninfected	Fluc_infected	1138.61	2251.81	0.983809	5e-05	0.000499108	yes	Fluc_uninfected vs Fluc_infected
NPR3	chr5:32710742-32791830	Fluc_uninfected	Fluc_infected	2.96252	5.32063	0.844773	5e-05	0.000499108	yes	Fluc_uninfected vs Fluc_infected
NR1I3	chr1:161195832-161208000	Fluc_uninfected	Fluc_infected	1.29057	0.0548358	-4.55675	5e-05	0.000499108	yes	Fluc_uninfected vs Fluc_infected
NR2F2	chr15:96869156-96883492	Fluc_uninfected	Fluc_infected	28.418	48.7339	0.778121	5e-05	0.000499108	yes	Fluc_uninfected vs Fluc_infected
NR3C1	chr5:142657495-142815077	Fluc_uninfected	Fluc_infected	19.9824	40.6829	1.02569	5e-05	0.000499108	yes	Fluc_uninfected vs Fluc_infected
NR4A1	chr12:52416615-52453291	Fluc_uninfected	Fluc_infected	3.0187	5.79608	0.941151	5e-05	0.000499108	yes	Fluc_uninfected vs Fluc_infected
NR4A3	chr9:102584136-102629173	Fluc_uninfected	Fluc_infected	0.368246	1.03343	1.48871	5e-05	0.000499108	yes	Fluc_uninfected vs Fluc_infected
NRAS	chr1:115247084-115259515	Fluc_uninfected	Fluc_infected	30.9002	54.6294	0.822059	5e-05	0.000499108	yes	Fluc_uninfected vs Fluc_infected
NRG1	chr8:31497267-32622558	Fluc_uninfected	Fluc_infected	36.1786	69.3965	0.939727	5e-05	0.000499108	yes	Fluc_uninfected vs Fluc_infected
NRIP3	chr11:9002122-9025596	Fluc_uninfected	Fluc_infected	11.7694	22.691	0.947086	5e-05	0.000499108	yes	Fluc_uninfected vs Fluc_infected
NRP1	chr10:33466418-33623833	Fluc_uninfected	Fluc_infected	21.3114	38.0569	0.836535	5e-05	0.000499108	yes	Fluc_uninfected vs Fluc_infected
NSMCE2	chr8:126104082-126379367	Fluc_uninfected	Fluc_infected	12.3883	44.1748	1.83425	5e-05	0.000499108	yes	Fluc_uninfected vs Fluc_infected
NSMCE4A	chr10:123716602-123734743	Fluc_uninfected	Fluc_infected	14.7416	26.2337	0.831525	5e-05	0.000499108	yes	Fluc_uninfected vs Fluc_infected
NSRP1	chr17:28443824-28513493	Fluc_uninfected	Fluc_infected	12.1947	27.0357	1.14861	5e-05	0.000499108	yes	Fluc_uninfected vs Fluc_infected
NSUN5	chr7:72716513-72722864	Fluc_uninfected	Fluc_infected	13.1483	6.99046	-0.911413	5e-05	0.000499108	yes	Fluc_uninfected vs Fluc_infected
NT5C2	chr10:104847773-104953063	Fluc_uninfected	Fluc_infected	19.0524	32.3063	0.761845	5e-05	0.000499108	yes	Fluc_uninfected vs Fluc_infected
NT5C3	chr7:33053724-33102409	Fluc_uninfected	Fluc_infected	14.3935	26.3205	0.870772	5e-05	0.000499108	yes	Fluc_uninfected vs Fluc_infected
NT5DC3	chr12:104166080-104234975	Fluc_uninfected	Fluc_infected	2.44381	4.43961	0.8613	5e-05	0.000499108	yes	Fluc_uninfected vs Fluc_infected
NT5E	chr6:86159301-86205509	Fluc_uninfected	Fluc_infected	22.2648	45.5562	1.03289	5e-05	0.000499108	yes	Fluc_uninfected vs Fluc_infected
NTHL1	chr16:2089815-2097867	Fluc_uninfected	Fluc_infected	23.125	13.1558	-0.81376	5e-05	0.000499108	yes	Fluc_uninfected vs Fluc_infected
NTM	chr11:131240370-132206716	Fluc_uninfected	Fluc_infected	1.70809	3.62825	1.08689	5e-05	0.000499108	yes	Fluc_uninfected vs Fluc_infected
NUCB2	chr11:17298285-17353070	Fluc_uninfected	Fluc_infected	16.4782	43.6439	1.40522	5e-05	0.000499108	yes	Fluc_uninfected vs Fluc_infected
NUDT12	chr5:102884555-102898490	Fluc_uninfected	Fluc_infected	2.3445	4.48739	0.936597	5e-05	0.000499108	yes	Fluc_uninfected vs Fluc_infected
NUF2	chr1:163291722-163325553	Fluc_uninfected	Fluc_infected	15.7563	34.8468	1.14509	5e-05	0.000499108	yes	Fluc_uninfected vs Fluc_infected
NUMB	chr14:73741917-73925286	Fluc_uninfected	Fluc_infected	14.802	26.0689	0.816545	5e-05	0.000499108	yes	Fluc_uninfected vs Fluc_infected
NUS1	chr6:117996616-118031886	Fluc_uninfected	Fluc_infected	29.5504	48.6003	0.717788	5e-05	0.000499108	yes	Fluc_uninfected vs Fluc_infected
NXPH4	chr12:57610577-57620232	Fluc_uninfected	Fluc_infected	10.1901	4.58074	-1.15352	5e-05	0.000499108	yes	Fluc_uninfected vs Fluc_infected
OBSL1	chr2:220415449-220436268	Fluc_uninfected	Fluc_infected	26.3005	14.708	-0.838493	5e-05	0.000499108	yes	Fluc_uninfected vs Fluc_infected
ODF2L	chr1:86812506-86862025	Fluc_uninfected	Fluc_infected	2.67879	5.51534	1.04187	5e-05	0.000499108	yes	Fluc_uninfected vs Fluc_infected
OFD1	chrX:13752831-13787480	Fluc_uninfected	Fluc_infected	2.7557	5.11949	0.89358	5e-05	0.000499108	yes	Fluc_uninfected vs Fluc_infected
OGFR	chr20:61436176-61445352	Fluc_uninfected	Fluc_infected	42.1984	25.4715	-0.728304	5e-05	0.000499108	yes	Fluc_uninfected vs Fluc_infected
OGFRL1	chr6:71998476-72011973	Fluc_uninfected	Fluc_infected	5.47586	25.4093	2.2142	5e-05	0.000499108	yes	Fluc_uninfected vs Fluc_infected
OLA1	chr2:174937174-175113365	Fluc_uninfected	Fluc_infected	33.9138	58.8696	0.795653	5e-05	0.000499108	yes	Fluc_uninfected vs Fluc_infected
OLFML3	chr1:114522029-114524875	Fluc_uninfected	Fluc_infected	10.746	5.10873	-1.07277	5e-05	0.000499108	yes	Fluc_uninfected vs Fluc_infected
OLR1	chr12:10310898-10324790	Fluc_uninfected	Fluc_infected	0.160238	0.780235	2.28369	5e-05	0.000499108	yes	Fluc_uninfected vs Fluc_infected
OPLAH	chr8:145106166-145115584	Fluc_uninfected	Fluc_infected	2.848	1.4531	-0.970814	5e-05	0.000499108	yes	Fluc_uninfected vs Fluc_infected
OPTN	chr10:13142081-13180276	Fluc_uninfected	Fluc_infected	3.4813	7.17231	1.04281	5e-05	0.000499108	yes	Fluc_uninfected vs Fluc_infected
OSBPL8	chr12:76745577-76953589	Fluc_uninfected	Fluc_infected	15.1415	38.1579	1.33348	5e-05	0.000499108	yes	Fluc_uninfected vs Fluc_infected
OSGIN2	chr8:90914095-90940095	Fluc_uninfected	Fluc_infected	5.57495	10.9952	0.979843	5e-05	0.000499108	yes	Fluc_uninfected vs Fluc_infected
OSTC	chr4:109571740-109588978	Fluc_uninfected	Fluc_infected	61.213	136.919	1.16141	5e-05	0.000499108	yes	Fluc_uninfected vs Fluc_infected
OSTF1	chr9:77703397-77762114	Fluc_uninfected	Fluc_infected	10.6837	20.8643	0.965627	5e-05	0.000499108	yes	Fluc_uninfected vs Fluc_infected
OSTM1	chr6:108362612-108395941	Fluc_uninfected	Fluc_infected	9.88966	16.7775	0.762539	5e-05	0.000499108	yes	Fluc_uninfected vs Fluc_infected
OTUD4	chr4:146054801-146100832	Fluc_uninfected	Fluc_infected	7.77418	13.6358	0.81064	5e-05	0.000499108	yes	Fluc_uninfected vs Fluc_infected
OXR1	chr8:107282405-107764921	Fluc_uninfected	Fluc_infected	6.24128	10.8942	0.80364	5e-05	0.000499108	yes	Fluc_uninfected vs Fluc_infected
OXTR	chr3:8792094-8811300	Fluc_uninfected	Fluc_infected	5.00593	11.132	1.153	5e-05	0.000499108	yes	Fluc_uninfected vs Fluc_infected
PAK2	chr3:196466727-196559518	Fluc_uninfected	Fluc_infected	28.72	49.017	0.771226	5e-05	0.000499108	yes	Fluc_uninfected vs Fluc_infected
PALM3	chr19:14164178-14169971	Fluc_uninfected	Fluc_infected	4.86402	1.92773	-1.33524	5e-05	0.000499108	yes	Fluc_uninfected vs Fluc_infected
PAN3	chr13:28710979-28869475	Fluc_uninfected	Fluc_infected	5.45109	10.5393	0.951167	5e-05	0.000499108	yes	Fluc_uninfected vs Fluc_infected
PARD3	chr10:34398487-35104253	Fluc_uninfected	Fluc_infected	14.7431	26.4616	0.843856	5e-05	0.000499108	yes	Fluc_uninfected vs Fluc_infected
PARD6B	chr20:49348080-49370278	Fluc_uninfected	Fluc_infected	0.294746	0.790473	1.42324	5e-05	0.000499108	yes	Fluc_uninfected vs Fluc_infected
PARN	chr16:14529556-14724128	Fluc_uninfected	Fluc_infected	18.3234	32.7219	0.836568	5e-05	0.000499108	yes	Fluc_uninfected vs Fluc_infected
PARP11	chr12:3918026-3982608	Fluc_uninfected	Fluc_infected	3.17768	5.78516	0.864383	5e-05	0.000499108	yes	Fluc_uninfected vs Fluc_infected
PAWR	chr12:79985744-80084790	Fluc_uninfected	Fluc_infected	28.0275	49.9938	0.834903	5e-05	0.000499108	yes	Fluc_uninfected vs Fluc_infected
PAXBP1	chr21:34100424-34144169	Fluc_uninfected	Fluc_infected	10.5937	18.6669	0.817271	5e-05	0.000499108	yes	Fluc_uninfected vs Fluc_infected
PBDC1	chrX:75392770-75398033	Fluc_uninfected	Fluc_infected	11.2979	33.3152	1.56012	5e-05	0.000499108	yes	Fluc_uninfected vs Fluc_infected
PBK	chr8:27667137-27695349	Fluc_uninfected	Fluc_infected	44.9695	81.4226	0.85648	5e-05	0.000499108	yes	Fluc_uninfected vs Fluc_infected
PBRM1	chr3:52579367-52719866	Fluc_uninfected	Fluc_infected	11.8955	19.2761	0.696401	5e-05	0.000499108	yes	Fluc_uninfected vs Fluc_infected
PBX3	chr9:128509616-128729655	Fluc_uninfected	Fluc_infected	14.3854	24.6331	0.775997	5e-05	0.000499108	yes	Fluc_uninfected vs Fluc_infected
PCBP4	chr3:51989329-52001482	Fluc_uninfected	Fluc_infected	32.7089	19.5666	-0.741292	5e-05	0.000499108	yes	Fluc_uninfected vs Fluc_infected
PCDH18	chr4:138440073-138453629	Fluc_uninfected	Fluc_infected	0.817244	1.8237	1.15803	5e-05	0.000499108	yes	Fluc_uninfected vs Fluc_infected
PCMTD1	chr8:52730139-52811735	Fluc_uninfected	Fluc_infected	2.20884	4.65445	1.07532	5e-05	0.000499108	yes	Fluc_uninfected vs Fluc_infected
PCMTD2	chr20:62887047-62907579	Fluc_uninfected	Fluc_infected	8.31226	16.1136	0.954967	5e-05	0.000499108	yes	Fluc_uninfected vs Fluc_infected
PCNP	chr3:101293041-101313281	Fluc_uninfected	Fluc_infected	82.2252	151.601	0.882627	5e-05	0.000499108	yes	Fluc_uninfected vs Fluc_infected
PCOLCE	chr7:100183955-100205798	Fluc_uninfected	Fluc_infected	74.9563	45.0191	-0.735511	5e-05	0.000499108	yes	Fluc_uninfected vs Fluc_infected
PDCD10	chr3:167401694-167452651	Fluc_uninfected	Fluc_infected	25.1959	49.4597	0.973067	5e-05	0.000499108	yes	Fluc_uninfected vs Fluc_infected
PDCD1LG2	chr9:5510544-5571282	Fluc_uninfected	Fluc_infected	5.23444	8.82853	0.754138	5e-05	0.000499108	yes	Fluc_uninfected vs Fluc_infected
PDCD5	chr19:33072093-33078358	Fluc_uninfected	Fluc_infected	109.33	203.693	0.897704	5e-05	0.000499108	yes	Fluc_uninfected vs Fluc_infected
PDE10A	chr6:165740775-166075588	Fluc_uninfected	Fluc_infected	0.324032	0.666178	1.03977	5e-05	0.000499108	yes	Fluc_uninfected vs Fluc_infected
PDE3A	chr12:20522178-20837041	Fluc_uninfected	Fluc_infected	1.37102	2.94552	1.10327	5e-05	0.000499108	yes	Fluc_uninfected vs Fluc_infected
PDE4B	chr1:66258192-66840262	Fluc_uninfected	Fluc_infected	0.671538	1.52545	1.18369	5e-05	0.000499108	yes	Fluc_uninfected vs Fluc_infected
PDE4D	chr5:58264865-59843484	Fluc_uninfected	Fluc_infected	1.84614	5.08156	1.46076	5e-05	0.000499108	yes	Fluc_uninfected vs Fluc_infected
PDE7B	chr6:136172833-136516709	Fluc_uninfected	Fluc_infected	0.637762	1.64211	1.36446	5e-05	0.000499108	yes	Fluc_uninfected vs Fluc_infected
PDGFC	chr4:157682762-157892546	Fluc_uninfected	Fluc_infected	15.3686	27.4672	0.837725	5e-05	0.000499108	yes	Fluc_uninfected vs Fluc_infected
PDIA3P	chr1:146649429-146651528	Fluc_uninfected	Fluc_infected	1.27041	6.23034	2.29402	5e-05	0.000499108	yes	Fluc_uninfected vs Fluc_infected
PDIK1L	chr1:26437655-26452039	Fluc_uninfected	Fluc_infected	2.56958	4.93951	0.942835	5e-05	0.000499108	yes	Fluc_uninfected vs Fluc_infected
PDLIM2	chr8:22436253-22455538	Fluc_uninfected	Fluc_infected	28.3632	15.5318	-0.868792	5e-05	0.000499108	yes	Fluc_uninfected vs Fluc_infected
PDLIM5	chr4:95373007-95589378	Fluc_uninfected	Fluc_infected	6.00424	14.1612	1.23789	5e-05	0.000499108	yes	Fluc_uninfected vs Fluc_infected
PDS5B	chr13:33160563-33352158	Fluc_uninfected	Fluc_infected	7.95014	13.1803	0.729327	5e-05	0.000499108	yes	Fluc_uninfected vs Fluc_infected
PELI2	chr14:56585092-56768031	Fluc_uninfected	Fluc_infected	1.04733	2.88324	1.46098	5e-05	0.000499108	yes	Fluc_uninfected vs Fluc_infected
PFKFB4	chr3:48555116-48594227	Fluc_uninfected	Fluc_infected	16.2683	6.06334	-1.42388	5e-05	0.000499108	yes	Fluc_uninfected vs Fluc_infected
PFKL	chr21:45719924-45747261	Fluc_uninfected	Fluc_infected	109.892	56.4826	-0.960205	5e-05	0.000499108	yes	Fluc_uninfected vs Fluc_infected
PHACTR2	chr6:143929316-144152322	Fluc_uninfected	Fluc_infected	2.25743	5.29312	1.22943	5e-05	0.000499108	yes	Fluc_uninfected vs Fluc_infected
PHC3	chr3:169805367-169899537	Fluc_uninfected	Fluc_infected	4.22118	7.37159	0.804329	5e-05	0.000499108	yes	Fluc_uninfected vs Fluc_infected
PHLDA1	chr12:76419226-76425556	Fluc_uninfected	Fluc_infected	10.619	26.8946	1.34067	5e-05	0.000499108	yes	Fluc_uninfected vs Fluc_infected
PHLDB2	chr3:111393522-111695364	Fluc_uninfected	Fluc_infected	13.1656	22.7241	0.787445	5e-05	0.000499108	yes	Fluc_uninfected vs Fluc_infected
PHPT1	chr9:139743255-139745490	Fluc_uninfected	Fluc_infected	74.6287	24.8652	-1.58561	5e-05	0.000499108	yes	Fluc_uninfected vs Fluc_infected
PHTF2	chr7:77428108-77586821	Fluc_uninfected	Fluc_infected	11.6055	21.2899	0.875353	5e-05	0.000499108	yes	Fluc_uninfected vs Fluc_infected
PI4K2B	chr4:25235652-25280831	Fluc_uninfected	Fluc_infected	7.08199	13.9737	0.980488	5e-05	0.000499108	yes	Fluc_uninfected vs Fluc_infected
PICALM	chr11:85668213-85780923	Fluc_uninfected	Fluc_infected	92.1873	151.407	0.71579	5e-05	0.000499108	yes	Fluc_uninfected vs Fluc_infected
PIDD	chr11:799178-805250	Fluc_uninfected	Fluc_infected	11.8189	6.72053	-0.814452	5e-05	0.000499108	yes	Fluc_uninfected vs Fluc_infected
PIGK	chr1:77554666-77685132	Fluc_uninfected	Fluc_infected	13.4679	27.7611	1.04354	5e-05	0.000499108	yes	Fluc_uninfected vs Fluc_infected
PIGX	chr3:196439244-196462876	Fluc_uninfected	Fluc_infected	8.49654	14.2397	0.744975	5e-05	0.000499108	yes	Fluc_uninfected vs Fluc_infected
PIK3C3	chr18:39535198-39661446	Fluc_uninfected	Fluc_infected	8.94821	14.4271	0.689108	5e-05	0.000499108	yes	Fluc_uninfected vs Fluc_infected
PIK3CA	chr3:178866310-178952497	Fluc_uninfected	Fluc_infected	4.14331	9.59961	1.21219	5e-05	0.000499108	yes	Fluc_uninfected vs Fluc_infected
PIKFYVE	chr2:209130990-209223475	Fluc_uninfected	Fluc_infected	3.7707	6.93131	0.878296	5e-05	0.000499108	yes	Fluc_uninfected vs Fluc_infected
PIN1	chr19:9945882-9960365	Fluc_uninfected	Fluc_infected	67.5926	39.8159	-0.763521	5e-05	0.000499108	yes	Fluc_uninfected vs Fluc_infected
PINX1	chr8:10622883-10697299	Fluc_uninfected	Fluc_infected	13.3193	29.1318	1.12908	5e-05	0.000499108	yes	Fluc_uninfected vs Fluc_infected
PITPNB	chr22:28247656-28315255	Fluc_uninfected	Fluc_infected	44.6051	79.323	0.83053	5e-05	0.000499108	yes	Fluc_uninfected vs Fluc_infected
PKD2	chr4:88928798-88998931	Fluc_uninfected	Fluc_infected	9.29142	15.3613	0.725328	5e-05	0.000499108	yes	Fluc_uninfected vs Fluc_infected
PKN2	chr1:89149921-89301938	Fluc_uninfected	Fluc_infected	11.0372	20.5177	0.894491	5e-05	0.000499108	yes	Fluc_uninfected vs Fluc_infected
PLCL2	chr3:16926451-17132098	Fluc_uninfected	Fluc_infected	0.910427	1.83002	1.00724	5e-05	0.000499108	yes	Fluc_uninfected vs Fluc_infected
PLEKHF2	chr8:96145948-96168913	Fluc_uninfected	Fluc_infected	5.87033	10.4747	0.835389	5e-05	0.000499108	yes	Fluc_uninfected vs Fluc_infected
PLK1S1	chr20:21106623-21227258	Fluc_uninfected	Fluc_infected	4.97798	7.94921	0.675252	5e-05	0.000499108	yes	Fluc_uninfected vs Fluc_infected
PLOD1	chr1:11994723-12035599	Fluc_uninfected	Fluc_infected	92.73	52.2689	-0.827082	5e-05	0.000499108	yes	Fluc_uninfected vs Fluc_infected
PLS3	chrX:114795176-114885179	Fluc_uninfected	Fluc_infected	55.0441	99.436	0.853182	5e-05	0.000499108	yes	Fluc_uninfected vs Fluc_infected
PLXNA2	chr1:208195587-208417665	Fluc_uninfected	Fluc_infected	1.22907	2.54537	1.05032	5e-05	0.000499108	yes	Fluc_uninfected vs Fluc_infected
PM20D2	chr6:89855768-89875288	Fluc_uninfected	Fluc_infected	9.14071	15.6174	0.772777	5e-05	0.000499108	yes	Fluc_uninfected vs Fluc_infected
PMAIP1	chr18:57567191-57571538	Fluc_uninfected	Fluc_infected	18.2417	42.4716	1.21926	5e-05	0.000499108	yes	Fluc_uninfected vs Fluc_infected
PNRC2	chr1:24286300-24289949	Fluc_uninfected	Fluc_infected	36.8725	59.8057	0.69774	5e-05	0.000499108	yes	Fluc_uninfected vs Fluc_infected
PODXL	chr7:131185020-131241376	Fluc_uninfected	Fluc_infected	6.32199	15.2859	1.27375	5e-05	0.000499108	yes	Fluc_uninfected vs Fluc_infected
POLK	chr5:74666927-74895646	Fluc_uninfected	Fluc_infected	5.43841	12.413	1.1906	5e-05	0.000499108	yes	Fluc_uninfected vs Fluc_infected
POLR1D	chr13:28194879-28241559	Fluc_uninfected	Fluc_infected	42.1964	76.5594	0.859461	5e-05	0.000499108	yes	Fluc_uninfected vs Fluc_infected
POLR2F	chr22:38339056-38365319	Fluc_uninfected	Fluc_infected	56.9896	15.5905	-1.87003	5e-05	0.000499108	yes	Fluc_uninfected vs Fluc_infected
POLR2L	chr11:839720-842529	Fluc_uninfected	Fluc_infected	177.603	58.4193	-1.60414	5e-05	0.000499108	yes	Fluc_uninfected vs Fluc_infected
POLR2M	chr15:57884101-58009755	Fluc_uninfected	Fluc_infected	14.9499	26.5855	0.830505	5e-05	0.000499108	yes	Fluc_uninfected vs Fluc_infected
POLR3C	chr1:145592604-145610884	Fluc_uninfected	Fluc_infected	10.9656	18.679	0.768436	5e-05	0.000499108	yes	Fluc_uninfected vs Fluc_infected
POLR3F	chr20:18448032-18465286	Fluc_uninfected	Fluc_infected	15.7661	29.9954	0.927916	5e-05	0.000499108	yes	Fluc_uninfected vs Fluc_infected
POLR3G	chr5:89770680-89810369	Fluc_uninfected	Fluc_infected	4.10843	8.36712	1.02615	5e-05	0.000499108	yes	Fluc_uninfected vs Fluc_infected
POLR3GL	chr1:145456235-145470387	Fluc_uninfected	Fluc_infected	5.01521	10.4413	1.05792	5e-05	0.000499108	yes	Fluc_uninfected vs Fluc_infected
POU2F1	chr1:167190065-167396582	Fluc_uninfected	Fluc_infected	1.20714	2.28988	0.923677	5e-05	0.000499108	yes	Fluc_uninfected vs Fluc_infected
PPAP2B	chr1:56960418-57045257	Fluc_uninfected	Fluc_infected	3.32692	7.42147	1.15752	5e-05	0.000499108	yes	Fluc_uninfected vs Fluc_infected
PPFIA4	chr1:203020310-203047864	Fluc_uninfected	Fluc_infected	4.74974	1.38266	-1.78041	5e-05	0.000499108	yes	Fluc_uninfected vs Fluc_infected
PPFIBP1	chr12:27677044-27848497	Fluc_uninfected	Fluc_infected	9.59239	18.8487	0.9745	5e-05	0.000499108	yes	Fluc_uninfected vs Fluc_infected
PPHLN1	chr12:42719946-42842422	Fluc_uninfected	Fluc_infected	29.7315	54.5967	0.876824	5e-05	0.000499108	yes	Fluc_uninfected vs Fluc_infected
PPIA	chr7:44836240-44842716	Fluc_uninfected	Fluc_infected	946.463	515.938	-0.875347	5e-05	0.000499108	yes	Fluc_uninfected vs Fluc_infected
PPIG	chr2:170440849-170494254	Fluc_uninfected	Fluc_infected	14.9916	34.3708	1.19703	5e-05	0.000499108	yes	Fluc_uninfected vs Fluc_infected
PPIL4	chr6:149825630-149867238	Fluc_uninfected	Fluc_infected	15.6024	33.0104	1.08115	5e-05	0.000499108	yes	Fluc_uninfected vs Fluc_infected
PPIP5K2	chr5:102455957-102539224	Fluc_uninfected	Fluc_infected	6.08181	10.558	0.795765	5e-05	0.000499108	yes	Fluc_uninfected vs Fluc_infected
PPP1R12A	chr12:80167342-80329235	Fluc_uninfected	Fluc_infected	22.3875	42.8602	0.936944	5e-05	0.000499108	yes	Fluc_uninfected vs Fluc_infected
PPP1R15A	chr19:49375648-49379319	Fluc_uninfected	Fluc_infected	31.7157	66.0914	1.05927	5e-05	0.000499108	yes	Fluc_uninfected vs Fluc_infected
PPP1R15B	chr1:204372491-204380944	Fluc_uninfected	Fluc_infected	11.5282	18.7725	0.703455	5e-05	0.000499108	yes	Fluc_uninfected vs Fluc_infected
PPP1R2	chr3:195241220-195270224	Fluc_uninfected	Fluc_infected	13.2369	22.4177	0.760074	5e-05	0.000499108	yes	Fluc_uninfected vs Fluc_infected
PPP2R2B	chr5:145969066-146461083	Fluc_uninfected	Fluc_infected	1.81754	4.8232	1.40801	5e-05	0.000499108	yes	Fluc_uninfected vs Fluc_infected
PPP2R3A	chr3:135684514-135866752	Fluc_uninfected	Fluc_infected	4.22248	9.2047	1.12428	5e-05	0.000499108	yes	Fluc_uninfected vs Fluc_infected
PPP2R3C	chr14:35554677-35591519	Fluc_uninfected	Fluc_infected	8.77715	15.7287	0.841577	5e-05	0.000499108	yes	Fluc_uninfected vs Fluc_infected
PPP2R5A	chr1:212458878-212535205	Fluc_uninfected	Fluc_infected	5.43522	9.68463	0.83336	5e-05	0.000499108	yes	Fluc_uninfected vs Fluc_infected
PPP2R5C	chr14:102228134-102394328	Fluc_uninfected	Fluc_infected	35.3953	84.3139	1.25221	5e-05	0.000499108	yes	Fluc_uninfected vs Fluc_infected
PPP2R5E	chr14:63841354-64010079	Fluc_uninfected	Fluc_infected	17.9837	31.53	0.81003	5e-05	0.000499108	yes	Fluc_uninfected vs Fluc_infected
PPP3R1	chr2:68405988-68479651	Fluc_uninfected	Fluc_infected	38.887	65.3042	0.747888	5e-05	0.000499108	yes	Fluc_uninfected vs Fluc_infected
PPP4R2	chr3:73046118-73115011	Fluc_uninfected	Fluc_infected	24.9289	94.6341	1.92454	5e-05	0.000499108	yes	Fluc_uninfected vs Fluc_infected
PPP6R3	chr11:68228185-68382801	Fluc_uninfected	Fluc_infected	38.1883	65.0928	0.769366	5e-05	0.000499108	yes	Fluc_uninfected vs Fluc_infected
PRDX5	chr11:64085559-64089295	Fluc_uninfected	Fluc_infected	291.267	146.684	-0.989633	5e-05	0.000499108	yes	Fluc_uninfected vs Fluc_infected
PRIM1	chr12:57125363-57146146	Fluc_uninfected	Fluc_infected	22.7828	47.7358	1.06713	5e-05	0.000499108	yes	Fluc_uninfected vs Fluc_infected
PRIM2	chr6:57182421-57513376	Fluc_uninfected	Fluc_infected	11.5586	31.5487	1.44861	5e-05	0.000499108	yes	Fluc_uninfected vs Fluc_infected
PRKAA1	chr5:40759480-40798297	Fluc_uninfected	Fluc_infected	19.9673	37.2594	0.899968	5e-05	0.000499108	yes	Fluc_uninfected vs Fluc_infected
PRKACB	chr1:84543744-84704181	Fluc_uninfected	Fluc_infected	9.72977	16.7813	0.786374	5e-05	0.000499108	yes	Fluc_uninfected vs Fluc_infected
PRKAR2B	chr7:106685177-106802256	Fluc_uninfected	Fluc_infected	6.46192	11.5818	0.841823	5e-05	0.000499108	yes	Fluc_uninfected vs Fluc_infected
PRKRIR	chr11:76061003-76091880	Fluc_uninfected	Fluc_infected	40.6691	69.917	0.781712	5e-05	0.000499108	yes	Fluc_uninfected vs Fluc_infected
PRMT2	chr21:48055506-48085155	Fluc_uninfected	Fluc_infected	39.7271	24.578	-0.692756	5e-05	0.000499108	yes	Fluc_uninfected vs Fluc_infected
PRPF18	chr10:13628938-13672868	Fluc_uninfected	Fluc_infected	6.08916	11.2779	0.889188	5e-05	0.000499108	yes	Fluc_uninfected vs Fluc_infected
PRR11	chr17:57232859-57284070	Fluc_uninfected	Fluc_infected	20.0144	36.6027	0.870914	5e-05	0.000499108	yes	Fluc_uninfected vs Fluc_infected
PRRC2C	chr1:171454665-171562650	Fluc_uninfected	Fluc_infected	18.3987	29.3205	0.672308	5e-05	0.000499108	yes	Fluc_uninfected vs Fluc_infected
PRRX2	chr9:132427919-132484951	Fluc_uninfected	Fluc_infected	4.61817	12.5731	1.44495	5e-05	0.000499108	yes	Fluc_uninfected vs Fluc_infected
PSIP1	chr9:15464064-15511003	Fluc_uninfected	Fluc_infected	45.8952	83.7097	0.867053	5e-05	0.000499108	yes	Fluc_uninfected vs Fluc_infected
PSMA1	chr11:14526421-14665180	Fluc_uninfected	Fluc_infected	164.926	283.016	0.779065	5e-05	0.000499108	yes	Fluc_uninfected vs Fluc_infected
PSMA4	chr15:78832746-78841563	Fluc_uninfected	Fluc_infected	143.497	279.958	0.964184	5e-05	0.000499108	yes	Fluc_uninfected vs Fluc_infected
PSMA5	chr1:109941652-109969108	Fluc_uninfected	Fluc_infected	29.916	17.596	-0.765667	5e-05	0.000499108	yes	Fluc_uninfected vs Fluc_infected
PSMA6	chr14:35761573-35786682	Fluc_uninfected	Fluc_infected	136.812	235.088	0.781011	5e-05	0.000499108	yes	Fluc_uninfected vs Fluc_infected
PSMC6	chr14:53173895-53194716	Fluc_uninfected	Fluc_infected	60.6138	101.886	0.749231	5e-05	0.000499108	yes	Fluc_uninfected vs Fluc_infected
PSMD12	chr17:65336618-65362721	Fluc_uninfected	Fluc_infected	55.0633	104.646	0.926362	5e-05	0.000499108	yes	Fluc_uninfected vs Fluc_infected
PSMD14	chr2:162164785-162268228	Fluc_uninfected	Fluc_infected	77.3007	132.331	0.775598	5e-05	0.000499108	yes	Fluc_uninfected vs Fluc_infected
PSMD9	chr12:122326636-122355771	Fluc_uninfected	Fluc_infected	49.1612	28.212	-0.801211	5e-05	0.000499108	yes	Fluc_uninfected vs Fluc_infected
PSME2	chr14:24612573-24615855	Fluc_uninfected	Fluc_infected	63.4422	114.933	0.857283	5e-05	0.000499108	yes	Fluc_uninfected vs Fluc_infected
PSPC1	chr13:20248891-20357159	Fluc_uninfected	Fluc_infected	30.2225	51.6447	0.772994	5e-05	0.000499108	yes	Fluc_uninfected vs Fluc_infected
PSTPIP2	chr18:43563501-43652250	Fluc_uninfected	Fluc_infected	1.88891	3.44327	0.866224	5e-05	0.000499108	yes	Fluc_uninfected vs Fluc_infected
PTAR1	chr9:72324437-72374876	Fluc_uninfected	Fluc_infected	4.48473	8.28932	0.886233	5e-05	0.000499108	yes	Fluc_uninfected vs Fluc_infected
PTBP3	chr9:114758831-115112545	Fluc_uninfected	Fluc_infected	22.3774	39.5013	0.81986	5e-05	0.000499108	yes	Fluc_uninfected vs Fluc_infected
PTENP1	chr9:33673501-33677418	Fluc_uninfected	Fluc_infected	0.340593	1.01571	1.57636	5e-05	0.000499108	yes	Fluc_uninfected vs Fluc_infected
PTGS2	chr1:186640943-186649559	Fluc_uninfected	Fluc_infected	0.490987	6.95819	3.82496	5e-05	0.000499108	yes	Fluc_uninfected vs Fluc_infected
PTMA	chr2:232573234-232578250	Fluc_uninfected	Fluc_infected	1009.82	1739.9	0.784909	5e-05	0.000499108	yes	Fluc_uninfected vs Fluc_infected
PTN	chr7:136912091-137028546	Fluc_uninfected	Fluc_infected	9.63185	18.4059	0.934286	5e-05	0.000499108	yes	Fluc_uninfected vs Fluc_infected
PTPLB	chr3:123213362-123303924	Fluc_uninfected	Fluc_infected	31.0667	61.7244	0.99047	5e-05	0.000499108	yes	Fluc_uninfected vs Fluc_infected
PTPN12	chr7:77166772-77269388	Fluc_uninfected	Fluc_infected	17.3291	35.7351	1.04414	5e-05	0.000499108	yes	Fluc_uninfected vs Fluc_infected
PTPRB	chr12:70910631-71031220	Fluc_uninfected	Fluc_infected	0.982243	2.62416	1.4177	5e-05	0.000499108	yes	Fluc_uninfected vs Fluc_infected
PTPRK	chr6:128289923-128841870	Fluc_uninfected	Fluc_infected	15.5438	28.4747	0.873341	5e-05	0.000499108	yes	Fluc_uninfected vs Fluc_infected
PTTG1	chr5:159848864-159855746	Fluc_uninfected	Fluc_infected	111.486	261.391	1.22935	5e-05	0.000499108	yes	Fluc_uninfected vs Fluc_infected
PTX3	chr3:156977531-157221415	Fluc_uninfected	Fluc_infected	58.8567	122.964	1.06296	5e-05	0.000499108	yes	Fluc_uninfected vs Fluc_infected
PURA	chr5:139493707-139499001	Fluc_uninfected	Fluc_infected	5.26733	9.12702	0.793071	5e-05	0.000499108	yes	Fluc_uninfected vs Fluc_infected
PURB	chr7:44915891-44924960	Fluc_uninfected	Fluc_infected	13.9806	23.9461	0.776366	5e-05	0.000499108	yes	Fluc_uninfected vs Fluc_infected
PUS7L	chr12:44122409-44152620	Fluc_uninfected	Fluc_infected	4.41743	9.1205	1.04591	5e-05	0.000499108	yes	Fluc_uninfected vs Fluc_infected
PXK	chr3:58318616-58410878	Fluc_uninfected	Fluc_infected	7.65932	14.3567	0.906436	5e-05	0.000499108	yes	Fluc_uninfected vs Fluc_infected
PYCR1	chr17:79890266-79894968	Fluc_uninfected	Fluc_infected	78.6648	45.6363	-0.785537	5e-05	0.000499108	yes	Fluc_uninfected vs Fluc_infected
PYROXD2	chr10:100143321-100174978	Fluc_uninfected	Fluc_infected	3.73338	1.47498	-1.33978	5e-05	0.000499108	yes	Fluc_uninfected vs Fluc_infected
QSER1	chr11:32914791-33001814	Fluc_uninfected	Fluc_infected	10.5099	18.5198	0.817318	5e-05	0.000499108	yes	Fluc_uninfected vs Fluc_infected
QTRT1	chr19:10812111-10824043	Fluc_uninfected	Fluc_infected	34.8715	19.652	-0.827371	5e-05	0.000499108	yes	Fluc_uninfected vs Fluc_infected
RAB11FIP2	chr10:119764426-119806114	Fluc_uninfected	Fluc_infected	3.9979	7.89512	0.981718	5e-05	0.000499108	yes	Fluc_uninfected vs Fluc_infected
RAB11FIP4	chr17:29718641-29865232	Fluc_uninfected	Fluc_infected	1.93672	1.00881	-0.940957	5e-05	0.000499108	yes	Fluc_uninfected vs Fluc_infected
RAB20	chr13:111175412-111214071	Fluc_uninfected	Fluc_infected	8.7558	4.11884	-1.088	5e-05	0.000499108	yes	Fluc_uninfected vs Fluc_infected
RAB28	chr4:13369346-13485989	Fluc_uninfected	Fluc_infected	9.39862	21.4676	1.19164	5e-05	0.000499108	yes	Fluc_uninfected vs Fluc_infected
RAB3B	chr1:52373627-52456436	Fluc_uninfected	Fluc_infected	7.71504	14.5583	0.916096	5e-05	0.000499108	yes	Fluc_uninfected vs Fluc_infected
RAB8B	chr15:63481727-63559973	Fluc_uninfected	Fluc_infected	13.4018	27.6558	1.04515	5e-05	0.000499108	yes	Fluc_uninfected vs Fluc_infected
RAB9A	chrX:13707239-13727944	Fluc_uninfected	Fluc_infected	6.98525	12.3378	0.820701	5e-05	0.000499108	yes	Fluc_uninfected vs Fluc_infected
RABAC1	chr19:42460832-42463528	Fluc_uninfected	Fluc_infected	90.8852	42.4645	-1.09779	5e-05	0.000499108	yes	Fluc_uninfected vs Fluc_infected
RABGAP1L	chr1:174128551-174964445	Fluc_uninfected	Fluc_infected	2.52602	5.31525	1.07327	5e-05	0.000499108	yes	Fluc_uninfected vs Fluc_infected
RAC3	chr17:79989531-79992080	Fluc_uninfected	Fluc_infected	37.2587	17.0681	-1.12627	5e-05	0.000499108	yes	Fluc_uninfected vs Fluc_infected
RAD21	chr8:117858172-117889107	Fluc_uninfected	Fluc_infected	58.076	107.673	0.890641	5e-05	0.000499108	yes	Fluc_uninfected vs Fluc_infected
RAD50	chr5:131892615-131980313	Fluc_uninfected	Fluc_infected	5.10061	8.66903	0.765199	5e-05	0.000499108	yes	Fluc_uninfected vs Fluc_infected
RAD51AP1	chr12:4647949-4669213	Fluc_uninfected	Fluc_infected	21.7027	46.9084	1.11197	5e-05	0.000499108	yes	Fluc_uninfected vs Fluc_infected
RAD54B	chr8:95384187-95487343	Fluc_uninfected	Fluc_infected	7.81021	18.8998	1.27494	5e-05	0.000499108	yes	Fluc_uninfected vs Fluc_infected
RAI14	chr5:34656432-34832717	Fluc_uninfected	Fluc_infected	24.2706	41.0367	0.757705	5e-05	0.000499108	yes	Fluc_uninfected vs Fluc_infected
RALGPS2	chr1:178694299-178889237	Fluc_uninfected	Fluc_infected	6.06813	15.3828	1.34199	5e-05	0.000499108	yes	Fluc_uninfected vs Fluc_infected
RANBP1	chr22:20105023-20114704	Fluc_uninfected	Fluc_infected	241.719	539.07	1.15714	5e-05	0.000499108	yes	Fluc_uninfected vs Fluc_infected
RAP1A	chr1:112162404-112256101	Fluc_uninfected	Fluc_infected	33.1503	60.805	0.875168	5e-05	0.000499108	yes	Fluc_uninfected vs Fluc_infected
RAP2A	chr13:98086474-98120252	Fluc_uninfected	Fluc_infected	8.92946	16.7156	0.904548	5e-05	0.000499108	yes	Fluc_uninfected vs Fluc_infected
RAPGEF2	chr4:160188997-160281301	Fluc_uninfected	Fluc_infected	4.19866	7.54942	0.846437	5e-05	0.000499108	yes	Fluc_uninfected vs Fluc_infected
RAPGEF6	chr5:130759613-130970929	Fluc_uninfected	Fluc_infected	3.558	6.17275	0.794847	5e-05	0.000499108	yes	Fluc_uninfected vs Fluc_infected
RARS	chr5:167913462-167946309	Fluc_uninfected	Fluc_infected	47.326	77.184	0.705668	5e-05	0.000499108	yes	Fluc_uninfected vs Fluc_infected
RASA1	chr5:86564069-86687743	Fluc_uninfected	Fluc_infected	17.8897	38.2979	1.09814	5e-05	0.000499108	yes	Fluc_uninfected vs Fluc_infected
RASA2	chr3:141205925-141331197	Fluc_uninfected	Fluc_infected	2.5746	5.76152	1.1621	5e-05	0.000499108	yes	Fluc_uninfected vs Fluc_infected
RASD2	chr22:35937351-35950045	Fluc_uninfected	Fluc_infected	7.93338	19.5642	1.30221	5e-05	0.000499108	yes	Fluc_uninfected vs Fluc_infected
RASSF8	chr12:26107587-26232825	Fluc_uninfected	Fluc_infected	5.85062	15.4853	1.40423	5e-05	0.000499108	yes	Fluc_uninfected vs Fluc_infected
RB1	chr13:48877882-49056026	Fluc_uninfected	Fluc_infected	19.6881	35.241	0.839935	5e-05	0.000499108	yes	Fluc_uninfected vs Fluc_infected
RB1CC1	chr8:53535017-53627026	Fluc_uninfected	Fluc_infected	8.31889	18.8973	1.18372	5e-05	0.000499108	yes	Fluc_uninfected vs Fluc_infected
RBAK	chr7:5085451-5112854	Fluc_uninfected	Fluc_infected	3.28122	5.95254	0.859271	5e-05	0.000499108	yes	Fluc_uninfected vs Fluc_infected
RBBP8	chr18:20513294-20606449	Fluc_uninfected	Fluc_infected	15.448	25.7367	0.736406	5e-05	0.000499108	yes	Fluc_uninfected vs Fluc_infected
RBBP9	chr20:18467187-18477887	Fluc_uninfected	Fluc_infected	13.391	22.4841	0.747644	5e-05	0.000499108	yes	Fluc_uninfected vs Fluc_infected
RBM24	chr6:17281808-17294099	Fluc_uninfected	Fluc_infected	4.37474	8.30777	0.925266	5e-05	0.000499108	yes	Fluc_uninfected vs Fluc_infected
RBM25	chr14:73525220-73588076	Fluc_uninfected	Fluc_infected	23.7734	42.9352	0.852809	5e-05	0.000499108	yes	Fluc_uninfected vs Fluc_infected
RBM27	chr5:145583162-145668784	Fluc_uninfected	Fluc_infected	10.2163	19.4752	0.930762	5e-05	0.000499108	yes	Fluc_uninfected vs Fluc_infected
RBM28	chr7:127950435-127983962	Fluc_uninfected	Fluc_infected	15.3736	26.2573	0.772263	5e-05	0.000499108	yes	Fluc_uninfected vs Fluc_infected
RBM7	chr11:114271383-114279635	Fluc_uninfected	Fluc_infected	14.7092	33.2474	1.17652	5e-05	0.000499108	yes	Fluc_uninfected vs Fluc_infected
RBM8A	chr1:145507556-145516076	Fluc_uninfected	Fluc_infected	52.4096	23.2492	-1.17265	5e-05	0.000499108	yes	Fluc_uninfected vs Fluc_infected
RBMS1	chr2:161128661-161350318	Fluc_uninfected	Fluc_infected	11.8696	22.8871	0.94726	5e-05	0.000499108	yes	Fluc_uninfected vs Fluc_infected
RBPMS	chr8:30239634-30429734	Fluc_uninfected	Fluc_infected	19.4546	52.6251	1.43564	5e-05	0.000499108	yes	Fluc_uninfected vs Fluc_infected
RC3H1	chr1:173900351-173962210	Fluc_uninfected	Fluc_infected	1.74866	3.67655	1.07211	5e-05	0.000499108	yes	Fluc_uninfected vs Fluc_infected
RCAN3	chr1:24822822-24863510	Fluc_uninfected	Fluc_infected	4.59622	8.60226	0.904266	5e-05	0.000499108	yes	Fluc_uninfected vs Fluc_infected
RCCD1	chr15:91498105-91506355	Fluc_uninfected	Fluc_infected	6.914	3.49687	-0.983456	5e-05	0.000499108	yes	Fluc_uninfected vs Fluc_infected
RCOR2	chr11:63678692-63684316	Fluc_uninfected	Fluc_infected	2.11397	0.743578	-1.5074	5e-05	0.000499108	yes	Fluc_uninfected vs Fluc_infected
RDH14	chr2:18735988-18770846	Fluc_uninfected	Fluc_infected	8.3915	16.6795	0.991078	5e-05	0.000499108	yes	Fluc_uninfected vs Fluc_infected
RDX	chr11:110045604-110167437	Fluc_uninfected	Fluc_infected	20.9082	32.7044	0.645416	5e-05	0.000499108	yes	Fluc_uninfected vs Fluc_infected
RECQL	chr12:21590537-21654603	Fluc_uninfected	Fluc_infected	33.8076	57.4646	0.765326	5e-05	0.000499108	yes	Fluc_uninfected vs Fluc_infected
REEP3	chr10:65281122-65384883	Fluc_uninfected	Fluc_infected	13.8062	33.7288	1.28866	5e-05	0.000499108	yes	Fluc_uninfected vs Fluc_infected
RELB	chr19:45504706-45541456	Fluc_uninfected	Fluc_infected	4.02956	7.57589	0.910795	5e-05	0.000499108	yes	Fluc_uninfected vs Fluc_infected
RELL1	chr4:37455551-37687999	Fluc_uninfected	Fluc_infected	4.77547	9.61756	1.01003	5e-05	0.000499108	yes	Fluc_uninfected vs Fluc_infected
RELN	chr7:103112230-103629963	Fluc_uninfected	Fluc_infected	0.117585	0.334304	1.50746	5e-05	0.000499108	yes	Fluc_uninfected vs Fluc_infected
REST	chr4:57774041-57802010	Fluc_uninfected	Fluc_infected	8.61175	18.3469	1.09116	5e-05	0.000499108	yes	Fluc_uninfected vs Fluc_infected
RFK	chr9:79000432-79009444	Fluc_uninfected	Fluc_infected	8.30418	16.4842	0.98917	5e-05	0.000499108	yes	Fluc_uninfected vs Fluc_infected
RFTN1	chr3:16357351-16555222	Fluc_uninfected	Fluc_infected	7.59011	17.3342	1.19143	5e-05	0.000499108	yes	Fluc_uninfected vs Fluc_infected
RFWD2	chr1:175913966-176176370	Fluc_uninfected	Fluc_infected	10.7317	19.4947	0.861205	5e-05	0.000499108	yes	Fluc_uninfected vs Fluc_infected
RGMB	chr5:98104998-98132198	Fluc_uninfected	Fluc_infected	50.6625	80.3629	0.665612	5e-05	0.000499108	yes	Fluc_uninfected vs Fluc_infected
RGS14	chr5:176784843-176799599	Fluc_uninfected	Fluc_infected	2.29973	0.924621	-1.31453	5e-05	0.000499108	yes	Fluc_uninfected vs Fluc_infected
RGS20	chr8:54764367-54871863	Fluc_uninfected	Fluc_infected	2.54427	6.54397	1.36292	5e-05	0.000499108	yes	Fluc_uninfected vs Fluc_infected
RGS4	chr1:163038395-163046592	Fluc_uninfected	Fluc_infected	18.2277	37.2134	1.02969	5e-05	0.000499108	yes	Fluc_uninfected vs Fluc_infected
RHOBTB3	chr5:95066849-95132071	Fluc_uninfected	Fluc_infected	30.9585	55.4131	0.839892	5e-05	0.000499108	yes	Fluc_uninfected vs Fluc_infected
RHOD	chr11:66824288-66839488	Fluc_uninfected	Fluc_infected	11.2114	5.30455	-1.07966	5e-05	0.000499108	yes	Fluc_uninfected vs Fluc_infected
RICTOR	chr5:38938021-39074501	Fluc_uninfected	Fluc_infected	3.25829	6.94275	1.09139	5e-05	0.000499108	yes	Fluc_uninfected vs Fluc_infected
RIF1	chr2:152266396-152333860	Fluc_uninfected	Fluc_infected	7.75854	15.2927	0.978983	5e-05	0.000499108	yes	Fluc_uninfected vs Fluc_infected
RILPL1	chr12:123955908-124018265	Fluc_uninfected	Fluc_infected	7.6429	3.89234	-0.973482	5e-05	0.000499108	yes	Fluc_uninfected vs Fluc_infected
RIN2	chr20:19867164-19983103	Fluc_uninfected	Fluc_infected	8.85107	17.3266	0.969067	5e-05	0.000499108	yes	Fluc_uninfected vs Fluc_infected
RIOK1	chr6:7390061-7418270	Fluc_uninfected	Fluc_infected	8.77602	14.8725	0.761007	5e-05	0.000499108	yes	Fluc_uninfected vs Fluc_infected
RIOK2	chr5:96496570-96519005	Fluc_uninfected	Fluc_infected	9.30967	17.4271	0.904528	5e-05	0.000499108	yes	Fluc_uninfected vs Fluc_infected
RLIM	chrX:73802810-73834461	Fluc_uninfected	Fluc_infected	7.01971	13.6963	0.964303	5e-05	0.000499108	yes	Fluc_uninfected vs Fluc_infected
RMI1	chr9:86595636-86618987	Fluc_uninfected	Fluc_infected	8.58465	19.4998	1.18363	5e-05	0.000499108	yes	Fluc_uninfected vs Fluc_infected
RND3	chr2:151324706-151344209	Fluc_uninfected	Fluc_infected	31.9041	71.3904	1.16199	5e-05	0.000499108	yes	Fluc_uninfected vs Fluc_infected
RNF115	chr1:145611035-145688776	Fluc_uninfected	Fluc_infected	14.4344	26.98	0.902383	5e-05	0.000499108	yes	Fluc_uninfected vs Fluc_infected
RNF13	chr3:149530474-149679925	Fluc_uninfected	Fluc_infected	9.07841	15.9693	0.814791	5e-05	0.000499108	yes	Fluc_uninfected vs Fluc_infected
RNF219	chr13:78628989-79233314	Fluc_uninfected	Fluc_infected	9.75176	18.7005	0.939339	5e-05	0.000499108	yes	Fluc_uninfected vs Fluc_infected
RNF220	chr1:44870959-45117396	Fluc_uninfected	Fluc_infected	23.5074	11.9902	-0.971256	5e-05	0.000499108	yes	Fluc_uninfected vs Fluc_infected
RNF6	chr13:26786904-26796508	Fluc_uninfected	Fluc_infected	14.2418	23.9655	0.750829	5e-05	0.000499108	yes	Fluc_uninfected vs Fluc_infected
RNF7	chr3:141457050-141465645	Fluc_uninfected	Fluc_infected	38.5176	19.2595	-0.999947	5e-05	0.000499108	yes	Fluc_uninfected vs Fluc_infected
RNGTT	chr6:89319988-89673348	Fluc_uninfected	Fluc_infected	9.8496	18.9244	0.942108	5e-05	0.000499108	yes	Fluc_uninfected vs Fluc_infected
RNPC3	chr1:104068577-104122149	Fluc_uninfected	Fluc_infected	2.01549	4.43542	1.13794	5e-05	0.000499108	yes	Fluc_uninfected vs Fluc_infected
RNU11	chr1:28975111-28975246	Fluc_uninfected	Fluc_infected	21.6262	0	-Inf	5e-05	0.000499108	yes	Fluc_uninfected vs Fluc_infected
ROCK1	chr18:18529702-18691812	Fluc_uninfected	Fluc_infected	11.1918	20.7378	0.889818	5e-05	0.000499108	yes	Fluc_uninfected vs Fluc_infected
ROCK2	chr2:11321777-11484711	Fluc_uninfected	Fluc_infected	9.79952	20.6713	1.07685	5e-05	0.000499108	yes	Fluc_uninfected vs Fluc_infected
RP2	chrX:46696346-46741791	Fluc_uninfected	Fluc_infected	7.47508	13.6325	0.86689	5e-05	0.000499108	yes	Fluc_uninfected vs Fluc_infected
RPF2	chr6:111303290-111346794	Fluc_uninfected	Fluc_infected	41.0111	82.3828	1.00633	5e-05	0.000499108	yes	Fluc_uninfected vs Fluc_infected
RPGR	chrX:38128422-38186788	Fluc_uninfected	Fluc_infected	1.38175	2.67322	0.952081	5e-05	0.000499108	yes	Fluc_uninfected vs Fluc_infected
RPL11	chr1:24018268-24022915	Fluc_uninfected	Fluc_infected	1837.73	3082.67	0.746255	5e-05	0.000499108	yes	Fluc_uninfected vs Fluc_infected
RPL12	chr9:130209952-130213711	Fluc_uninfected	Fluc_infected	1257.71	2166.62	0.784645	5e-05	0.000499108	yes	Fluc_uninfected vs Fluc_infected
RPL13AP5	chr19:49990810-49995564	Fluc_uninfected	Fluc_infected	1293.06	2420.53	0.904538	5e-05	0.000499108	yes	Fluc_uninfected vs Fluc_infected
RPL19	chr17:37356535-37360980	Fluc_uninfected	Fluc_infected	1300.24	2217.66	0.77026	5e-05	0.000499108	yes	Fluc_uninfected vs Fluc_infected
RPL22L1	chr3:170582664-170588045	Fluc_uninfected	Fluc_infected	28.0666	11.2323	-1.3212	5e-05	0.000499108	yes	Fluc_uninfected vs Fluc_infected
RPL24	chr3:101399933-101405563	Fluc_uninfected	Fluc_infected	1431.46	2725.08	0.928817	5e-05	0.000499108	yes	Fluc_uninfected vs Fluc_infected
RPL26	chr17:8280833-8286565	Fluc_uninfected	Fluc_infected	2303.44	5141.7	1.15845	5e-05	0.000499108	yes	Fluc_uninfected vs Fluc_infected
RPL26L1	chr5:172386438-172396774	Fluc_uninfected	Fluc_infected	65.006	136.913	1.07461	5e-05	0.000499108	yes	Fluc_uninfected vs Fluc_infected
RPL27	chr17:41150445-41154971	Fluc_uninfected	Fluc_infected	1490.82	2536.86	0.766936	5e-05	0.000499108	yes	Fluc_uninfected vs Fluc_infected
RPL27A	chr11:8703994-8711419	Fluc_uninfected	Fluc_infected	205.318	79.4509	-1.36972	5e-05	0.000499108	yes	Fluc_uninfected vs Fluc_infected
RPL28	chr19:55897299-55903451	Fluc_uninfected	Fluc_infected	804.923	166.13	-2.27654	5e-05	0.000499108	yes	Fluc_uninfected vs Fluc_infected
RPL32	chr3:12876443-12883081	Fluc_uninfected	Fluc_infected	515.683	198.403	-1.37805	5e-05	0.000499108	yes	Fluc_uninfected vs Fluc_infected
RPL34	chr4:109541721-109551639	Fluc_uninfected	Fluc_infected	268.458	118.35	-1.18163	5e-05	0.000499108	yes	Fluc_uninfected vs Fluc_infected
RPL35	chr9:127615695-127624240	Fluc_uninfected	Fluc_infected	2141.66	3877.99	0.856577	5e-05	0.000499108	yes	Fluc_uninfected vs Fluc_infected
RPL35A	chr3:197615945-197686886	Fluc_uninfected	Fluc_infected	1070.41	2394.06	1.16129	5e-05	0.000499108	yes	Fluc_uninfected vs Fluc_infected
RPL36A	chrX:100645877-100669128	Fluc_uninfected	Fluc_infected	815.463	222.793	-1.87191	5e-05	0.000499108	yes	Fluc_uninfected vs Fluc_infected
RPL36AL	chr14:50085406-50087349	Fluc_uninfected	Fluc_infected	302.706	510.111	0.752895	5e-05	0.000499108	yes	Fluc_uninfected vs Fluc_infected
RPL37	chr5:40831429-40835387	Fluc_uninfected	Fluc_infected	330.558	64.2476	-2.36319	5e-05	0.000499108	yes	Fluc_uninfected vs Fluc_infected
RPL5	chr1:93297593-93427079	Fluc_uninfected	Fluc_infected	841.376	1461.1	0.796227	5e-05	0.000499108	yes	Fluc_uninfected vs Fluc_infected
RPL6	chr12:112842993-112847443	Fluc_uninfected	Fluc_infected	1048.27	2141.03	1.03029	5e-05	0.000499108	yes	Fluc_uninfected vs Fluc_infected
RPL7	chr8:74202873-74205869	Fluc_uninfected	Fluc_infected	1416.22	2428.72	0.778157	5e-05	0.000499108	yes	Fluc_uninfected vs Fluc_infected
RPL9	chr4:39455744-39460568	Fluc_uninfected	Fluc_infected	1044.58	2091.07	1.00132	5e-05	0.000499108	yes	Fluc_uninfected vs Fluc_infected
RPP25L	chr9:34610481-34612110	Fluc_uninfected	Fluc_infected	16.0515	7.853	-1.0314	5e-05	0.000499108	yes	Fluc_uninfected vs Fluc_infected
RPS13	chr11:17095938-17099220	Fluc_uninfected	Fluc_infected	1114.94	2010.95	0.850916	5e-05	0.000499108	yes	Fluc_uninfected vs Fluc_infected
RPS15	chr19:1438362-1440492	Fluc_uninfected	Fluc_infected	640.068	1898.24	1.56837	5e-05	0.000499108	yes	Fluc_uninfected vs Fluc_infected
RPS17	chr15:82821160-82824865	Fluc_uninfected	Fluc_infected	1.03157	0	-Inf	5e-05	0.000499108	yes	Fluc_uninfected vs Fluc_infected
RPS23	chr5:81569138-81574235	Fluc_uninfected	Fluc_infected	284.865	78.1929	-1.86517	5e-05	0.000499108	yes	Fluc_uninfected vs Fluc_infected
RPS27	chr1:153963238-153964631	Fluc_uninfected	Fluc_infected	1490.95	2736.1	0.875886	5e-05	0.000499108	yes	Fluc_uninfected vs Fluc_infected
RPS27L	chr15:63445538-63449741	Fluc_uninfected	Fluc_infected	75.5254	33.3298	-1.18015	5e-05	0.000499108	yes	Fluc_uninfected vs Fluc_infected
RPS3	chr11:75110534-75133345	Fluc_uninfected	Fluc_infected	1321.71	576.159	-1.19786	5e-05	0.000499108	yes	Fluc_uninfected vs Fluc_infected
RPS3A	chr4:152020724-152025804	Fluc_uninfected	Fluc_infected	967.459	1814.27	0.907121	5e-05	0.000499108	yes	Fluc_uninfected vs Fluc_infected
RPS6	chr9:19376253-19380235	Fluc_uninfected	Fluc_infected	1503.73	3049.64	1.02009	5e-05	0.000499108	yes	Fluc_uninfected vs Fluc_infected
RPS6KA5	chr14:91337166-91526993	Fluc_uninfected	Fluc_infected	2.34053	5.52219	1.23841	5e-05	0.000499108	yes	Fluc_uninfected vs Fluc_infected
RPS6KB2	chr11:67195934-67202879	Fluc_uninfected	Fluc_infected	53.6853	32.2721	-0.73424	5e-05	0.000499108	yes	Fluc_uninfected vs Fluc_infected
RPS7	chr2:3622852-3628509	Fluc_uninfected	Fluc_infected	1067.39	2223.51	1.05876	5e-05	0.000499108	yes	Fluc_uninfected vs Fluc_infected
RPS8	chr1:45241245-45244412	Fluc_uninfected	Fluc_infected	1183.69	2358	0.994269	5e-05	0.000499108	yes	Fluc_uninfected vs Fluc_infected
RPSAP58	chr19:23945815-24010919	Fluc_uninfected	Fluc_infected	17.5983	165.781	3.23578	5e-05	0.000499108	yes	Fluc_uninfected vs Fluc_infected
RPSAP9	chr9:79013514-79014954	Fluc_uninfected	Fluc_infected	7.95965	1.65998	-2.26153	5e-05	0.000499108	yes	Fluc_uninfected vs Fluc_infected
RRAS2	chr11:14299465-14386052	Fluc_uninfected	Fluc_infected	73.2437	118.522	0.694384	5e-05	0.000499108	yes	Fluc_uninfected vs Fluc_infected
RRM2B	chr8:103216728-103251346	Fluc_uninfected	Fluc_infected	7.67586	13.7938	0.84562	5e-05	0.000499108	yes	Fluc_uninfected vs Fluc_infected
RRP36	chr6:42989384-42997337	Fluc_uninfected	Fluc_infected	46.6581	88.6114	0.925364	5e-05	0.000499108	yes	Fluc_uninfected vs Fluc_infected
RSBN1	chr1:114304453-114355070	Fluc_uninfected	Fluc_infected	3.86242	6.47625	0.745654	5e-05	0.000499108	yes	Fluc_uninfected vs Fluc_infected
RSBN1L	chr7:77313167-77409120	Fluc_uninfected	Fluc_infected	5.84931	11.9434	1.02987	5e-05	0.000499108	yes	Fluc_uninfected vs Fluc_infected
RSF1	chr11:77377273-77531880	Fluc_uninfected	Fluc_infected	9.94049	23.9861	1.27081	5e-05	0.000499108	yes	Fluc_uninfected vs Fluc_infected
RSL24D1	chr15:55473511-55489231	Fluc_uninfected	Fluc_infected	69.4077	131.418	0.92099	5e-05	0.000499108	yes	Fluc_uninfected vs Fluc_infected
RSRC1	chr3:157827840-158262624	Fluc_uninfected	Fluc_infected	15.4098	42.2715	1.45584	5e-05	0.000499108	yes	Fluc_uninfected vs Fluc_infected
RTF1	chr15:41709301-41775761	Fluc_uninfected	Fluc_infected	19.2412	30.7001	0.674044	5e-05	0.000499108	yes	Fluc_uninfected vs Fluc_infected
RTN3	chr11:63448921-63527363	Fluc_uninfected	Fluc_infected	84.9417	142.037	0.741718	5e-05	0.000499108	yes	Fluc_uninfected vs Fluc_infected
RUFY2	chr10:70103274-70167051	Fluc_uninfected	Fluc_infected	7.47132	13.3833	0.841004	5e-05	0.000499108	yes	Fluc_uninfected vs Fluc_infected
RUNX1	chr21:36160097-36421595	Fluc_uninfected	Fluc_infected	17.5855	34.4537	0.970268	5e-05	0.000499108	yes	Fluc_uninfected vs Fluc_infected
RWDD1	chr6:116892582-116914436	Fluc_uninfected	Fluc_infected	23.8984	71.3458	1.57791	5e-05	0.000499108	yes	Fluc_uninfected vs Fluc_infected
S100A11	chr1:152004981-152009511	Fluc_uninfected	Fluc_infected	286.776	490.2	0.773449	5e-05	0.000499108	yes	Fluc_uninfected vs Fluc_infected
S100A2	chr1:153533584-153538306	Fluc_uninfected	Fluc_infected	8.62454	1.97871	-2.12389	5e-05	0.000499108	yes	Fluc_uninfected vs Fluc_infected
S100A6	chr1:153507075-153508717	Fluc_uninfected	Fluc_infected	328.187	132.594	-1.3075	5e-05	0.000499108	yes	Fluc_uninfected vs Fluc_infected
S1PR1	chr1:101702304-101707076	Fluc_uninfected	Fluc_infected	6.77843	18.1796	1.4233	5e-05	0.000499108	yes	Fluc_uninfected vs Fluc_infected
SACS	chr13:23902964-24007841	Fluc_uninfected	Fluc_infected	9.72516	16.2725	0.742642	5e-05	0.000499108	yes	Fluc_uninfected vs Fluc_infected
SAMD15	chr14:77843761-77857587	Fluc_uninfected	Fluc_infected	0.774146	2.00654	1.37403	5e-05	0.000499108	yes	Fluc_uninfected vs Fluc_infected
SAMD4A	chr14:55034329-55260033	Fluc_uninfected	Fluc_infected	5.3588	9.82065	0.873907	5e-05	0.000499108	yes	Fluc_uninfected vs Fluc_infected
SAMD8	chr10:76871392-76941881	Fluc_uninfected	Fluc_infected	5.87332	10.5186	0.840691	5e-05	0.000499108	yes	Fluc_uninfected vs Fluc_infected
SAMD9	chr7:92728825-92747336	Fluc_uninfected	Fluc_infected	1.2259	2.28959	0.901241	5e-05	0.000499108	yes	Fluc_uninfected vs Fluc_infected
SAP18	chr13:21714652-21723224	Fluc_uninfected	Fluc_infected	43.4904	24.3772	-0.835166	5e-05	0.000499108	yes	Fluc_uninfected vs Fluc_infected
SASH1	chr6:148663728-148873184	Fluc_uninfected	Fluc_infected	4.07488	7.52902	0.885702	5e-05	0.000499108	yes	Fluc_uninfected vs Fluc_infected
SASS6	chr1:100549101-100598511	Fluc_uninfected	Fluc_infected	5.46133	10.7056	0.971039	5e-05	0.000499108	yes	Fluc_uninfected vs Fluc_infected
SBDS	chr7:66452689-66460588	Fluc_uninfected	Fluc_infected	47.341	85.7496	0.857039	5e-05	0.000499108	yes	Fluc_uninfected vs Fluc_infected
SCAF11	chr12:46312913-46384401	Fluc_uninfected	Fluc_infected	13.4142	24.9874	0.897436	5e-05	0.000499108	yes	Fluc_uninfected vs Fluc_infected
SCG2	chr2:224461657-224467217	Fluc_uninfected	Fluc_infected	14.3475	24.5094	0.772533	5e-05	0.000499108	yes	Fluc_uninfected vs Fluc_infected
SCLT1	chr4:129805151-130014764	Fluc_uninfected	Fluc_infected	2.88778	6.43281	1.15549	5e-05	0.000499108	yes	Fluc_uninfected vs Fluc_infected
SCML1	chrX:17755591-17773105	Fluc_uninfected	Fluc_infected	8.20187	15.2193	0.891878	5e-05	0.000499108	yes	Fluc_uninfected vs Fluc_infected
SCN4B	chr11:118004091-118023630	Fluc_uninfected	Fluc_infected	0.775334	0.28503	-1.44371	5e-05	0.000499108	yes	Fluc_uninfected vs Fluc_infected
SCN9A	chr2:167051696-167232497	Fluc_uninfected	Fluc_infected	1.39701	2.49869	0.838831	5e-05	0.000499108	yes	Fluc_uninfected vs Fluc_infected
SCOC	chr4:141178439-141303710	Fluc_uninfected	Fluc_infected	28.5861	53.2978	0.898762	5e-05	0.000499108	yes	Fluc_uninfected vs Fluc_infected
SCYL2	chr12:100661548-100733914	Fluc_uninfected	Fluc_infected	14.7036	24.4373	0.732919	5e-05	0.000499108	yes	Fluc_uninfected vs Fluc_infected
SDAD1	chr4:76871067-76912113	Fluc_uninfected	Fluc_infected	12.8924	22.796	0.822262	5e-05	0.000499108	yes	Fluc_uninfected vs Fluc_infected
SDC3	chr1:31342312-31381480	Fluc_uninfected	Fluc_infected	16.5044	9.09261	-0.860083	5e-05	0.000499108	yes	Fluc_uninfected vs Fluc_infected
SDC4	chr20:43953928-43977064	Fluc_uninfected	Fluc_infected	75.0419	187.726	1.32286	5e-05	0.000499108	yes	Fluc_uninfected vs Fluc_infected
SDCBP	chr8:59465727-59495419	Fluc_uninfected	Fluc_infected	51.3474	81.4725	0.666021	5e-05	0.000499108	yes	Fluc_uninfected vs Fluc_infected
SDE2	chr1:226170402-226187066	Fluc_uninfected	Fluc_infected	10.6823	19.637	0.878357	5e-05	0.000499108	yes	Fluc_uninfected vs Fluc_infected
SDHAP2	chr3:195384909-195415735	Fluc_uninfected	Fluc_infected	6.98757	3.51422	-0.991588	5e-05	0.000499108	yes	Fluc_uninfected vs Fluc_infected
SDSL	chr12:113860215-113876081	Fluc_uninfected	Fluc_infected	5.25505	2.07827	-1.33832	5e-05	0.000499108	yes	Fluc_uninfected vs Fluc_infected
SEC11C	chr18:56807124-56826063	Fluc_uninfected	Fluc_infected	28.2035	63.7349	1.17621	5e-05	0.000499108	yes	Fluc_uninfected vs Fluc_infected
SEC61B	chr9:101984569-101992901	Fluc_uninfected	Fluc_infected	329.128	577.401	0.810923	5e-05	0.000499108	yes	Fluc_uninfected vs Fluc_infected
SEC61G	chr7:54819939-54826939	Fluc_uninfected	Fluc_infected	324.854	582.55	0.842591	5e-05	0.000499108	yes	Fluc_uninfected vs Fluc_infected
SECISBP2L	chr15:49280834-49338760	Fluc_uninfected	Fluc_infected	6.34396	13.1857	1.05552	5e-05	0.000499108	yes	Fluc_uninfected vs Fluc_infected
SELK	chr3:53919225-53925989	Fluc_uninfected	Fluc_infected	37.0127	66.547	0.846354	5e-05	0.000499108	yes	Fluc_uninfected vs Fluc_infected
SEMA3A	chr7:83587658-83824217	Fluc_uninfected	Fluc_infected	1.51151	4.48872	1.57031	5e-05	0.000499108	yes	Fluc_uninfected vs Fluc_infected
SEMA3C	chr7:80371853-80548667	Fluc_uninfected	Fluc_infected	9.53582	21.499	1.17284	5e-05	0.000499108	yes	Fluc_uninfected vs Fluc_infected
SEMA6B	chr19:4542599-4559771	Fluc_uninfected	Fluc_infected	6.56029	2.78226	-1.2375	5e-05	0.000499108	yes	Fluc_uninfected vs Fluc_infected
SENP2	chr3:185304030-185348885	Fluc_uninfected	Fluc_infected	12.9166	21.5953	0.741494	5e-05	0.000499108	yes	Fluc_uninfected vs Fluc_infected
SENP5	chr3:196594726-196661584	Fluc_uninfected	Fluc_infected	5.80098	10.3451	0.834577	5e-05	0.000499108	yes	Fluc_uninfected vs Fluc_infected
SEPSECS	chr4:25121626-25162204	Fluc_uninfected	Fluc_infected	1.29791	2.24089	0.787879	5e-05	0.000499108	yes	Fluc_uninfected vs Fluc_infected
2015-09-10	chr2:110300373-110371783	Fluc_uninfected	Fluc_infected	13.417	24.1382	0.847257	5e-05	0.000499108	yes	Fluc_uninfected vs Fluc_infected
SEPT7P2	chr7:45763385-45808617	Fluc_uninfected	Fluc_infected	3.90278	6.82012	0.805293	5e-05	0.000499108	yes	Fluc_uninfected vs Fluc_infected
SERINC1	chr6:122764492-122792952	Fluc_uninfected	Fluc_infected	57.2349	92.3816	0.690712	5e-05	0.000499108	yes	Fluc_uninfected vs Fluc_infected
SERINC5	chr5:79407049-79551898	Fluc_uninfected	Fluc_infected	5.93373	10.8615	0.872211	5e-05	0.000499108	yes	Fluc_uninfected vs Fluc_infected
SERPINB2	chr18:61554938-61571124	Fluc_uninfected	Fluc_infected	0.887278	12.3988	3.80467	5e-05	0.000499108	yes	Fluc_uninfected vs Fluc_infected
SERPINB7	chr18:61420280-61472610	Fluc_uninfected	Fluc_infected	8.63449	21.4965	1.31592	5e-05	0.000499108	yes	Fluc_uninfected vs Fluc_infected
SERPINB8	chr18:61637262-61656608	Fluc_uninfected	Fluc_infected	4.43905	10.534	1.24673	5e-05	0.000499108	yes	Fluc_uninfected vs Fluc_infected
SERPINH1	chr11:75273100-75283849	Fluc_uninfected	Fluc_infected	455.399	250.806	-0.860559	5e-05	0.000499108	yes	Fluc_uninfected vs Fluc_infected
SETD3	chr14:99864082-99947226	Fluc_uninfected	Fluc_infected	16.9032	29.3472	0.795925	5e-05	0.000499108	yes	Fluc_uninfected vs Fluc_infected
SF3B14	chr2:24290453-24299314	Fluc_uninfected	Fluc_infected	151.973	343.387	1.17602	5e-05	0.000499108	yes	Fluc_uninfected vs Fluc_infected
SFR1	chr10:105881815-105886143	Fluc_uninfected	Fluc_infected	3.73201	6.66186	0.835972	5e-05	0.000499108	yes	Fluc_uninfected vs Fluc_infected
SFT2D2	chr1:168195254-168212088	Fluc_uninfected	Fluc_infected	6.20669	14.1232	1.18617	5e-05	0.000499108	yes	Fluc_uninfected vs Fluc_infected
SGK196	chr8:42948656-42978323	Fluc_uninfected	Fluc_infected	2.88348	12.8471	2.15555	5e-05	0.000499108	yes	Fluc_uninfected vs Fluc_infected
SGK3	chr8:67579786-67774257	Fluc_uninfected	Fluc_infected	0.427827	1.17258	1.45459	5e-05	0.000499108	yes	Fluc_uninfected vs Fluc_infected
SGMS1	chr10:52065344-52383737	Fluc_uninfected	Fluc_infected	4.14168	7.26471	0.810689	5e-05	0.000499108	yes	Fluc_uninfected vs Fluc_infected
SGMS2	chr4:108745720-108836204	Fluc_uninfected	Fluc_infected	4.3044	8.6624	1.00895	5e-05	0.000499108	yes	Fluc_uninfected vs Fluc_infected
SGOL2	chr2:201390864-201448818	Fluc_uninfected	Fluc_infected	8.96492	19.9477	1.15386	5e-05	0.000499108	yes	Fluc_uninfected vs Fluc_infected
SGTB	chr5:64920557-65017941	Fluc_uninfected	Fluc_infected	4.93099	10.1563	1.04242	5e-05	0.000499108	yes	Fluc_uninfected vs Fluc_infected
SH3BGRL2	chr6:80340999-80413369	Fluc_uninfected	Fluc_infected	0.295356	0.755365	1.35472	5e-05	0.000499108	yes	Fluc_uninfected vs Fluc_infected
SH3GL3	chr15:84116090-84287493	Fluc_uninfected	Fluc_infected	2.51067	4.82705	0.943069	5e-05	0.000499108	yes	Fluc_uninfected vs Fluc_infected
SH3GLB1	chr1:87170252-87213867	Fluc_uninfected	Fluc_infected	13.9804	22.0895	0.65995	5e-05	0.000499108	yes	Fluc_uninfected vs Fluc_infected
SH3KBP1	chrX:19552082-19905744	Fluc_uninfected	Fluc_infected	8.058	14.9724	0.893813	5e-05	0.000499108	yes	Fluc_uninfected vs Fluc_infected
SH3RF1	chr4:170015406-170192249	Fluc_uninfected	Fluc_infected	10.3447	22.1142	1.09609	5e-05	0.000499108	yes	Fluc_uninfected vs Fluc_infected
SHARPIN	chr8:145153535-145159140	Fluc_uninfected	Fluc_infected	19.9366	11.1932	-0.832796	5e-05	0.000499108	yes	Fluc_uninfected vs Fluc_infected
SHISA2	chr13:26618734-26625198	Fluc_uninfected	Fluc_infected	0.537166	1.59806	1.57289	5e-05	0.000499108	yes	Fluc_uninfected vs Fluc_infected
SHOC2	chr10:112679300-112773425	Fluc_uninfected	Fluc_infected	12.871	24.4326	0.924687	5e-05	0.000499108	yes	Fluc_uninfected vs Fluc_infected
SIGMAR1	chr9:34634718-34637768	Fluc_uninfected	Fluc_infected	36.9402	22.5531	-0.711864	5e-05	0.000499108	yes	Fluc_uninfected vs Fluc_infected
SIKE1	chr1:115312104-115323308	Fluc_uninfected	Fluc_infected	10.0426	18.0348	0.844645	5e-05	0.000499108	yes	Fluc_uninfected vs Fluc_infected
SIRT1	chr10:69644426-69678147	Fluc_uninfected	Fluc_infected	11.9611	22.4377	0.90758	5e-05	0.000499108	yes	Fluc_uninfected vs Fluc_infected
SKA1	chr18:47901391-47920538	Fluc_uninfected	Fluc_infected	12.4748	22.5411	0.853543	5e-05	0.000499108	yes	Fluc_uninfected vs Fluc_infected
SKAP2	chr7:26706687-26904341	Fluc_uninfected	Fluc_infected	2.77813	4.81037	0.792032	5e-05	0.000499108	yes	Fluc_uninfected vs Fluc_infected
SKIL	chr3:170075472-170114637	Fluc_uninfected	Fluc_infected	5.53569	13.8151	1.31941	5e-05	0.000499108	yes	Fluc_uninfected vs Fluc_infected
SLC12A8	chr3:124801479-124931609	Fluc_uninfected	Fluc_infected	2.21122	1.12575	-0.973956	5e-05	0.000499108	yes	Fluc_uninfected vs Fluc_infected
SLC16A3	chr17:80186281-80197375	Fluc_uninfected	Fluc_infected	343.628	143.87	-1.25608	5e-05	0.000499108	yes	Fluc_uninfected vs Fluc_infected
SLC18A2	chr10:119000583-119038941	Fluc_uninfected	Fluc_infected	1.8093	3.72336	1.04118	5e-05	0.000499108	yes	Fluc_uninfected vs Fluc_infected
SLC25A10	chr17:79679265-79688046	Fluc_uninfected	Fluc_infected	30.4966	16.6108	-0.876525	5e-05	0.000499108	yes	Fluc_uninfected vs Fluc_infected
SLC25A16	chr10:70242089-70287280	Fluc_uninfected	Fluc_infected	7.42254	14.0018	0.915623	5e-05	0.000499108	yes	Fluc_uninfected vs Fluc_infected
SLC25A24	chr1:108677343-108742980	Fluc_uninfected	Fluc_infected	16.0863	30.124	0.905076	5e-05	0.000499108	yes	Fluc_uninfected vs Fluc_infected
SLC25A4	chr4:186064416-186071538	Fluc_uninfected	Fluc_infected	4.95818	2.33772	-1.08471	5e-05	0.000499108	yes	Fluc_uninfected vs Fluc_infected
SLC26A2	chr5:149340299-149366963	Fluc_uninfected	Fluc_infected	4.99769	10.0134	1.0026	5e-05	0.000499108	yes	Fluc_uninfected vs Fluc_infected
SLC2A1	chr1:43391045-43449029	Fluc_uninfected	Fluc_infected	76.2315	48.5649	-0.650474	5e-05	0.000499108	yes	Fluc_uninfected vs Fluc_infected
SLC30A1	chr1:211748380-211752099	Fluc_uninfected	Fluc_infected	4.70422	25.2369	2.42351	5e-05	0.000499108	yes	Fluc_uninfected vs Fluc_infected
SLC30A7	chr1:101361631-101447311	Fluc_uninfected	Fluc_infected	3.8516	7.93274	1.04236	5e-05	0.000499108	yes	Fluc_uninfected vs Fluc_infected
SLC35A3	chr1:100435344-100492534	Fluc_uninfected	Fluc_infected	4.45926	9.32396	1.06414	5e-05	0.000499108	yes	Fluc_uninfected vs Fluc_infected
SLC35A5	chr3:112280856-112303284	Fluc_uninfected	Fluc_infected	6.78063	12.2103	0.848605	5e-05	0.000499108	yes	Fluc_uninfected vs Fluc_infected
SLC36A4	chr11:92880849-92931095	Fluc_uninfected	Fluc_infected	15.603	26.0869	0.741498	5e-05	0.000499108	yes	Fluc_uninfected vs Fluc_infected
SLC38A2	chr12:46751970-46766645	Fluc_uninfected	Fluc_infected	91.6343	200.978	1.13308	5e-05	0.000499108	yes	Fluc_uninfected vs Fluc_infected
SLC39A10	chr2:196521531-196602426	Fluc_uninfected	Fluc_infected	19.7587	9.57298	-1.04545	5e-05	0.000499108	yes	Fluc_uninfected vs Fluc_infected
SLC39A3	chr19:2732522-2740074	Fluc_uninfected	Fluc_infected	32.1109	18.0135	-0.833983	5e-05	0.000499108	yes	Fluc_uninfected vs Fluc_infected
SLC4A4	chr4:72053002-72437804	Fluc_uninfected	Fluc_infected	0.132438	0.791297	2.57891	5e-05	0.000499108	yes	Fluc_uninfected vs Fluc_infected
SLC4A7	chr3:27414211-27525911	Fluc_uninfected	Fluc_infected	7.6884	16.6661	1.11616	5e-05	0.000499108	yes	Fluc_uninfected vs Fluc_infected
SLC6A8	chrX:152953751-152962048	Fluc_uninfected	Fluc_infected	54.2929	29.6023	-0.875054	5e-05	0.000499108	yes	Fluc_uninfected vs Fluc_infected
SLC7A11	chr4:138948576-139163503	Fluc_uninfected	Fluc_infected	2.75006	5.67875	1.04611	5e-05	0.000499108	yes	Fluc_uninfected vs Fluc_infected
SLC8A1	chr2:40144773-40739575	Fluc_uninfected	Fluc_infected	3.81708	7.58559	0.990791	5e-05	0.000499108	yes	Fluc_uninfected vs Fluc_infected
SLC9A7	chrX:46458685-46618607	Fluc_uninfected	Fluc_infected	2.27846	4.23991	0.895976	5e-05	0.000499108	yes	Fluc_uninfected vs Fluc_infected
SLFN12	chr17:33738080-33759543	Fluc_uninfected	Fluc_infected	5.69042	10.0692	0.823338	5e-05	0.000499108	yes	Fluc_uninfected vs Fluc_infected
SLFN5	chr17:33570085-33594761	Fluc_uninfected	Fluc_infected	1.36123	3.45188	1.34247	5e-05	0.000499108	yes	Fluc_uninfected vs Fluc_infected
SLK	chr10:105727469-105787342	Fluc_uninfected	Fluc_infected	8.01974	17.9207	1.16	5e-05	0.000499108	yes	Fluc_uninfected vs Fluc_infected
SLMAP	chr3:57743173-57914894	Fluc_uninfected	Fluc_infected	8.05519	15.9787	0.988164	5e-05	0.000499108	yes	Fluc_uninfected vs Fluc_infected
SLTM	chr15:59171243-59225852	Fluc_uninfected	Fluc_infected	19.1684	32.5902	0.765705	5e-05	0.000499108	yes	Fluc_uninfected vs Fluc_infected
SLU7	chr5:159828647-159846168	Fluc_uninfected	Fluc_infected	12.4935	24.8689	0.993162	5e-05	0.000499108	yes	Fluc_uninfected vs Fluc_infected
SLX4IP	chr20:10415950-10604027	Fluc_uninfected	Fluc_infected	1.17699	3.96138	1.7509	5e-05	0.000499108	yes	Fluc_uninfected vs Fluc_infected
SMAD6	chr15:66994673-67074337	Fluc_uninfected	Fluc_infected	3.47449	8.73231	1.32956	5e-05	0.000499108	yes	Fluc_uninfected vs Fluc_infected
SMAD9	chr13:37418967-37494409	Fluc_uninfected	Fluc_infected	2.35479	5.58791	1.24671	5e-05	0.000499108	yes	Fluc_uninfected vs Fluc_infected
SMC2	chr9:106856540-106903700	Fluc_uninfected	Fluc_infected	22.0345	39.5137	0.842585	5e-05	0.000499108	yes	Fluc_uninfected vs Fluc_infected
SMC3	chr10:112327448-112364392	Fluc_uninfected	Fluc_infected	31.6522	59.2453	0.904394	5e-05	0.000499108	yes	Fluc_uninfected vs Fluc_infected
SMC4	chr3:160117429-160152741	Fluc_uninfected	Fluc_infected	49.5974	112.628	1.18323	5e-05	0.000499108	yes	Fluc_uninfected vs Fluc_infected
SMC5	chr9:72873877-72969789	Fluc_uninfected	Fluc_infected	11.0539	19.6743	0.831757	5e-05	0.000499108	yes	Fluc_uninfected vs Fluc_infected
SMC6	chr2:17845078-17935096	Fluc_uninfected	Fluc_infected	7.24181	14.2877	0.980353	5e-05	0.000499108	yes	Fluc_uninfected vs Fluc_infected
SMEK2	chr2:55775513-55844796	Fluc_uninfected	Fluc_infected	14.3459	22.8092	0.668978	5e-05	0.000499108	yes	Fluc_uninfected vs Fluc_infected
SMIM13	chr6:11094265-11138969	Fluc_uninfected	Fluc_infected	7.83121	14.3071	0.869428	5e-05	0.000499108	yes	Fluc_uninfected vs Fluc_infected
SMIM3	chr5:150157507-150176298	Fluc_uninfected	Fluc_infected	12.5384	7.43497	-0.753949	5e-05	0.000499108	yes	Fluc_uninfected vs Fluc_infected
SMNDC1	chr10:112052797-112064707	Fluc_uninfected	Fluc_infected	20.5905	43.2128	1.06948	5e-05	0.000499108	yes	Fluc_uninfected vs Fluc_infected
SMURF2	chr17:62540734-62658386	Fluc_uninfected	Fluc_infected	31.2925	57.7949	0.885127	5e-05	0.000499108	yes	Fluc_uninfected vs Fluc_infected
SNAPC1	chr14:62229074-62263146	Fluc_uninfected	Fluc_infected	12.9713	23.9459	0.884454	5e-05	0.000499108	yes	Fluc_uninfected vs Fluc_infected
SNHG16	chr17:74553845-74561430	Fluc_uninfected	Fluc_infected	37.5246	106.89	1.51022	5e-05	0.000499108	yes	Fluc_uninfected vs Fluc_infected
SNORA18	chr11:93466631-93466763	Fluc_uninfected	Fluc_infected	72.9972	1636.45	4.48659	5e-05	0.000499108	yes	Fluc_uninfected vs Fluc_infected
SNORA40	chr11:93468275-93468402	Fluc_uninfected	Fluc_infected	275.496	2040.27	2.88866	5e-05	0.000499108	yes	Fluc_uninfected vs Fluc_infected
SNRNP27	chr2:70121074-70132368	Fluc_uninfected	Fluc_infected	23.9233	48.2025	1.01069	5e-05	0.000499108	yes	Fluc_uninfected vs Fluc_infected
SNRNP48	chr6:7590431-7612200	Fluc_uninfected	Fluc_infected	11.9001	23.7662	0.997931	5e-05	0.000499108	yes	Fluc_uninfected vs Fluc_infected
SNRPA1	chr15:101821714-101835460	Fluc_uninfected	Fluc_infected	55.5193	93.5691	0.753042	5e-05	0.000499108	yes	Fluc_uninfected vs Fluc_infected
SNRPB	chr20:2442280-2451499	Fluc_uninfected	Fluc_infected	663.916	386.231	-0.781535	5e-05	0.000499108	yes	Fluc_uninfected vs Fluc_infected
SNRPB2	chr20:16710608-16722417	Fluc_uninfected	Fluc_infected	88.1263	145	0.718407	5e-05	0.000499108	yes	Fluc_uninfected vs Fluc_infected
SNRPD2	chr19:46190711-46195443	Fluc_uninfected	Fluc_infected	358.2	182.351	-0.97405	5e-05	0.000499108	yes	Fluc_uninfected vs Fluc_infected
SNRPE	chr1:203830739-203840280	Fluc_uninfected	Fluc_infected	72.4403	27.0609	-1.42058	5e-05	0.000499108	yes	Fluc_uninfected vs Fluc_infected
SNTB2	chr16:69221049-69342955	Fluc_uninfected	Fluc_infected	4.85338	9.34129	0.944632	5e-05	0.000499108	yes	Fluc_uninfected vs Fluc_infected
SNW1	chr14:78183943-78236085	Fluc_uninfected	Fluc_infected	29.263	53.4458	0.868997	5e-05	0.000499108	yes	Fluc_uninfected vs Fluc_infected
SNX13	chr7:17830384-17980131	Fluc_uninfected	Fluc_infected	5.5293	8.95765	0.696025	5e-05	0.000499108	yes	Fluc_uninfected vs Fluc_infected
SNX16	chr8:82711817-82754521	Fluc_uninfected	Fluc_infected	2.77177	7.02024	1.34071	5e-05	0.000499108	yes	Fluc_uninfected vs Fluc_infected
SNX25	chr4:186131283-186300152	Fluc_uninfected	Fluc_infected	3.7916	6.6754	0.816049	5e-05	0.000499108	yes	Fluc_uninfected vs Fluc_infected
SNX30	chr9:115513133-115637267	Fluc_uninfected	Fluc_infected	5.77419	9.16926	0.667186	5e-05	0.000499108	yes	Fluc_uninfected vs Fluc_infected
SNX7	chr1:99127235-99226056	Fluc_uninfected	Fluc_infected	10.4416	23.9094	1.19524	5e-05	0.000499108	yes	Fluc_uninfected vs Fluc_infected
SOCS4	chr14:55493843-55516206	Fluc_uninfected	Fluc_infected	7.22733	13.7833	0.931384	5e-05	0.000499108	yes	Fluc_uninfected vs Fluc_infected
SOCS5	chr2:46926098-46989927	Fluc_uninfected	Fluc_infected	14.3392	25.6819	0.84078	5e-05	0.000499108	yes	Fluc_uninfected vs Fluc_infected
SOD2	chr6:160100148-160114353	Fluc_uninfected	Fluc_infected	38.2683	73.0289	0.932317	5e-05	0.000499108	yes	Fluc_uninfected vs Fluc_infected
SOS2	chr14:50583845-50698099	Fluc_uninfected	Fluc_infected	4.52329	8.11716	0.843603	5e-05	0.000499108	yes	Fluc_uninfected vs Fluc_infected
SOX9	chr17:70117160-70122560	Fluc_uninfected	Fluc_infected	9.50811	22.4659	1.2405	5e-05	0.000499108	yes	Fluc_uninfected vs Fluc_infected
SP100	chr2:231280870-231410317	Fluc_uninfected	Fluc_infected	8.44889	16.2642	0.944863	5e-05	0.000499108	yes	Fluc_uninfected vs Fluc_infected
SP4	chr7:21467688-21554151	Fluc_uninfected	Fluc_infected	2.67826	5.22626	0.964485	5e-05	0.000499108	yes	Fluc_uninfected vs Fluc_infected
SPAG1	chr8:101170262-101254132	Fluc_uninfected	Fluc_infected	1.73635	3.21974	0.890889	5e-05	0.000499108	yes	Fluc_uninfected vs Fluc_infected
SPAST	chr2:32288679-32382706	Fluc_uninfected	Fluc_infected	4.92077	9.20721	0.903879	5e-05	0.000499108	yes	Fluc_uninfected vs Fluc_infected
SPATA5	chr4:123844224-124240604	Fluc_uninfected	Fluc_infected	1.58645	3.87673	1.28904	5e-05	0.000499108	yes	Fluc_uninfected vs Fluc_infected
SPATA7	chr14:88851987-88904804	Fluc_uninfected	Fluc_infected	1.70736	3.21453	0.912845	5e-05	0.000499108	yes	Fluc_uninfected vs Fluc_infected
SPCS3	chr4:177241089-177253396	Fluc_uninfected	Fluc_infected	42.8374	81.331	0.924935	5e-05	0.000499108	yes	Fluc_uninfected vs Fluc_infected
SPDL1	chr5:169010637-169031781	Fluc_uninfected	Fluc_infected	46.3867	83.2946	0.844512	5e-05	0.000499108	yes	Fluc_uninfected vs Fluc_infected
SPEF2	chr5:35617988-35814713	Fluc_uninfected	Fluc_infected	0.430419	1.23347	1.51891	5e-05	0.000499108	yes	Fluc_uninfected vs Fluc_infected
SPIN4	chrX:62567106-62571218	Fluc_uninfected	Fluc_infected	7.51095	15.4813	1.04346	5e-05	0.000499108	yes	Fluc_uninfected vs Fluc_infected
SPIRE2	chr16:89894906-89937727	Fluc_uninfected	Fluc_infected	4.06476	2.17327	-0.903305	5e-05	0.000499108	yes	Fluc_uninfected vs Fluc_infected
SPON2	chr4:1160720-1202750	Fluc_uninfected	Fluc_infected	3.07184	0.924545	-1.73229	5e-05	0.000499108	yes	Fluc_uninfected vs Fluc_infected
SPOPL	chr2:139259349-139330805	Fluc_uninfected	Fluc_infected	4.13008	7.98196	0.950575	5e-05	0.000499108	yes	Fluc_uninfected vs Fluc_infected
SPRED1	chr15:38545051-38649450	Fluc_uninfected	Fluc_infected	5.9877	14.8598	1.31134	5e-05	0.000499108	yes	Fluc_uninfected vs Fluc_infected
SPRY2	chr13:80910111-80915086	Fluc_uninfected	Fluc_infected	3.98879	7.59512	0.929122	5e-05	0.000499108	yes	Fluc_uninfected vs Fluc_infected
SPRY4	chr5:141689991-141704620	Fluc_uninfected	Fluc_infected	2.2696	4.61709	1.02455	5e-05	0.000499108	yes	Fluc_uninfected vs Fluc_infected
SPTLC1	chr9:94793426-94877690	Fluc_uninfected	Fluc_infected	32.1244	63.6423	0.986316	5e-05	0.000499108	yes	Fluc_uninfected vs Fluc_infected
SPTY2D1	chr11:18621350-18656020	Fluc_uninfected	Fluc_infected	6.92852	13.3309	0.944157	5e-05	0.000499108	yes	Fluc_uninfected vs Fluc_infected
SREK1IP1	chr5:63986134-64064496	Fluc_uninfected	Fluc_infected	3.16888	6.22395	0.973856	5e-05	0.000499108	yes	Fluc_uninfected vs Fluc_infected
SRFBP1	chr5:121297655-121364295	Fluc_uninfected	Fluc_infected	6.56844	16.8329	1.35766	5e-05	0.000499108	yes	Fluc_uninfected vs Fluc_infected
SRGAP1	chr12:64238540-64541613	Fluc_uninfected	Fluc_infected	2.52891	4.32103	0.772859	5e-05	0.000499108	yes	Fluc_uninfected vs Fluc_infected
SRGN	chr10:70847827-70864567	Fluc_uninfected	Fluc_infected	2.91281	14.3895	2.30453	5e-05	0.000499108	yes	Fluc_uninfected vs Fluc_infected
SRRM1	chr1:24969593-24999772	Fluc_uninfected	Fluc_infected	29.2302	49.7628	0.767609	5e-05	0.000499108	yes	Fluc_uninfected vs Fluc_infected
SRSF7	chr2:38970740-38978636	Fluc_uninfected	Fluc_infected	136.054	54.6314	-1.31638	5e-05	0.000499108	yes	Fluc_uninfected vs Fluc_infected
SSB	chr2:170655321-170681353	Fluc_uninfected	Fluc_infected	66.6835	122.796	0.880861	5e-05	0.000499108	yes	Fluc_uninfected vs Fluc_infected
SSBP1	chr7:141438120-141450288	Fluc_uninfected	Fluc_infected	153.095	467.176	1.60954	5e-05	0.000499108	yes	Fluc_uninfected vs Fluc_infected
SSR3	chr3:156257928-156272973	Fluc_uninfected	Fluc_infected	89.6042	162.043	0.85474	5e-05	0.000499108	yes	Fluc_uninfected vs Fluc_infected
SSTR1	chr14:38677203-38682268	Fluc_uninfected	Fluc_infected	6.14369	24.4718	1.99394	5e-05	0.000499108	yes	Fluc_uninfected vs Fluc_infected
SSX2IP	chr1:85109389-85156240	Fluc_uninfected	Fluc_infected	5.42213	11.243	1.05209	5e-05	0.000499108	yes	Fluc_uninfected vs Fluc_infected
ST6GALNAC4	chr9:130670164-130679305	Fluc_uninfected	Fluc_infected	22.7842	9.86383	-1.20781	5e-05	0.000499108	yes	Fluc_uninfected vs Fluc_infected
ST6GALNAC6	chr9:130647600-130661871	Fluc_uninfected	Fluc_infected	58.6042	28.5694	-1.03654	5e-05	0.000499108	yes	Fluc_uninfected vs Fluc_infected
ST7	chr7:116592500-116870075	Fluc_uninfected	Fluc_infected	11.7733	21.7605	0.886194	5e-05	0.000499108	yes	Fluc_uninfected vs Fluc_infected
STAC2	chr17:37366788-37382040	Fluc_uninfected	Fluc_infected	2.99343	1.52945	-0.968789	5e-05	0.000499108	yes	Fluc_uninfected vs Fluc_infected
STAG1	chr3:136055998-136471245	Fluc_uninfected	Fluc_infected	19.6921	36.1788	0.87753	5e-05	0.000499108	yes	Fluc_uninfected vs Fluc_infected
STAG2	chrX:123094474-123236505	Fluc_uninfected	Fluc_infected	20.32	37.6861	0.891136	5e-05	0.000499108	yes	Fluc_uninfected vs Fluc_infected
STAG3L2	chr7:74298262-74306731	Fluc_uninfected	Fluc_infected	8.36412	3.88056	-1.10795	5e-05	0.000499108	yes	Fluc_uninfected vs Fluc_infected
STARD13	chr13:33677271-34250932	Fluc_uninfected	Fluc_infected	7.14305	12.9938	0.86321	5e-05	0.000499108	yes	Fluc_uninfected vs Fluc_infected
STAU2	chr8:74332308-74659943	Fluc_uninfected	Fluc_infected	8.02177	13.9091	0.794036	5e-05	0.000499108	yes	Fluc_uninfected vs Fluc_infected
STC1	chr8:23699433-23712320	Fluc_uninfected	Fluc_infected	8.28497	20.3434	1.29599	5e-05	0.000499108	yes	Fluc_uninfected vs Fluc_infected
STIM2	chr4:26862312-27027003	Fluc_uninfected	Fluc_infected	3.63439	6.53895	0.847343	5e-05	0.000499108	yes	Fluc_uninfected vs Fluc_infected
STK17B	chr2:196998306-197036336	Fluc_uninfected	Fluc_infected	2.22709	6.40098	1.52313	5e-05	0.000499108	yes	Fluc_uninfected vs Fluc_infected
STK3	chr8:99466858-99954799	Fluc_uninfected	Fluc_infected	7.00963	19.8607	1.50251	5e-05	0.000499108	yes	Fluc_uninfected vs Fluc_infected
STK33	chr11:8413417-8615503	Fluc_uninfected	Fluc_infected	0.906698	2.13282	1.23407	5e-05	0.000499108	yes	Fluc_uninfected vs Fluc_infected
STK38L	chr12:27397077-27478890	Fluc_uninfected	Fluc_infected	3.01508	5.9059	0.969959	5e-05	0.000499108	yes	Fluc_uninfected vs Fluc_infected
STK39	chr2:168810529-169104105	Fluc_uninfected	Fluc_infected	8.73082	20.451	1.22799	5e-05	0.000499108	yes	Fluc_uninfected vs Fluc_infected
STK4	chr20:43595119-43708593	Fluc_uninfected	Fluc_infected	12.0778	20.3972	0.756014	5e-05	0.000499108	yes	Fluc_uninfected vs Fluc_infected
STMN1	chr1:26210676-26233368	Fluc_uninfected	Fluc_infected	178.271	344.039	0.9485	5e-05	0.000499108	yes	Fluc_uninfected vs Fluc_infected
STOM	chr9:124101265-124132582	Fluc_uninfected	Fluc_infected	58.847	101.934	0.792593	5e-05	0.000499108	yes	Fluc_uninfected vs Fluc_infected
STX18	chr4:4387982-4543775	Fluc_uninfected	Fluc_infected	11.3924	19.0917	0.74488	5e-05	0.000499108	yes	Fluc_uninfected vs Fluc_infected
STX2	chr12:131274144-131323819	Fluc_uninfected	Fluc_infected	15.1049	26.2654	0.798141	5e-05	0.000499108	yes	Fluc_uninfected vs Fluc_infected
STX8	chr17:9153787-9479275	Fluc_uninfected	Fluc_infected	22.5672	93.938	2.05748	5e-05	0.000499108	yes	Fluc_uninfected vs Fluc_infected
STXBP3	chr1:109289284-109352148	Fluc_uninfected	Fluc_infected	10.2257	17.9907	0.815056	5e-05	0.000499108	yes	Fluc_uninfected vs Fluc_infected
STYX	chr14:53196882-53241705	Fluc_uninfected	Fluc_infected	7.0932	12.061	0.765845	5e-05	0.000499108	yes	Fluc_uninfected vs Fluc_infected
SUCLG2	chr3:67410883-67705038	Fluc_uninfected	Fluc_infected	30.6449	73.1521	1.25525	5e-05	0.000499108	yes	Fluc_uninfected vs Fluc_infected
SUCO	chr1:172502259-172580973	Fluc_uninfected	Fluc_infected	8.12492	15.7659	0.956383	5e-05	0.000499108	yes	Fluc_uninfected vs Fluc_infected
SUSD5	chr3:33191536-33260707	Fluc_uninfected	Fluc_infected	4.8214	10.3194	1.09784	5e-05	0.000499108	yes	Fluc_uninfected vs Fluc_infected
SUZ12	chr17:30264043-30328057	Fluc_uninfected	Fluc_infected	22.6885	40.612	0.839944	5e-05	0.000499108	yes	Fluc_uninfected vs Fluc_infected
SUZ12P1	chr17:29036625-29097068	Fluc_uninfected	Fluc_infected	5.27458	12.5583	1.25151	5e-05	0.000499108	yes	Fluc_uninfected vs Fluc_infected
SWAP70	chr11:9685627-9774507	Fluc_uninfected	Fluc_infected	13.1943	23.5563	0.836198	5e-05	0.000499108	yes	Fluc_uninfected vs Fluc_infected
SYNPO	chr5:149980641-150038792	Fluc_uninfected	Fluc_infected	7.14364	3.78083	-0.917956	5e-05	0.000499108	yes	Fluc_uninfected vs Fluc_infected
SYP	chrX:49044264-49056661	Fluc_uninfected	Fluc_infected	1.76698	0.589874	-1.58281	5e-05	0.000499108	yes	Fluc_uninfected vs Fluc_infected
SYT14	chr1:210111518-210337633	Fluc_uninfected	Fluc_infected	1.17472	3.67294	1.64461	5e-05	0.000499108	yes	Fluc_uninfected vs Fluc_infected
SYTL5	chrX:37865834-37988073	Fluc_uninfected	Fluc_infected	1.37403	0.669733	-1.03675	5e-05	0.000499108	yes	Fluc_uninfected vs Fluc_infected
TAF13	chr1:109606997-109618624	Fluc_uninfected	Fluc_infected	33.9319	161.611	2.25181	5e-05	0.000499108	yes	Fluc_uninfected vs Fluc_infected
TAF1B	chr2:9983570-10074545	Fluc_uninfected	Fluc_infected	6.78758	14.1586	1.06071	5e-05	0.000499108	yes	Fluc_uninfected vs Fluc_infected
TAF1D	chr11:93469095-93474703	Fluc_uninfected	Fluc_infected	29.1405	73.1209	1.32726	5e-05	0.000499108	yes	Fluc_uninfected vs Fluc_infected
TAF3	chr10:7860466-8057016	Fluc_uninfected	Fluc_infected	2.95455	5.52782	0.903772	5e-05	0.000499108	yes	Fluc_uninfected vs Fluc_infected
TAF4B	chr18:23806408-23971650	Fluc_uninfected	Fluc_infected	2.30365	4.31183	0.904375	5e-05	0.000499108	yes	Fluc_uninfected vs Fluc_infected
TAF6L	chr11:62538774-62554813	Fluc_uninfected	Fluc_infected	22.2037	12.051	-0.881652	5e-05	0.000499108	yes	Fluc_uninfected vs Fluc_infected
TAMM41	chr3:11831918-11888352	Fluc_uninfected	Fluc_infected	4.37437	8.61683	0.978084	5e-05	0.000499108	yes	Fluc_uninfected vs Fluc_infected
TANK	chr2:161993465-162092683	Fluc_uninfected	Fluc_infected	7.27904	13.9171	0.935039	5e-05	0.000499108	yes	Fluc_uninfected vs Fluc_infected
TAOK1	chr17:27717942-27878921	Fluc_uninfected	Fluc_infected	12.9487	22.2644	0.781934	5e-05	0.000499108	yes	Fluc_uninfected vs Fluc_infected
TAPBP	chr6_qbl_hap6:4499711-4514410	Fluc_uninfected	Fluc_infected	24.9834	45.0316	0.849969	5e-05	0.000499108	yes	Fluc_uninfected vs Fluc_infected
TAX1BP1	chr7:27778991-27869386	Fluc_uninfected	Fluc_infected	29.0796	47.7517	0.715547	5e-05	0.000499108	yes	Fluc_uninfected vs Fluc_infected
TBC1D15	chr12:72233486-72320629	Fluc_uninfected	Fluc_infected	8.45206	14.8533	0.813414	5e-05	0.000499108	yes	Fluc_uninfected vs Fluc_infected
TBC1D19	chr4:26585545-26756918	Fluc_uninfected	Fluc_infected	2.25148	4.74949	1.0769	5e-05	0.000499108	yes	Fluc_uninfected vs Fluc_infected
TBC1D23	chr3:99979660-100044096	Fluc_uninfected	Fluc_infected	15.7083	28.7335	0.871205	5e-05	0.000499108	yes	Fluc_uninfected vs Fluc_infected
TBCA	chr5:76986994-77072185	Fluc_uninfected	Fluc_infected	196.562	385.98	0.973543	5e-05	0.000499108	yes	Fluc_uninfected vs Fluc_infected
TBCEL	chr11:120894802-120960354	Fluc_uninfected	Fluc_infected	3.66688	6.32668	0.786897	5e-05	0.000499108	yes	Fluc_uninfected vs Fluc_infected
TBK1	chr12:64845839-64895899	Fluc_uninfected	Fluc_infected	9.56316	15.5138	0.697991	5e-05	0.000499108	yes	Fluc_uninfected vs Fluc_infected
TBL1XR1	chr3:176738541-176915048	Fluc_uninfected	Fluc_infected	12.1448	26.7703	1.14029	5e-05	0.000499108	yes	Fluc_uninfected vs Fluc_infected
TBX18	chr6:85442215-85473954	Fluc_uninfected	Fluc_infected	2.52683	4.57329	0.855903	5e-05	0.000499108	yes	Fluc_uninfected vs Fluc_infected
TCEAL7	chrX:102585113-102587251	Fluc_uninfected	Fluc_infected	4.03342	7.93414	0.976071	5e-05	0.000499108	yes	Fluc_uninfected vs Fluc_infected
TCEAL8	chrX:102507922-102510121	Fluc_uninfected	Fluc_infected	29.9466	52.0383	0.797184	5e-05	0.000499108	yes	Fluc_uninfected vs Fluc_infected
TCEB1	chr8:74857372-74884522	Fluc_uninfected	Fluc_infected	57.188	30.2208	-0.92017	5e-05	0.000499108	yes	Fluc_uninfected vs Fluc_infected
TCEB2	chr16:2821414-2827297	Fluc_uninfected	Fluc_infected	188.976	86.2082	-1.1323	5e-05	0.000499108	yes	Fluc_uninfected vs Fluc_infected
TCF4	chr18:52889561-53303188	Fluc_uninfected	Fluc_infected	10.5803	18.5972	0.813697	5e-05	0.000499108	yes	Fluc_uninfected vs Fluc_infected
TCTEX1D2	chr3:196018089-196065291	Fluc_uninfected	Fluc_infected	11.1168	21.6686	0.962868	5e-05	0.000499108	yes	Fluc_uninfected vs Fluc_infected
TDRD3	chr13:60970590-61148013	Fluc_uninfected	Fluc_infected	3.34583	6.59982	0.980064	5e-05	0.000499108	yes	Fluc_uninfected vs Fluc_infected
TERT	chr5:1253286-1295162	Fluc_uninfected	Fluc_infected	5.68625	3.02732	-0.909434	5e-05	0.000499108	yes	Fluc_uninfected vs Fluc_infected
TFAM	chr10:60144902-60158990	Fluc_uninfected	Fluc_infected	25.3671	44.0064	0.794755	5e-05	0.000499108	yes	Fluc_uninfected vs Fluc_infected
TFB2M	chr1:246703862-246729565	Fluc_uninfected	Fluc_infected	11.5514	19.0865	0.724492	5e-05	0.000499108	yes	Fluc_uninfected vs Fluc_infected
TFDP2	chr3:141663269-141868386	Fluc_uninfected	Fluc_infected	4.87521	8.87326	0.864001	5e-05	0.000499108	yes	Fluc_uninfected vs Fluc_infected
TFPI	chr2:188328957-188419219	Fluc_uninfected	Fluc_infected	9.59627	56.7677	2.56452	5e-05	0.000499108	yes	Fluc_uninfected vs Fluc_infected
TFPI2	chr7:93514708-93520303	Fluc_uninfected	Fluc_infected	9.53552	22.725	1.2529	5e-05	0.000499108	yes	Fluc_uninfected vs Fluc_infected
TGDS	chr13:95226307-95248511	Fluc_uninfected	Fluc_infected	4.76668	9.0615	0.926766	5e-05	0.000499108	yes	Fluc_uninfected vs Fluc_infected
TGFBR1	chr9:101867411-101916473	Fluc_uninfected	Fluc_infected	15.1164	28.2014	0.899649	5e-05	0.000499108	yes	Fluc_uninfected vs Fluc_infected
TGFBR2	chr3:30647993-30735633	Fluc_uninfected	Fluc_infected	9.89169	19.7276	0.995925	5e-05	0.000499108	yes	Fluc_uninfected vs Fluc_infected
TGFBR3	chr1:92145899-92371559	Fluc_uninfected	Fluc_infected	0.580712	1.19963	1.04669	5e-05	0.000499108	yes	Fluc_uninfected vs Fluc_infected
TGIF1	chr18:3412071-3458406	Fluc_uninfected	Fluc_infected	8.46942	16.2011	0.935758	5e-05	0.000499108	yes	Fluc_uninfected vs Fluc_infected
THAP5	chr7:108202670-108210167	Fluc_uninfected	Fluc_infected	7.05771	16.2205	1.20055	5e-05	0.000499108	yes	Fluc_uninfected vs Fluc_infected
THAP6	chr4:76439653-76455236	Fluc_uninfected	Fluc_infected	1.52019	3.07539	1.01652	5e-05	0.000499108	yes	Fluc_uninfected vs Fluc_infected
THBS1	chr15:39873279-39889668	Fluc_uninfected	Fluc_infected	151.993	386.88	1.34788	5e-05	0.000499108	yes	Fluc_uninfected vs Fluc_infected
THOC1	chr18:214519-268059	Fluc_uninfected	Fluc_infected	9.49312	16.8749	0.829923	5e-05	0.000499108	yes	Fluc_uninfected vs Fluc_infected
THOC2	chrX:122734411-122866904	Fluc_uninfected	Fluc_infected	9.39145	15.9138	0.760862	5e-05	0.000499108	yes	Fluc_uninfected vs Fluc_infected
THOC3	chr5:175386533-175395545	Fluc_uninfected	Fluc_infected	15.9902	7.506	-1.09107	5e-05	0.000499108	yes	Fluc_uninfected vs Fluc_infected
THOC6	chr16:3072625-3077756	Fluc_uninfected	Fluc_infected	29.6673	16.3891	-0.856138	5e-05	0.000499108	yes	Fluc_uninfected vs Fluc_infected
THOC7	chr3:63805040-63849597	Fluc_uninfected	Fluc_infected	43.0191	95.2524	1.14678	5e-05	0.000499108	yes	Fluc_uninfected vs Fluc_infected
THRAP3	chr1:36690016-36770957	Fluc_uninfected	Fluc_infected	40.695	75.5145	0.8919	5e-05	0.000499108	yes	Fluc_uninfected vs Fluc_infected
THUMPD1	chr16:20744988-20753199	Fluc_uninfected	Fluc_infected	14.0335	23.76	0.75966	5e-05	0.000499108	yes	Fluc_uninfected vs Fluc_infected
THY1	chr11:119252487-119369944	Fluc_uninfected	Fluc_infected	101.286	60.5178	-0.742998	5e-05	0.000499108	yes	Fluc_uninfected vs Fluc_infected
TIMM13	chr19:2389783-2427875	Fluc_uninfected	Fluc_infected	54.355	26.1249	-1.05699	5e-05	0.000499108	yes	Fluc_uninfected vs Fluc_infected
TIMM9	chr14:58862643-59015549	Fluc_uninfected	Fluc_infected	13.7741	33.7951	1.29486	5e-05	0.000499108	yes	Fluc_uninfected vs Fluc_infected
TIPARP	chr3:156390959-156424557	Fluc_uninfected	Fluc_infected	7.08975	16.9786	1.25991	5e-05	0.000499108	yes	Fluc_uninfected vs Fluc_infected
TIPIN	chr15:66629007-66649054	Fluc_uninfected	Fluc_infected	19.3463	34.0612	0.816073	5e-05	0.000499108	yes	Fluc_uninfected vs Fluc_infected
TLE4	chr9:82186877-82341656	Fluc_uninfected	Fluc_infected	13.1308	24.738	0.913773	5e-05	0.000499108	yes	Fluc_uninfected vs Fluc_infected
TLK1	chr2:171847332-172087824	Fluc_uninfected	Fluc_infected	6.7942	11.0205	0.697808	5e-05	0.000499108	yes	Fluc_uninfected vs Fluc_infected
TM4SF1	chr3:149086804-149095568	Fluc_uninfected	Fluc_infected	8.77381	49.5984	2.49902	5e-05	0.000499108	yes	Fluc_uninfected vs Fluc_infected
TM6SF1	chr15:83776323-83806111	Fluc_uninfected	Fluc_infected	0.806909	2.31239	1.51891	5e-05	0.000499108	yes	Fluc_uninfected vs Fluc_infected
TMED5	chr1:93615298-93646246	Fluc_uninfected	Fluc_infected	15.1722	24.6472	0.699989	5e-05	0.000499108	yes	Fluc_uninfected vs Fluc_infected
TMED7	chr5:114914338-114961876	Fluc_uninfected	Fluc_infected	35.9482	73.347	1.02882	5e-05	0.000499108	yes	Fluc_uninfected vs Fluc_infected
TMEM106B	chr7:12250847-12276890	Fluc_uninfected	Fluc_infected	5.98902	11.9438	0.995869	5e-05	0.000499108	yes	Fluc_uninfected vs Fluc_infected
TMEM119	chr12:108983621-108991894	Fluc_uninfected	Fluc_infected	5.32859	1.90845	-1.48135	5e-05	0.000499108	yes	Fluc_uninfected vs Fluc_infected
TMEM123	chr11:102267055-102323775	Fluc_uninfected	Fluc_infected	47.1318	80.6522	0.775013	5e-05	0.000499108	yes	Fluc_uninfected vs Fluc_infected
TMEM131	chr2:98372800-98612354	Fluc_uninfected	Fluc_infected	7.21707	11.6918	0.696017	5e-05	0.000499108	yes	Fluc_uninfected vs Fluc_infected
TMEM154	chr4:153547265-153601317	Fluc_uninfected	Fluc_infected	1.75572	3.44913	0.974169	5e-05	0.000499108	yes	Fluc_uninfected vs Fluc_infected
TMEM158	chr3:45265955-45267814	Fluc_uninfected	Fluc_infected	30.5103	71.8524	1.23574	5e-05	0.000499108	yes	Fluc_uninfected vs Fluc_infected
TMEM161A	chr19:19230424-19249310	Fluc_uninfected	Fluc_infected	19.8645	11.0595	-0.844913	5e-05	0.000499108	yes	Fluc_uninfected vs Fluc_infected
TMEM170A	chr16:75480922-75498584	Fluc_uninfected	Fluc_infected	5.88212	11.2519	0.935755	5e-05	0.000499108	yes	Fluc_uninfected vs Fluc_infected
TMEM200A	chr6:130687425-130764210	Fluc_uninfected	Fluc_infected	4.0957	10.6712	1.38154	5e-05	0.000499108	yes	Fluc_uninfected vs Fluc_infected
TMEM30A	chr6:75962637-75994632	Fluc_uninfected	Fluc_infected	44.4549	89.5032	1.0096	5e-05	0.000499108	yes	Fluc_uninfected vs Fluc_infected
TMEM38B	chr9:108456805-108538892	Fluc_uninfected	Fluc_infected	8.34858	14.3058	0.776993	5e-05	0.000499108	yes	Fluc_uninfected vs Fluc_infected
TMEM41B	chr11:9302200-9336315	Fluc_uninfected	Fluc_infected	9.70783	19.1071	0.97689	5e-05	0.000499108	yes	Fluc_uninfected vs Fluc_infected
TMEM87A	chr15:42502725-42565755	Fluc_uninfected	Fluc_infected	21.7519	39.5127	0.861174	5e-05	0.000499108	yes	Fluc_uninfected vs Fluc_infected
TMEM87B	chr2:112812799-112876895	Fluc_uninfected	Fluc_infected	5.28773	9.67679	0.87188	5e-05	0.000499108	yes	Fluc_uninfected vs Fluc_infected
TMF1	chr3:69068977-69101484	Fluc_uninfected	Fluc_infected	8.93903	15.6425	0.807281	5e-05	0.000499108	yes	Fluc_uninfected vs Fluc_infected
TMOD3	chr15:52121824-52204331	Fluc_uninfected	Fluc_infected	18.5102	42.7044	1.20607	5e-05	0.000499108	yes	Fluc_uninfected vs Fluc_infected
TMPO	chr12:98906750-98944157	Fluc_uninfected	Fluc_infected	78.7989	148.146	0.910772	5e-05	0.000499108	yes	Fluc_uninfected vs Fluc_infected
TMSB10	chr2:85132762-85133799	Fluc_uninfected	Fluc_infected	3053.56	5054.19	0.726989	5e-05	0.000499108	yes	Fluc_uninfected vs Fluc_infected
TMTC3	chr12:88536072-88593664	Fluc_uninfected	Fluc_infected	8.14981	19.9844	1.29403	5e-05	0.000499108	yes	Fluc_uninfected vs Fluc_infected
TMUB1	chr7:150778171-150780620	Fluc_uninfected	Fluc_infected	28.8211	15.0545	-0.936936	5e-05	0.000499108	yes	Fluc_uninfected vs Fluc_infected
TMX1	chr14:51706885-51724372	Fluc_uninfected	Fluc_infected	24.0783	40.3218	0.743823	5e-05	0.000499108	yes	Fluc_uninfected vs Fluc_infected
TMX3	chr18:66340924-66382353	Fluc_uninfected	Fluc_infected	19.8213	38.9562	0.974802	5e-05	0.000499108	yes	Fluc_uninfected vs Fluc_infected
TNFAIP2	chr14:103592663-103603776	Fluc_uninfected	Fluc_infected	0.202353	0.749169	1.88842	5e-05	0.000499108	yes	Fluc_uninfected vs Fluc_infected
TNFAIP3	chr6:138144806-138204451	Fluc_uninfected	Fluc_infected	1.71625	6.14731	1.84069	5e-05	0.000499108	yes	Fluc_uninfected vs Fluc_infected
TNFRSF11B	chr8:119935795-119964383	Fluc_uninfected	Fluc_infected	1.11207	2.60572	1.22843	5e-05	0.000499108	yes	Fluc_uninfected vs Fluc_infected
TNFRSF9	chr1:7975930-8003225	Fluc_uninfected	Fluc_infected	0.12664	0.810903	2.67879	5e-05	0.000499108	yes	Fluc_uninfected vs Fluc_infected
TOB1	chr17:48939586-48945732	Fluc_uninfected	Fluc_infected	6.92823	12.2943	0.827435	5e-05	0.000499108	yes	Fluc_uninfected vs Fluc_infected
TOMM7	chr7:22852250-22862471	Fluc_uninfected	Fluc_infected	117.961	46.1824	-1.35289	5e-05	0.000499108	yes	Fluc_uninfected vs Fluc_infected
TOP1	chr20:39657461-39753126	Fluc_uninfected	Fluc_infected	46.3762	104.268	1.16883	5e-05	0.000499108	yes	Fluc_uninfected vs Fluc_infected
TOP2A	chr17:38544772-38574202	Fluc_uninfected	Fluc_infected	80.2135	173.239	1.11084	5e-05	0.000499108	yes	Fluc_uninfected vs Fluc_infected
TOP2B	chr3:25469753-25705863	Fluc_uninfected	Fluc_infected	25.9608	48.3274	0.896508	5e-05	0.000499108	yes	Fluc_uninfected vs Fluc_infected
TOPORS	chr9:32540541-32553015	Fluc_uninfected	Fluc_infected	7.0303	13.1376	0.90204	5e-05	0.000499108	yes	Fluc_uninfected vs Fluc_infected
TP53I11	chr11:44785975-44972857	Fluc_uninfected	Fluc_infected	19.5609	10.2686	-0.929729	5e-05	0.000499108	yes	Fluc_uninfected vs Fluc_infected
TPRKB	chr2:73956956-73964517	Fluc_uninfected	Fluc_infected	51.4977	108.942	1.08098	5e-05	0.000499108	yes	Fluc_uninfected vs Fluc_infected
TPT1	chr13:45911303-45915297	Fluc_uninfected	Fluc_infected	919.425	1617.24	0.814727	5e-05	0.000499108	yes	Fluc_uninfected vs Fluc_infected
TPX2	chr20:30326903-30389603	Fluc_uninfected	Fluc_infected	90.2871	151.414	0.745907	5e-05	0.000499108	yes	Fluc_uninfected vs Fluc_infected
TRAF1	chr9:123664670-123691451	Fluc_uninfected	Fluc_infected	0.514476	1.28927	1.32537	5e-05	0.000499108	yes	Fluc_uninfected vs Fluc_infected
TRAF3IP1	chr2:239229184-239309541	Fluc_uninfected	Fluc_infected	6.25935	11.2064	0.840241	5e-05	0.000499108	yes	Fluc_uninfected vs Fluc_infected
TRAPPC6B	chr14:39617014-39639634	Fluc_uninfected	Fluc_infected	9.07733	15.2724	0.750586	5e-05	0.000499108	yes	Fluc_uninfected vs Fluc_infected
TRIM59	chr3:160153290-160167626	Fluc_uninfected	Fluc_infected	10.8182	22.815	1.07653	5e-05	0.000499108	yes	Fluc_uninfected vs Fluc_infected
TRIP11	chr14:92434242-92506403	Fluc_uninfected	Fluc_infected	3.27754	6.07504	0.890278	5e-05	0.000499108	yes	Fluc_uninfected vs Fluc_infected
TRIP4	chr15:64680002-64747502	Fluc_uninfected	Fluc_infected	11.8564	20.7725	0.809015	5e-05	0.000499108	yes	Fluc_uninfected vs Fluc_infected
TRIQK	chr8:93895757-93978372	Fluc_uninfected	Fluc_infected	2.43292	6.23301	1.35724	5e-05	0.000499108	yes	Fluc_uninfected vs Fluc_infected
TRMT10C	chr3:101280679-101285290	Fluc_uninfected	Fluc_infected	17.6709	33.1312	0.906814	5e-05	0.000499108	yes	Fluc_uninfected vs Fluc_infected
TRMT1L	chr1:185087217-185260913	Fluc_uninfected	Fluc_infected	3.67085	6.21185	0.758909	5e-05	0.000499108	yes	Fluc_uninfected vs Fluc_infected
TRNP1	chr1:27320194-27327377	Fluc_uninfected	Fluc_infected	8.08093	14.3551	0.828971	5e-05	0.000499108	yes	Fluc_uninfected vs Fluc_infected
TRUB1	chr10:116697951-116737439	Fluc_uninfected	Fluc_infected	12.5375	25.2238	1.00854	5e-05	0.000499108	yes	Fluc_uninfected vs Fluc_infected
TSEN15	chr1:184020810-184043344	Fluc_uninfected	Fluc_infected	21.6294	36.3404	0.748583	5e-05	0.000499108	yes	Fluc_uninfected vs Fluc_infected
TSNAX	chr1:231664398-232177019	Fluc_uninfected	Fluc_infected	18.1595	33.7699	0.895015	5e-05	0.000499108	yes	Fluc_uninfected vs Fluc_infected
TSPAN13	chr7:16793350-16824161	Fluc_uninfected	Fluc_infected	2.25508	5.28413	1.22849	5e-05	0.000499108	yes	Fluc_uninfected vs Fluc_infected
TTC1	chr5:159436179-159492550	Fluc_uninfected	Fluc_infected	22.5807	39.2031	0.79588	5e-05	0.000499108	yes	Fluc_uninfected vs Fluc_infected
TTC14	chr3:180319917-180328918	Fluc_uninfected	Fluc_infected	5.3338	9.0768	0.767021	5e-05	0.000499108	yes	Fluc_uninfected vs Fluc_infected
TTC32	chr2:20096513-20101744	Fluc_uninfected	Fluc_infected	2.71246	6.57668	1.27776	5e-05	0.000499108	yes	Fluc_uninfected vs Fluc_infected
TTC39C	chr18:21572736-21715574	Fluc_uninfected	Fluc_infected	1.3295	4.03694	1.60238	5e-05	0.000499108	yes	Fluc_uninfected vs Fluc_infected
TTC7B	chr14:91006931-91282761	Fluc_uninfected	Fluc_infected	7.09776	11.8837	0.743547	5e-05	0.000499108	yes	Fluc_uninfected vs Fluc_infected
TTF1	chr9:135250936-135282238	Fluc_uninfected	Fluc_infected	8.66328	16.4929	0.928863	5e-05	0.000499108	yes	Fluc_uninfected vs Fluc_infected
TTK	chr6:80714321-80752244	Fluc_uninfected	Fluc_infected	19.1613	35.1175	0.873995	5e-05	0.000499108	yes	Fluc_uninfected vs Fluc_infected
TULP4	chr6:158733691-158932856	Fluc_uninfected	Fluc_infected	2.37235	3.99358	0.751366	5e-05	0.000499108	yes	Fluc_uninfected vs Fluc_infected
TWF1	chr12:44187525-44200178	Fluc_uninfected	Fluc_infected	57.1903	98.4724	0.783948	5e-05	0.000499108	yes	Fluc_uninfected vs Fluc_infected
TWIST2	chr2:239756672-239832237	Fluc_uninfected	Fluc_infected	37.5161	162.534	2.11516	5e-05	0.000499108	yes	Fluc_uninfected vs Fluc_infected
TWISTNB	chr7:19735084-19748660	Fluc_uninfected	Fluc_infected	9.18738	17.0555	0.892515	5e-05	0.000499108	yes	Fluc_uninfected vs Fluc_infected
TWSG1	chr18:9334764-9402418	Fluc_uninfected	Fluc_infected	21.0306	47.1764	1.16558	5e-05	0.000499108	yes	Fluc_uninfected vs Fluc_infected
TXNDC17	chr17:6481644-6554954	Fluc_uninfected	Fluc_infected	37.8356	7.80638	-2.27702	5e-05	0.000499108	yes	Fluc_uninfected vs Fluc_infected
TXNDC9	chr2:99935486-99952860	Fluc_uninfected	Fluc_infected	18.0904	41.9757	1.21433	5e-05	0.000499108	yes	Fluc_uninfected vs Fluc_infected
TXNL1	chr18:54270052-54305920	Fluc_uninfected	Fluc_infected	55.7566	99.6377	0.837548	5e-05	0.000499108	yes	Fluc_uninfected vs Fluc_infected
TXNRD1	chr12:104609556-104744085	Fluc_uninfected	Fluc_infected	65.2587	122.483	0.908342	5e-05	0.000499108	yes	Fluc_uninfected vs Fluc_infected
U2SURP	chr3:142720371-142779567	Fluc_uninfected	Fluc_infected	24.8158	39.4622	0.669215	5e-05	0.000499108	yes	Fluc_uninfected vs Fluc_infected
UACA	chr15:70946892-71055850	Fluc_uninfected	Fluc_infected	27.5019	49.9774	0.861745	5e-05	0.000499108	yes	Fluc_uninfected vs Fluc_infected
UBA52	chr19:18682613-18688270	Fluc_uninfected	Fluc_infected	167.755	57.1524	-1.55347	5e-05	0.000499108	yes	Fluc_uninfected vs Fluc_infected
UBA6	chr4:68481478-68566889	Fluc_uninfected	Fluc_infected	10.7944	17.775	0.719567	5e-05	0.000499108	yes	Fluc_uninfected vs Fluc_infected
UBASH3B	chr11:122526397-122685187	Fluc_uninfected	Fluc_infected	7.6179	13.8111	0.85836	5e-05	0.000499108	yes	Fluc_uninfected vs Fluc_infected
UBB	chr17:16284366-16286054	Fluc_uninfected	Fluc_infected	958.209	1637.12	0.772744	5e-05	0.000499108	yes	Fluc_uninfected vs Fluc_infected
UBE2C	chr20:44441254-44445596	Fluc_uninfected	Fluc_infected	322.324	700.412	1.11969	5e-05	0.000499108	yes	Fluc_uninfected vs Fluc_infected
UBE2M	chr19:59067078-59070343	Fluc_uninfected	Fluc_infected	104.1	54.647	-0.929752	5e-05	0.000499108	yes	Fluc_uninfected vs Fluc_infected
UBE2Q2	chr15:76135621-76193388	Fluc_uninfected	Fluc_infected	17.6874	28.8502	0.705858	5e-05	0.000499108	yes	Fluc_uninfected vs Fluc_infected
UBE2T	chr1:202300784-202311094	Fluc_uninfected	Fluc_infected	45.3442	88.9029	0.971312	5e-05	0.000499108	yes	Fluc_uninfected vs Fluc_infected
UBE2V2	chr8:48920994-48974454	Fluc_uninfected	Fluc_infected	59.6529	119.978	1.00811	5e-05	0.000499108	yes	Fluc_uninfected vs Fluc_infected
UBE3A	chr15:25582395-25684175	Fluc_uninfected	Fluc_infected	19.0106	35.5093	0.901392	5e-05	0.000499108	yes	Fluc_uninfected vs Fluc_infected
UBL3	chr13:30338544-30424820	Fluc_uninfected	Fluc_infected	21.6293	48.3093	1.15931	5e-05	0.000499108	yes	Fluc_uninfected vs Fluc_infected
UBR3	chr2:170684017-170940639	Fluc_uninfected	Fluc_infected	5.78732	9.49535	0.714327	5e-05	0.000499108	yes	Fluc_uninfected vs Fluc_infected
UBXN2A	chr2:24163375-24223693	Fluc_uninfected	Fluc_infected	11.595	22.332	0.945612	5e-05	0.000499108	yes	Fluc_uninfected vs Fluc_infected
UBXN8	chr8:30601689-30624520	Fluc_uninfected	Fluc_infected	5.7725	10.5645	0.871955	5e-05	0.000499108	yes	Fluc_uninfected vs Fluc_infected
UCHL3	chr13:76123615-76180156	Fluc_uninfected	Fluc_infected	18.1484	47.6601	1.39294	5e-05	0.000499108	yes	Fluc_uninfected vs Fluc_infected
UEVLD	chr11:18552949-18610293	Fluc_uninfected	Fluc_infected	8.66174	15.2315	0.814332	5e-05	0.000499108	yes	Fluc_uninfected vs Fluc_infected
UFL1	chr6:96969701-97003151	Fluc_uninfected	Fluc_infected	7.46512	15.152	1.02127	5e-05	0.000499108	yes	Fluc_uninfected vs Fluc_infected
UFM1	chr13:38923941-38937143	Fluc_uninfected	Fluc_infected	22.9837	45.8558	0.996493	5e-05	0.000499108	yes	Fluc_uninfected vs Fluc_infected
UGGT2	chr13:96453835-96705736	Fluc_uninfected	Fluc_infected	4.14076	6.83604	0.723265	5e-05	0.000499108	yes	Fluc_uninfected vs Fluc_infected
UGP2	chr2:64068097-64118696	Fluc_uninfected	Fluc_infected	27.0101	47.3798	0.810772	5e-05	0.000499108	yes	Fluc_uninfected vs Fluc_infected
UHMK1	chr1:162466963-162499419	Fluc_uninfected	Fluc_infected	26.9222	50.6463	0.911661	5e-05	0.000499108	yes	Fluc_uninfected vs Fluc_infected
UHRF1BP1L	chr12:100430862-100536642	Fluc_uninfected	Fluc_infected	6.50511	12.8452	0.981585	5e-05	0.000499108	yes	Fluc_uninfected vs Fluc_infected
ULBP3	chr6:150385742-150390202	Fluc_uninfected	Fluc_infected	3.9005	9.15684	1.23119	5e-05	0.000499108	yes	Fluc_uninfected vs Fluc_infected
UPF2	chr10:11962020-12085169	Fluc_uninfected	Fluc_infected	5.02713	8.17735	0.701899	5e-05	0.000499108	yes	Fluc_uninfected vs Fluc_infected
UQCR10	chr22:30163357-30166402	Fluc_uninfected	Fluc_infected	113.99	39.786	-1.51857	5e-05	0.000499108	yes	Fluc_uninfected vs Fluc_infected
UQCR11	chr19:1597153-1605483	Fluc_uninfected	Fluc_infected	48.6724	17.3158	-1.49101	5e-05	0.000499108	yes	Fluc_uninfected vs Fluc_infected
UQCRB	chr8:97238903-97247862	Fluc_uninfected	Fluc_infected	47.3064	10.9316	-2.11353	5e-05	0.000499108	yes	Fluc_uninfected vs Fluc_infected
UQCRHL	chr1:16133656-16134194	Fluc_uninfected	Fluc_infected	0.339303	0	-Inf	5e-05	0.000499108	yes	Fluc_uninfected vs Fluc_infected
UQCRQ	chr5:132202318-132204536	Fluc_uninfected	Fluc_infected	64.8853	13.0693	-2.31171	5e-05	0.000499108	yes	Fluc_uninfected vs Fluc_infected
USO1	chr4:76649828-76735366	Fluc_uninfected	Fluc_infected	12.7751	22.273	0.801964	5e-05	0.000499108	yes	Fluc_uninfected vs Fluc_infected
USP1	chr1:62901974-62917475	Fluc_uninfected	Fluc_infected	30.3528	58.1286	0.937417	5e-05	0.000499108	yes	Fluc_uninfected vs Fluc_infected
USP12	chr13:27640286-27746033	Fluc_uninfected	Fluc_infected	9.90882	21.0235	1.08522	5e-05	0.000499108	yes	Fluc_uninfected vs Fluc_infected
USP14	chr18:158482-213739	Fluc_uninfected	Fluc_infected	27.8943	45.9096	0.718827	5e-05	0.000499108	yes	Fluc_uninfected vs Fluc_infected
USP16	chr21:30396937-30426807	Fluc_uninfected	Fluc_infected	21.4819	36.1886	0.752412	5e-05	0.000499108	yes	Fluc_uninfected vs Fluc_infected
USP8	chr15:50716578-50838902	Fluc_uninfected	Fluc_infected	9.77057	17.0681	0.80479	5e-05	0.000499108	yes	Fluc_uninfected vs Fluc_infected
UST	chr6:149068270-149398126	Fluc_uninfected	Fluc_infected	2.38367	4.42444	0.892311	5e-05	0.000499108	yes	Fluc_uninfected vs Fluc_infected
UTP15	chr5:72861597-72877794	Fluc_uninfected	Fluc_infected	9.67877	16.3063	0.75253	5e-05	0.000499108	yes	Fluc_uninfected vs Fluc_infected
UTP18	chr17:49337896-49375292	Fluc_uninfected	Fluc_infected	38.4092	63.0488	0.715018	5e-05	0.000499108	yes	Fluc_uninfected vs Fluc_infected
UTP23	chr8:117778741-117786921	Fluc_uninfected	Fluc_infected	7.8845	13.7523	0.80258	5e-05	0.000499108	yes	Fluc_uninfected vs Fluc_infected
UVRAG	chr11:75526211-75855282	Fluc_uninfected	Fluc_infected	6.68632	11.8901	0.830476	5e-05	0.000499108	yes	Fluc_uninfected vs Fluc_infected
VAMP3	chr1:7831328-7841492	Fluc_uninfected	Fluc_infected	47.7383	85.4602	0.840107	5e-05	0.000499108	yes	Fluc_uninfected vs Fluc_infected
VBP1	chrX:154444700-154468098	Fluc_uninfected	Fluc_infected	54.7979	98.1338	0.840629	5e-05	0.000499108	yes	Fluc_uninfected vs Fluc_infected
VCAM1	chr1:101185195-101204601	Fluc_uninfected	Fluc_infected	0.124961	0.924665	2.88745	5e-05	0.000499108	yes	Fluc_uninfected vs Fluc_infected
VCPIP1	chr8:67542487-67579452	Fluc_uninfected	Fluc_infected	3.08377	5.54518	0.846541	5e-05	0.000499108	yes	Fluc_uninfected vs Fluc_infected
VEGFA	chr6:43737945-43754223	Fluc_uninfected	Fluc_infected	28.369	15.492	-0.872792	5e-05	0.000499108	yes	Fluc_uninfected vs Fluc_infected
VEGFC	chr4:177604690-177713895	Fluc_uninfected	Fluc_infected	14.6571	36.2093	1.30476	5e-05	0.000499108	yes	Fluc_uninfected vs Fluc_infected
VGLL3	chr3:86987122-87040257	Fluc_uninfected	Fluc_infected	6.46469	22.0665	1.77121	5e-05	0.000499108	yes	Fluc_uninfected vs Fluc_infected
VIM	chr10:17270257-17279592	Fluc_uninfected	Fluc_infected	923.01	1827.68	0.985596	5e-05	0.000499108	yes	Fluc_uninfected vs Fluc_infected
VIT	chr2:36923832-37041937	Fluc_uninfected	Fluc_infected	0.24221	1.02213	2.07725	5e-05	0.000499108	yes	Fluc_uninfected vs Fluc_infected
VKORC1L1	chr7:65338256-65419800	Fluc_uninfected	Fluc_infected	23.4941	45.099	0.940798	5e-05	0.000499108	yes	Fluc_uninfected vs Fluc_infected
VMA21	chrX:150565656-150577836	Fluc_uninfected	Fluc_infected	13.9565	29.1775	1.06392	5e-05	0.000499108	yes	Fluc_uninfected vs Fluc_infected
VPS13C	chr15:62144589-62352664	Fluc_uninfected	Fluc_infected	1.59835	2.54518	0.671181	5e-05	0.000499108	yes	Fluc_uninfected vs Fluc_infected
VPS26A	chr10:70883907-70932616	Fluc_uninfected	Fluc_infected	32.9541	67.0851	1.02554	5e-05	0.000499108	yes	Fluc_uninfected vs Fluc_infected
VPS29	chr12:110929329-110939916	Fluc_uninfected	Fluc_infected	32.5331	56.4796	0.795823	5e-05	0.000499108	yes	Fluc_uninfected vs Fluc_infected
VPS4B	chr18:61056424-61089752	Fluc_uninfected	Fluc_infected	16.5594	27.8295	0.748967	5e-05	0.000499108	yes	Fluc_uninfected vs Fluc_infected
VPS54	chr2:64119666-64246214	Fluc_uninfected	Fluc_infected	4.61238	7.42615	0.687102	5e-05	0.000499108	yes	Fluc_uninfected vs Fluc_infected
VRK1	chr14:97263683-97347951	Fluc_uninfected	Fluc_infected	21.7818	40.8403	0.906866	5e-05	0.000499108	yes	Fluc_uninfected vs Fluc_infected
WASH2P	chr2:114341229-114361294	Fluc_uninfected	Fluc_infected	4.71519	1.67851	-1.49014	5e-05	0.000499108	yes	Fluc_uninfected vs Fluc_infected
WBP5	chrX:102611379-102613397	Fluc_uninfected	Fluc_infected	48.5201	100.723	1.05375	5e-05	0.000499108	yes	Fluc_uninfected vs Fluc_infected
WDR36	chr5:110427869-110466200	Fluc_uninfected	Fluc_infected	11.1818	21.3765	0.934877	5e-05	0.000499108	yes	Fluc_uninfected vs Fluc_infected
WDR44	chrX:117480035-117583923	Fluc_uninfected	Fluc_infected	3.5181	6.79543	0.949771	5e-05	0.000499108	yes	Fluc_uninfected vs Fluc_infected
WDR67	chr8:124084919-124164392	Fluc_uninfected	Fluc_infected	3.07229	6.07446	0.983445	5e-05	0.000499108	yes	Fluc_uninfected vs Fluc_infected
WHAMMP1	chr15:32812048-32825942	Fluc_uninfected	Fluc_infected	2.98174	6.08224	1.02845	5e-05	0.000499108	yes	Fluc_uninfected vs Fluc_infected
WHAMMP2	chr15:28982728-29003508	Fluc_uninfected	Fluc_infected	0.316374	0.669722	1.08193	5e-05	0.000499108	yes	Fluc_uninfected vs Fluc_infected
WNT2	chr7:116916685-116963343	Fluc_uninfected	Fluc_infected	1.3034	0.446363	-1.54599	5e-05	0.000499108	yes	Fluc_uninfected vs Fluc_infected
WNT5B	chr12:1726221-1756378	Fluc_uninfected	Fluc_infected	33.8898	64.4313	0.926911	5e-05	0.000499108	yes	Fluc_uninfected vs Fluc_infected
WRN	chr8:30853320-31031277	Fluc_uninfected	Fluc_infected	6.18322	10.9496	0.824441	5e-05	0.000499108	yes	Fluc_uninfected vs Fluc_infected
WTAP	chr6:160148029-160177352	Fluc_uninfected	Fluc_infected	44.8939	77.8662	0.794477	5e-05	0.000499108	yes	Fluc_uninfected vs Fluc_infected
WWC1	chr5:167719064-167899308	Fluc_uninfected	Fluc_infected	7.03642	11.0529	0.651515	5e-05	0.000499108	yes	Fluc_uninfected vs Fluc_infected
WWC2	chr4:184020462-184241929	Fluc_uninfected	Fluc_infected	10.0994	16.7307	0.728233	5e-05	0.000499108	yes	Fluc_uninfected vs Fluc_infected
WWTR1	chr3:149235021-149421060	Fluc_uninfected	Fluc_infected	10.9735	20.4173	0.895763	5e-05	0.000499108	yes	Fluc_uninfected vs Fluc_infected
XDH	chr2:31557187-31637611	Fluc_uninfected	Fluc_infected	0.522049	1.13798	1.12422	5e-05	0.000499108	yes	Fluc_uninfected vs Fluc_infected
XIAP	chrX:122993661-123047829	Fluc_uninfected	Fluc_infected	7.54443	12.7217	0.75381	5e-05	0.000499108	yes	Fluc_uninfected vs Fluc_infected
XPA	chr9:100437190-100459691	Fluc_uninfected	Fluc_infected	4.89604	12.072	1.30197	5e-05	0.000499108	yes	Fluc_uninfected vs Fluc_infected
XPO4	chr13:21351467-21476913	Fluc_uninfected	Fluc_infected	7.5025	12.3633	0.720616	5e-05	0.000499108	yes	Fluc_uninfected vs Fluc_infected
XRCC2	chr7:152343586-152373250	Fluc_uninfected	Fluc_infected	8.50261	15.0853	0.827163	5e-05	0.000499108	yes	Fluc_uninfected vs Fluc_infected
XRCC4	chr5:82373316-82649579	Fluc_uninfected	Fluc_infected	6.96637	27.4528	1.97848	5e-05	0.000499108	yes	Fluc_uninfected vs Fluc_infected
XRN1	chr3:142025448-142166853	Fluc_uninfected	Fluc_infected	4.09961	8.04182	0.972035	5e-05	0.000499108	yes	Fluc_uninfected vs Fluc_infected
YAF2	chr12:42550906-42632154	Fluc_uninfected	Fluc_infected	3.66677	6.49901	0.825711	5e-05	0.000499108	yes	Fluc_uninfected vs Fluc_infected
YAP1	chr11:101981191-102104154	Fluc_uninfected	Fluc_infected	27.5675	44.739	0.698563	5e-05	0.000499108	yes	Fluc_uninfected vs Fluc_infected
YEATS4	chr12:69753531-69784576	Fluc_uninfected	Fluc_infected	15.9819	30.8983	0.951087	5e-05	0.000499108	yes	Fluc_uninfected vs Fluc_infected
YES1	chr18:721591-812327	Fluc_uninfected	Fluc_infected	22.8341	43.0303	0.914165	5e-05	0.000499108	yes	Fluc_uninfected vs Fluc_infected
YIPF4	chr2:32502957-32531658	Fluc_uninfected	Fluc_infected	12.5008	24.8361	0.990415	5e-05	0.000499108	yes	Fluc_uninfected vs Fluc_infected
ZAK	chr2:173940564-174146764	Fluc_uninfected	Fluc_infected	13.9546	25.271	0.856744	5e-05	0.000499108	yes	Fluc_uninfected vs Fluc_infected
ZBTB10	chr8:81398447-81434610	Fluc_uninfected	Fluc_infected	1.81371	3.62195	0.997819	5e-05	0.000499108	yes	Fluc_uninfected vs Fluc_infected
ZBTB21	chr21:43406939-43430496	Fluc_uninfected	Fluc_infected	4.15048	7.21539	0.797799	5e-05	0.000499108	yes	Fluc_uninfected vs Fluc_infected
ZBTB3	chr11:62518434-62521656	Fluc_uninfected	Fluc_infected	1.83596	3.96451	1.11061	5e-05	0.000499108	yes	Fluc_uninfected vs Fluc_infected
ZBTB38	chr3:141043054-141168632	Fluc_uninfected	Fluc_infected	10.3015	26.3884	1.35705	5e-05	0.000499108	yes	Fluc_uninfected vs Fluc_infected
ZBTB41	chr1:197122813-197169672	Fluc_uninfected	Fluc_infected	1.49429	3.53107	1.24065	5e-05	0.000499108	yes	Fluc_uninfected vs Fluc_infected
ZBTB44	chr11:130096573-130184607	Fluc_uninfected	Fluc_infected	3.23527	5.53213	0.773948	5e-05	0.000499108	yes	Fluc_uninfected vs Fluc_infected
ZBTB6	chr9:125670334-125675607	Fluc_uninfected	Fluc_infected	6.3705	12.2364	0.941697	5e-05	0.000499108	yes	Fluc_uninfected vs Fluc_infected
ZBTB8A	chr1:33004771-33071542	Fluc_uninfected	Fluc_infected	1.74639	3.36661	0.946923	5e-05	0.000499108	yes	Fluc_uninfected vs Fluc_infected
ZC3H12C	chr11:109964086-110042566	Fluc_uninfected	Fluc_infected	1.24046	3.67124	1.5654	5e-05	0.000499108	yes	Fluc_uninfected vs Fluc_infected
ZC3H13	chr13:46536313-46626894	Fluc_uninfected	Fluc_infected	7.8568	14.0949	0.843159	5e-05	0.000499108	yes	Fluc_uninfected vs Fluc_infected
ZC3H15	chr2:187350884-187374087	Fluc_uninfected	Fluc_infected	37.7619	63.7532	0.755569	5e-05	0.000499108	yes	Fluc_uninfected vs Fluc_infected
ZC3H6	chr2:113033177-113097640	Fluc_uninfected	Fluc_infected	0.240073	0.512232	1.09332	5e-05	0.000499108	yes	Fluc_uninfected vs Fluc_infected
ZC3H8	chr2:112973438-113012664	Fluc_uninfected	Fluc_infected	4.92902	9.18205	0.897516	5e-05	0.000499108	yes	Fluc_uninfected vs Fluc_infected
ZCCHC17	chr1:31769841-31837780	Fluc_uninfected	Fluc_infected	29.1791	53.9891	0.887735	5e-05	0.000499108	yes	Fluc_uninfected vs Fluc_infected
ZCCHC6	chr9:88902647-88969402	Fluc_uninfected	Fluc_infected	2.62854	4.59174	0.804779	5e-05	0.000499108	yes	Fluc_uninfected vs Fluc_infected
ZCCHC7	chr9:37120468-37358145	Fluc_uninfected	Fluc_infected	5.29708	9.70399	0.87338	5e-05	0.000499108	yes	Fluc_uninfected vs Fluc_infected
ZCCHC9	chr5:80256507-81047072	Fluc_uninfected	Fluc_infected	9.84582	20.5862	1.0641	5e-05	0.000499108	yes	Fluc_uninfected vs Fluc_infected
ZDBF2	chr2:207139522-207179148	Fluc_uninfected	Fluc_infected	1.04756	1.91736	0.872088	5e-05	0.000499108	yes	Fluc_uninfected vs Fluc_infected
ZDHHC2	chr8:17013835-17080241	Fluc_uninfected	Fluc_infected	5.76909	10.9038	0.918411	5e-05	0.000499108	yes	Fluc_uninfected vs Fluc_infected
ZDHHC21	chr9:14611068-14693480	Fluc_uninfected	Fluc_infected	1.1997	2.91091	1.2788	5e-05	0.000499108	yes	Fluc_uninfected vs Fluc_infected
ZEB1	chr10:31608100-31818742	Fluc_uninfected	Fluc_infected	3.9802	6.56679	0.722346	5e-05	0.000499108	yes	Fluc_uninfected vs Fluc_infected
ZFAND6	chr15:80351909-80430735	Fluc_uninfected	Fluc_infected	32.5012	54.1688	0.736967	5e-05	0.000499108	yes	Fluc_uninfected vs Fluc_infected
ZFC3H1	chr12:72003378-72074428	Fluc_uninfected	Fluc_infected	4.83922	9.35693	0.951262	5e-05	0.000499108	yes	Fluc_uninfected vs Fluc_infected
ZFHX4	chr8:77523113-77779521	Fluc_uninfected	Fluc_infected	2.76731	4.91189	0.827793	5e-05	0.000499108	yes	Fluc_uninfected vs Fluc_infected
ZFP1	chr16:75182420-75206132	Fluc_uninfected	Fluc_infected	4.87042	8.21447	0.754122	5e-05	0.000499108	yes	Fluc_uninfected vs Fluc_infected
ZFP112	chr19:44830705-44860856	Fluc_uninfected	Fluc_infected	1.65019	2.89784	0.812346	5e-05	0.000499108	yes	Fluc_uninfected vs Fluc_infected
ZFP30	chr19:38123388-38146313	Fluc_uninfected	Fluc_infected	1.50483	3.16351	1.07193	5e-05	0.000499108	yes	Fluc_uninfected vs Fluc_infected
ZFPM2	chr8:106331146-106816767	Fluc_uninfected	Fluc_infected	1.51395	3.44653	1.18683	5e-05	0.000499108	yes	Fluc_uninfected vs Fluc_infected
ZFY	chrY:2803111-2850547	Fluc_uninfected	Fluc_infected	3.0101	5.99855	0.994801	5e-05	0.000499108	yes	Fluc_uninfected vs Fluc_infected
ZFYVE16	chr5:79703837-79775498	Fluc_uninfected	Fluc_infected	6.76526	11.5884	0.776469	5e-05	0.000499108	yes	Fluc_uninfected vs Fluc_infected
ZMAT5	chr22:30116343-30162969	Fluc_uninfected	Fluc_infected	18.1728	9.28485	-0.968828	5e-05	0.000499108	yes	Fluc_uninfected vs Fluc_infected
ZMPSTE24	chr1:40723721-40759856	Fluc_uninfected	Fluc_infected	31.6854	57.2545	0.853572	5e-05	0.000499108	yes	Fluc_uninfected vs Fluc_infected
ZMYM1	chr1:35544971-35581455	Fluc_uninfected	Fluc_infected	4.53116	8.78964	0.955925	5e-05	0.000499108	yes	Fluc_uninfected vs Fluc_infected
ZMYND11	chr10:180404-300577	Fluc_uninfected	Fluc_infected	12.1345	21.5927	0.831429	5e-05	0.000499108	yes	Fluc_uninfected vs Fluc_infected
ZNF100	chr19:21906842-21950430	Fluc_uninfected	Fluc_infected	0.96591	2.45967	1.34851	5e-05	0.000499108	yes	Fluc_uninfected vs Fluc_infected
ZNF101	chr19:19779662-19791138	Fluc_uninfected	Fluc_infected	3.15083	6.03848	0.938454	5e-05	0.000499108	yes	Fluc_uninfected vs Fluc_infected
ZNF107	chr7:64126510-64171401	Fluc_uninfected	Fluc_infected	2.13865	5.22856	1.28972	5e-05	0.000499108	yes	Fluc_uninfected vs Fluc_infected
ZNF117	chr7:64434829-64467124	Fluc_uninfected	Fluc_infected	0.825926	1.76212	1.09323	5e-05	0.000499108	yes	Fluc_uninfected vs Fluc_infected
ZNF12	chr7:6728063-6746566	Fluc_uninfected	Fluc_infected	6.53907	11.183	0.774155	5e-05	0.000499108	yes	Fluc_uninfected vs Fluc_infected
ZNF121	chr19:9676291-9695209	Fluc_uninfected	Fluc_infected	1.81671	5.14643	1.50225	5e-05	0.000499108	yes	Fluc_uninfected vs Fluc_infected
ZNF124	chr1:247285276-247335318	Fluc_uninfected	Fluc_infected	2.51404	5.52775	1.13669	5e-05	0.000499108	yes	Fluc_uninfected vs Fluc_infected
ZNF136	chr19:12273871-12300064	Fluc_uninfected	Fluc_infected	1.97477	4.19979	1.08863	5e-05	0.000499108	yes	Fluc_uninfected vs Fluc_infected
ZNF138	chr7:64254765-64314178	Fluc_uninfected	Fluc_infected	3.01693	5.94293	0.978091	5e-05	0.000499108	yes	Fluc_uninfected vs Fluc_infected
ZNF14	chr19:19821280-19843921	Fluc_uninfected	Fluc_infected	1.0663	2.4007	1.17084	5e-05	0.000499108	yes	Fluc_uninfected vs Fluc_infected
ZNF141	chr4:331595-367691	Fluc_uninfected	Fluc_infected	1.5675	4.02679	1.36117	5e-05	0.000499108	yes	Fluc_uninfected vs Fluc_infected
ZNF175	chr19:52074530-52092991	Fluc_uninfected	Fluc_infected	2.37247	4.60989	0.958344	5e-05	0.000499108	yes	Fluc_uninfected vs Fluc_infected
ZNF180	chr19:44979858-45004574	Fluc_uninfected	Fluc_infected	3.33272	5.49393	0.721137	5e-05	0.000499108	yes	Fluc_uninfected vs Fluc_infected
ZNF182	chrX:47834249-47863394	Fluc_uninfected	Fluc_infected	1.59785	2.96571	0.892244	5e-05	0.000499108	yes	Fluc_uninfected vs Fluc_infected
ZNF189	chr9:104161162-104172942	Fluc_uninfected	Fluc_infected	4.92226	8.43231	0.776607	5e-05	0.000499108	yes	Fluc_uninfected vs Fluc_infected
ZNF195	chr11:3379156-3400452	Fluc_uninfected	Fluc_infected	4.51809	7.98065	0.820793	5e-05	0.000499108	yes	Fluc_uninfected vs Fluc_infected
ZNF197	chr3:44666510-44689963	Fluc_uninfected	Fluc_infected	4.98088	8.14368	0.70928	5e-05	0.000499108	yes	Fluc_uninfected vs Fluc_infected
ZNF24	chr18:32912177-32924426	Fluc_uninfected	Fluc_infected	13.7016	23.6961	0.79031	5e-05	0.000499108	yes	Fluc_uninfected vs Fluc_infected
ZNF253	chr19:19976713-20004293	Fluc_uninfected	Fluc_infected	0.588509	1.36601	1.21483	5e-05	0.000499108	yes	Fluc_uninfected vs Fluc_infected
ZNF254	chr19:24269975-24312654	Fluc_uninfected	Fluc_infected	1.40229	3.86841	1.46395	5e-05	0.000499108	yes	Fluc_uninfected vs Fluc_infected
ZNF257	chr19:22235265-22273903	Fluc_uninfected	Fluc_infected	0.220157	0.584184	1.40789	5e-05	0.000499108	yes	Fluc_uninfected vs Fluc_infected
ZNF260	chr19:37001588-37019248	Fluc_uninfected	Fluc_infected	3.05362	6.82656	1.16064	5e-05	0.000499108	yes	Fluc_uninfected vs Fluc_infected
ZNF267	chr16:31885078-31928629	Fluc_uninfected	Fluc_infected	3.52738	8.31986	1.23796	5e-05	0.000499108	yes	Fluc_uninfected vs Fluc_infected
ZNF273	chr7:64363619-64391955	Fluc_uninfected	Fluc_infected	1.2958	3.313	1.3543	5e-05	0.000499108	yes	Fluc_uninfected vs Fluc_infected
ZNF277	chr7:111846642-111983989	Fluc_uninfected	Fluc_infected	2.77251	6.05319	1.1265	5e-05	0.000499108	yes	Fluc_uninfected vs Fluc_infected
ZNF280C	chrX:129336672-129402922	Fluc_uninfected	Fluc_infected	1.90931	4.57193	1.25975	5e-05	0.000499108	yes	Fluc_uninfected vs Fluc_infected
ZNF281	chr1:200375419-200379166	Fluc_uninfected	Fluc_infected	8.51331	15.9305	0.904003	5e-05	0.000499108	yes	Fluc_uninfected vs Fluc_infected
ZNF283	chr19:44331472-44353050	Fluc_uninfected	Fluc_infected	2.34835	4.42581	0.914297	5e-05	0.000499108	yes	Fluc_uninfected vs Fluc_infected
ZNF292	chr6:87865268-87973406	Fluc_uninfected	Fluc_infected	6.78239	11.4595	0.756684	5e-05	0.000499108	yes	Fluc_uninfected vs Fluc_infected
ZNF302	chr19:35168566-35177302	Fluc_uninfected	Fluc_infected	5.22939	9.24705	0.822349	5e-05	0.000499108	yes	Fluc_uninfected vs Fluc_infected
ZNF322	chr6:26634610-26659980	Fluc_uninfected	Fluc_infected	6.67781	12.8557	0.944958	5e-05	0.000499108	yes	Fluc_uninfected vs Fluc_infected
ZNF33B	chr10:43084554-43133992	Fluc_uninfected	Fluc_infected	2.79924	4.63273	0.726827	5e-05	0.000499108	yes	Fluc_uninfected vs Fluc_infected
ZNF347	chr19:53641956-53662322	Fluc_uninfected	Fluc_infected	3.18205	5.38796	0.759784	5e-05	0.000499108	yes	Fluc_uninfected vs Fluc_infected
ZNF35	chr3:44690232-44702283	Fluc_uninfected	Fluc_infected	3.72789	7.60882	1.02931	5e-05	0.000499108	yes	Fluc_uninfected vs Fluc_infected
ZNF354A	chr5:178138521-178157703	Fluc_uninfected	Fluc_infected	3.05351	5.57104	0.867477	5e-05	0.000499108	yes	Fluc_uninfected vs Fluc_infected
ZNF354B	chr5:178286953-178311424	Fluc_uninfected	Fluc_infected	2.61692	5.14465	0.975205	5e-05	0.000499108	yes	Fluc_uninfected vs Fluc_infected
ZNF37BP	chr10:43008960-43048280	Fluc_uninfected	Fluc_infected	2.27252	3.81233	0.746382	5e-05	0.000499108	yes	Fluc_uninfected vs Fluc_infected
ZNF395	chr8:28203101-28243977	Fluc_uninfected	Fluc_infected	23.3382	13.4616	-0.793839	5e-05	0.000499108	yes	Fluc_uninfected vs Fluc_infected
ZNF420	chr19:37569381-37620651	Fluc_uninfected	Fluc_infected	0.939472	2.09193	1.15491	5e-05	0.000499108	yes	Fluc_uninfected vs Fluc_infected
ZNF426	chr19:9638680-9649303	Fluc_uninfected	Fluc_infected	2.82843	5.66011	1.00083	5e-05	0.000499108	yes	Fluc_uninfected vs Fluc_infected
ZNF429	chr19:21688436-21721079	Fluc_uninfected	Fluc_infected	0.244935	0.771717	1.65567	5e-05	0.000499108	yes	Fluc_uninfected vs Fluc_infected
ZNF430	chr19:21203425-21242852	Fluc_uninfected	Fluc_infected	2.56052	5.0814	0.988789	5e-05	0.000499108	yes	Fluc_uninfected vs Fluc_infected
ZNF431	chr19:21324839-21368805	Fluc_uninfected	Fluc_infected	1.90566	3.81072	0.999772	5e-05	0.000499108	yes	Fluc_uninfected vs Fluc_infected
ZNF432	chr19:52536676-52552073	Fluc_uninfected	Fluc_infected	1.95646	3.67675	0.910185	5e-05	0.000499108	yes	Fluc_uninfected vs Fluc_infected
ZNF44	chr19:12382624-12405714	Fluc_uninfected	Fluc_infected	2.13087	3.86919	0.86059	5e-05	0.000499108	yes	Fluc_uninfected vs Fluc_infected
ZNF440	chr19:11925106-11946016	Fluc_uninfected	Fluc_infected	1.77021	3.44393	0.960133	5e-05	0.000499108	yes	Fluc_uninfected vs Fluc_infected
ZNF441	chr19:11877814-11894893	Fluc_uninfected	Fluc_infected	1.46265	3.22884	1.14243	5e-05	0.000499108	yes	Fluc_uninfected vs Fluc_infected
ZNF443	chr19:12540519-12551926	Fluc_uninfected	Fluc_infected	0.852569	1.78265	1.06414	5e-05	0.000499108	yes	Fluc_uninfected vs Fluc_infected
ZNF449	chrX:134478695-134497338	Fluc_uninfected	Fluc_infected	1.30821	2.3305	0.83305	5e-05	0.000499108	yes	Fluc_uninfected vs Fluc_infected
ZNF451	chr6:56954807-57035098	Fluc_uninfected	Fluc_infected	8.36559	14.2192	0.765297	5e-05	0.000499108	yes	Fluc_uninfected vs Fluc_infected
ZNF484	chr9:95607312-95640320	Fluc_uninfected	Fluc_infected	1.2396	2.86831	1.21032	5e-05	0.000499108	yes	Fluc_uninfected vs Fluc_infected
ZNF486	chr19:20278022-20311299	Fluc_uninfected	Fluc_infected	0.838626	1.6192	0.949183	5e-05	0.000499108	yes	Fluc_uninfected vs Fluc_infected
ZNF487P	chr10:43932573-43978007	Fluc_uninfected	Fluc_infected	0.836598	2.13739	1.35324	5e-05	0.000499108	yes	Fluc_uninfected vs Fluc_infected
ZNF492	chr19:22817125-22850472	Fluc_uninfected	Fluc_infected	0.193044	0.478547	1.30973	5e-05	0.000499108	yes	Fluc_uninfected vs Fluc_infected
ZNF502	chr3:44754134-44765323	Fluc_uninfected	Fluc_infected	0.70897	1.53477	1.11422	5e-05	0.000499108	yes	Fluc_uninfected vs Fluc_infected
ZNF503	chr10:77157602-77168740	Fluc_uninfected	Fluc_infected	18.7056	11.3326	-0.722992	5e-05	0.000499108	yes	Fluc_uninfected vs Fluc_infected
ZNF506	chr19:19903519-19932560	Fluc_uninfected	Fluc_infected	1.02771	2.3699	1.20538	5e-05	0.000499108	yes	Fluc_uninfected vs Fluc_infected
ZNF507	chr19:32836513-32878573	Fluc_uninfected	Fluc_infected	4.29544	7.1819	0.741559	5e-05	0.000499108	yes	Fluc_uninfected vs Fluc_infected
ZNF512B	chr20:62571181-62601223	Fluc_uninfected	Fluc_infected	34.191	19.5233	-0.808419	5e-05	0.000499108	yes	Fluc_uninfected vs Fluc_infected
ZNF518A	chr10:97889471-97923517	Fluc_uninfected	Fluc_infected	1.63574	3.00481	0.877333	5e-05	0.000499108	yes	Fluc_uninfected vs Fluc_infected
ZNF564	chr19:12636183-12662356	Fluc_uninfected	Fluc_infected	1.35566	3.14408	1.21365	5e-05	0.000499108	yes	Fluc_uninfected vs Fluc_infected
ZNF566	chr19:36936020-36980463	Fluc_uninfected	Fluc_infected	1.17182	2.28296	0.96215	5e-05	0.000499108	yes	Fluc_uninfected vs Fluc_infected
ZNF567	chr19:37180301-37212225	Fluc_uninfected	Fluc_infected	2.06687	3.69838	0.839443	5e-05	0.000499108	yes	Fluc_uninfected vs Fluc_infected
ZNF569	chr19:37902059-37958339	Fluc_uninfected	Fluc_infected	1.46463	3.48086	1.2489	5e-05	0.000499108	yes	Fluc_uninfected vs Fluc_infected
ZNF573	chr19:38229202-38270230	Fluc_uninfected	Fluc_infected	0.409288	1.54882	1.91998	5e-05	0.000499108	yes	Fluc_uninfected vs Fluc_infected
ZNF579	chr19:56088890-56092211	Fluc_uninfected	Fluc_infected	6.37799	11.6844	0.873406	5e-05	0.000499108	yes	Fluc_uninfected vs Fluc_infected
ZNF594	chr17:5082830-5095178	Fluc_uninfected	Fluc_infected	1.19988	2.1872	0.866201	5e-05	0.000499108	yes	Fluc_uninfected vs Fluc_infected
ZNF611	chr19:53206065-53238307	Fluc_uninfected	Fluc_infected	2.25665	3.9414	0.804526	5e-05	0.000499108	yes	Fluc_uninfected vs Fluc_infected
ZNF621	chr3:40566375-40581043	Fluc_uninfected	Fluc_infected	5.73899	9.97328	0.79727	5e-05	0.000499108	yes	Fluc_uninfected vs Fluc_infected
ZNF624	chr17:16524047-16557167	Fluc_uninfected	Fluc_infected	1.39308	3.25974	1.22648	5e-05	0.000499108	yes	Fluc_uninfected vs Fluc_infected
ZNF625	chr19:12242167-12267546	Fluc_uninfected	Fluc_infected	1.70253	4.66448	1.45403	5e-05	0.000499108	yes	Fluc_uninfected vs Fluc_infected
ZNF627	chr19:11708234-11729974	Fluc_uninfected	Fluc_infected	3.40902	6.24806	0.87405	5e-05	0.000499108	yes	Fluc_uninfected vs Fluc_infected
ZNF644	chr1:91380856-91487812	Fluc_uninfected	Fluc_infected	8.91093	18.5059	1.05433	5e-05	0.000499108	yes	Fluc_uninfected vs Fluc_infected
ZNF669	chr1:247263263-247267674	Fluc_uninfected	Fluc_infected	2.25058	5.79683	1.36497	5e-05	0.000499108	yes	Fluc_uninfected vs Fluc_infected
ZNF675	chr19:23835707-23870017	Fluc_uninfected	Fluc_infected	3.35597	10.3562	1.62569	5e-05	0.000499108	yes	Fluc_uninfected vs Fluc_infected
ZNF678	chr1:227751219-227850164	Fluc_uninfected	Fluc_infected	0.774081	1.88699	1.28553	5e-05	0.000499108	yes	Fluc_uninfected vs Fluc_infected
ZNF680	chr7:63980254-64023505	Fluc_uninfected	Fluc_infected	2.58493	5.73424	1.14948	5e-05	0.000499108	yes	Fluc_uninfected vs Fluc_infected
ZNF681	chr19:23921996-23941693	Fluc_uninfected	Fluc_infected	0.457727	0.982881	1.10253	5e-05	0.000499108	yes	Fluc_uninfected vs Fluc_infected
ZNF682	chr19:20115226-20150277	Fluc_uninfected	Fluc_infected	0.795366	1.60041	1.00875	5e-05	0.000499108	yes	Fluc_uninfected vs Fluc_infected
ZNF692	chr1:249144202-249153315	Fluc_uninfected	Fluc_infected	7.20598	3.3297	-1.1138	5e-05	0.000499108	yes	Fluc_uninfected vs Fluc_infected
ZNF699	chr19:9405985-9415795	Fluc_uninfected	Fluc_infected	3.94134	8.53317	1.1144	5e-05	0.000499108	yes	Fluc_uninfected vs Fluc_infected
ZNF700	chr19:12035882-12061588	Fluc_uninfected	Fluc_infected	2.35911	5.48027	1.216	5e-05	0.000499108	yes	Fluc_uninfected vs Fluc_infected
ZNF706	chr8:102209265-102218292	Fluc_uninfected	Fluc_infected	14.8031	8.92983	-0.7292	5e-05	0.000499108	yes	Fluc_uninfected vs Fluc_infected
ZNF708	chr19:21473962-21512212	Fluc_uninfected	Fluc_infected	0.914165	2.37832	1.37942	5e-05	0.000499108	yes	Fluc_uninfected vs Fluc_infected
ZNF709	chr19:12571997-12595632	Fluc_uninfected	Fluc_infected	0.818348	1.68854	1.04499	5e-05	0.000499108	yes	Fluc_uninfected vs Fluc_infected
ZNF714	chr19:21264952-21307883	Fluc_uninfected	Fluc_infected	1.86728	4.33995	1.21674	5e-05	0.000499108	yes	Fluc_uninfected vs Fluc_infected
ZNF724P	chr19:23406606-23433172	Fluc_uninfected	Fluc_infected	1.65196	9.54061	2.52991	5e-05	0.000499108	yes	Fluc_uninfected vs Fluc_infected
ZNF736	chr7:63773185-63810017	Fluc_uninfected	Fluc_infected	1.22545	2.95156	1.26816	5e-05	0.000499108	yes	Fluc_uninfected vs Fluc_infected
ZNF765	chr19:53898396-53915262	Fluc_uninfected	Fluc_infected	2.33321	4.34816	0.89809	5e-05	0.000499108	yes	Fluc_uninfected vs Fluc_infected
ZNF772	chr19:57980953-57988938	Fluc_uninfected	Fluc_infected	3.56471	6.82752	0.937579	5e-05	0.000499108	yes	Fluc_uninfected vs Fluc_infected
ZNF780A	chr19:40575058-40596845	Fluc_uninfected	Fluc_infected	2.60016	4.9766	0.936558	5e-05	0.000499108	yes	Fluc_uninfected vs Fluc_infected
ZNF780B	chr19:40534166-40562115	Fluc_uninfected	Fluc_infected	1.40088	2.31194	0.722772	5e-05	0.000499108	yes	Fluc_uninfected vs Fluc_infected
ZNF782	chr9:99579272-99616389	Fluc_uninfected	Fluc_infected	0.815635	1.51978	0.897871	5e-05	0.000499108	yes	Fluc_uninfected vs Fluc_infected
ZNF791	chr19:12721731-12740676	Fluc_uninfected	Fluc_infected	3.27255	7.93723	1.27822	5e-05	0.000499108	yes	Fluc_uninfected vs Fluc_infected
ZNF800	chr7:127010353-127032767	Fluc_uninfected	Fluc_infected	4.34053	8.96203	1.04595	5e-05	0.000499108	yes	Fluc_uninfected vs Fluc_infected
ZNF805	chr19:57752052-57774106	Fluc_uninfected	Fluc_infected	0.780708	1.8662	1.25725	5e-05	0.000499108	yes	Fluc_uninfected vs Fluc_infected
ZNF823	chr19:11832079-11849760	Fluc_uninfected	Fluc_infected	1.33381	2.71762	1.0268	5e-05	0.000499108	yes	Fluc_uninfected vs Fluc_infected
ZNF844	chr19:12175545-12188626	Fluc_uninfected	Fluc_infected	2.7424	5.61197	1.03307	5e-05	0.000499108	yes	Fluc_uninfected vs Fluc_infected
ZNF85	chr19:21106058-21133503	Fluc_uninfected	Fluc_infected	2.18758	5.9804	1.45091	5e-05	0.000499108	yes	Fluc_uninfected vs Fluc_infected
ZNF850	chr19:37234379-37263716	Fluc_uninfected	Fluc_infected	0.547896	1.57805	1.52617	5e-05	0.000499108	yes	Fluc_uninfected vs Fluc_infected
ZNF883	chr9:115759399-115774472	Fluc_uninfected	Fluc_infected	0.389511	0.958221	1.29869	5e-05	0.000499108	yes	Fluc_uninfected vs Fluc_infected
ZNF91	chr19:23540497-23578269	Fluc_uninfected	Fluc_infected	1.54682	3.96288	1.35725	5e-05	0.000499108	yes	Fluc_uninfected vs Fluc_infected
ZNF92	chr7:64838767-64865998	Fluc_uninfected	Fluc_infected	3.6092	9.0344	1.32375	5e-05	0.000499108	yes	Fluc_uninfected vs Fluc_infected
ZNF93	chr19:20011721-20046382	Fluc_uninfected	Fluc_infected	2.5771	4.83257	0.907039	5e-05	0.000499108	yes	Fluc_uninfected vs Fluc_infected
ZNRF2	chr7:30323922-30407308	Fluc_uninfected	Fluc_infected	1.53819	3.97682	1.37038	5e-05	0.000499108	yes	Fluc_uninfected vs Fluc_infected
ZNRF2P1	chr7:32767561-32769595	Fluc_uninfected	Fluc_infected	0.823949	2.43287	1.56203	5e-05	0.000499108	yes	Fluc_uninfected vs Fluc_infected
ZRANB2	chr1:71318035-71546972	Fluc_uninfected	Fluc_infected	36.5316	63.0416	0.787158	5e-05	0.000499108	yes	Fluc_uninfected vs Fluc_infected
ZUFSP	chr6:116956780-116989973	Fluc_uninfected	Fluc_infected	5.07607	9.02768	0.830642	5e-05	0.000499108	yes	Fluc_uninfected vs Fluc_infected
ZYG11B	chr1:53192130-53293013	Fluc_uninfected	Fluc_infected	5.51143	9.33415	0.760093	5e-05	0.000499108	yes	Fluc_uninfected vs Fluc_infected
ZZZ3	chr1:78030189-78148343	Fluc_uninfected	Fluc_infected	10.8057	20.7557	0.941715	5e-05	0.000499108	yes	Fluc_uninfected vs Fluc_infected
AFF4	chr5:132211070-132299354	Fluc_uninfected	Fluc_infected	16.4605	26.2785	0.674869	0.0001	0.000929466	yes	Fluc_uninfected vs Fluc_infected
ANO6	chr12:45566816-45834187	Fluc_uninfected	Fluc_infected	24.137	38.1935	0.662081	0.0001	0.000929466	yes	Fluc_uninfected vs Fluc_infected
APCDD1L-AS1	chr20:57090434-57194948	Fluc_uninfected	Fluc_infected	4.25421	2.04855	-1.05429	0.0001	0.000929466	yes	Fluc_uninfected vs Fluc_infected
AQR	chr15:35148551-35261995	Fluc_uninfected	Fluc_infected	13.1767	21.6194	0.714337	0.0001	0.000929466	yes	Fluc_uninfected vs Fluc_infected
ATP2B4	chr1:203595914-203713209	Fluc_uninfected	Fluc_infected	10.1603	15.7372	0.631245	0.0001	0.000929466	yes	Fluc_uninfected vs Fluc_infected
AZI2	chr3:28363843-28390618	Fluc_uninfected	Fluc_infected	14.8569	26.7667	0.849303	0.0001	0.000929466	yes	Fluc_uninfected vs Fluc_infected
AZIN1	chr8:103838535-103876397	Fluc_uninfected	Fluc_infected	37.3525	58.6941	0.652012	0.0001	0.000929466	yes	Fluc_uninfected vs Fluc_infected
BBS10	chr12:76738265-76742222	Fluc_uninfected	Fluc_infected	5.16419	8.39591	0.701145	0.0001	0.000929466	yes	Fluc_uninfected vs Fluc_infected
CASP8AP2	chr6:90539618-90584155	Fluc_uninfected	Fluc_infected	6.72737	10.9248	0.699499	0.0001	0.000929466	yes	Fluc_uninfected vs Fluc_infected
CCDC6	chr10:61548505-61666414	Fluc_uninfected	Fluc_infected	11.8405	19.7539	0.738411	0.0001	0.000929466	yes	Fluc_uninfected vs Fluc_infected
CCNG1	chr5:162864576-162872022	Fluc_uninfected	Fluc_infected	26.4892	43.1021	0.702353	0.0001	0.000929466	yes	Fluc_uninfected vs Fluc_infected
CD58	chr1:117057155-117113715	Fluc_uninfected	Fluc_infected	9.17958	16.313	0.829525	0.0001	0.000929466	yes	Fluc_uninfected vs Fluc_infected
CDC42EP3	chr2:37869024-37899678	Fluc_uninfected	Fluc_infected	25.8097	42.2965	0.712628	0.0001	0.000929466	yes	Fluc_uninfected vs Fluc_infected
CDCA3	chr12:6957971-6960456	Fluc_uninfected	Fluc_infected	35.7553	56.9733	0.672128	0.0001	0.000929466	yes	Fluc_uninfected vs Fluc_infected
CEBPD	chr8:48649475-48650726	Fluc_uninfected	Fluc_infected	6.72848	13.8139	1.03777	0.0001	0.000929466	yes	Fluc_uninfected vs Fluc_infected
CEBPZ	chr2:37423634-37458740	Fluc_uninfected	Fluc_infected	18.4516	33.284	0.851078	0.0001	0.000929466	yes	Fluc_uninfected vs Fluc_infected
CEP95	chr17:62503157-62534062	Fluc_uninfected	Fluc_infected	6.03259	10.1835	0.755385	0.0001	0.000929466	yes	Fluc_uninfected vs Fluc_infected
CFB	chr6_ssto_hap7:3246430-3252571	Fluc_uninfected	Fluc_infected	0.429394	0.958339	1.15824	0.0001	0.000929466	yes	Fluc_uninfected vs Fluc_infected
CFL2	chr14:35179587-35184029	Fluc_uninfected	Fluc_infected	33.3926	54.6531	0.710776	0.0001	0.000929466	yes	Fluc_uninfected vs Fluc_infected
CHRAC1	chr8:141521396-141527252	Fluc_uninfected	Fluc_infected	17.1236	29.9006	0.804185	0.0001	0.000929466	yes	Fluc_uninfected vs Fluc_infected
CLDN15	chr7:100875372-100882101	Fluc_uninfected	Fluc_infected	4.97632	2.50754	-0.988808	0.0001	0.000929466	yes	Fluc_uninfected vs Fluc_infected
CNNM1	chr10:101088855-101154087	Fluc_uninfected	Fluc_infected	3.34009	1.97592	-0.757362	0.0001	0.000929466	yes	Fluc_uninfected vs Fluc_infected
COPE	chr19:19010322-19030199	Fluc_uninfected	Fluc_infected	80.5206	49.7553	-0.694507	0.0001	0.000929466	yes	Fluc_uninfected vs Fluc_infected
CRADD	chr12:94071150-94244531	Fluc_uninfected	Fluc_infected	4.90401	9.23167	0.91263	0.0001	0.000929466	yes	Fluc_uninfected vs Fluc_infected
CREBRF	chr5:172483354-172566291	Fluc_uninfected	Fluc_infected	0.486997	1.13027	1.21468	0.0001	0.000929466	yes	Fluc_uninfected vs Fluc_infected
CREG1	chr1:167510250-167523056	Fluc_uninfected	Fluc_infected	9.16858	15.1067	0.720419	0.0001	0.000929466	yes	Fluc_uninfected vs Fluc_infected
CRY1	chr12:107385142-107487635	Fluc_uninfected	Fluc_infected	17.4452	28.1857	0.69213	0.0001	0.000929466	yes	Fluc_uninfected vs Fluc_infected
CSDA	chr12:10851675-10875953	Fluc_uninfected	Fluc_infected	68.3369	110.407	0.692096	0.0001	0.000929466	yes	Fluc_uninfected vs Fluc_infected
CTDSPL2	chr15:44719578-44819429	Fluc_uninfected	Fluc_infected	15.0203	23.9866	0.675318	0.0001	0.000929466	yes	Fluc_uninfected vs Fluc_infected
DCAKD	chr17:43100705-43138473	Fluc_uninfected	Fluc_infected	14.3315	8.73506	-0.714303	0.0001	0.000929466	yes	Fluc_uninfected vs Fluc_infected
DDR2	chr1:162602227-162750247	Fluc_uninfected	Fluc_infected	12.326	20.4406	0.729735	0.0001	0.000929466	yes	Fluc_uninfected vs Fluc_infected
DHRS13	chr17:27224798-27230089	Fluc_uninfected	Fluc_infected	10.053	5.27461	-0.930485	0.0001	0.000929466	yes	Fluc_uninfected vs Fluc_infected
DIO2	chr14:80663867-80921810	Fluc_uninfected	Fluc_infected	1.33123	2.30079	0.789373	0.0001	0.000929466	yes	Fluc_uninfected vs Fluc_infected
DKK1	chr10:54074040-54077417	Fluc_uninfected	Fluc_infected	106.485	177.49	0.737081	0.0001	0.000929466	yes	Fluc_uninfected vs Fluc_infected
DLC1	chr8:12940871-13372429	Fluc_uninfected	Fluc_infected	46.6301	77.7015	0.736681	0.0001	0.000929466	yes	Fluc_uninfected vs Fluc_infected
DMPK	chr19:46272975-46285815	Fluc_uninfected	Fluc_infected	18.7855	11.1227	-0.756104	0.0001	0.000929466	yes	Fluc_uninfected vs Fluc_infected
DRAM1	chr12:102271104-102317401	Fluc_uninfected	Fluc_infected	7.38866	12.2484	0.729208	0.0001	0.000929466	yes	Fluc_uninfected vs Fluc_infected
EDARADD	chr1:236557679-236648008	Fluc_uninfected	Fluc_infected	1.15367	2.17724	0.916275	0.0001	0.000929466	yes	Fluc_uninfected vs Fluc_infected
ERLEC1	chr2:53897116-54087170	Fluc_uninfected	Fluc_infected	15.42	27.7116	0.845691	0.0001	0.000929466	yes	Fluc_uninfected vs Fluc_infected
ERO1LB	chr1:236378421-236445339	Fluc_uninfected	Fluc_infected	0.909287	1.72072	0.920203	0.0001	0.000929466	yes	Fluc_uninfected vs Fluc_infected
EXOC5	chr14:57669193-57756797	Fluc_uninfected	Fluc_infected	9.90027	16.1117	0.702572	0.0001	0.000929466	yes	Fluc_uninfected vs Fluc_infected
F3	chr1:94994731-95007413	Fluc_uninfected	Fluc_infected	12.5312	20.5725	0.71519	0.0001	0.000929466	yes	Fluc_uninfected vs Fluc_infected
FAM111B	chr11:58874657-58894888	Fluc_uninfected	Fluc_infected	11.3628	18.1052	0.672094	0.0001	0.000929466	yes	Fluc_uninfected vs Fluc_infected
FAM35A	chr10:88854952-88951222	Fluc_uninfected	Fluc_infected	9.8533	16.0093	0.700229	0.0001	0.000929466	yes	Fluc_uninfected vs Fluc_infected
FAM63B	chr15:59063392-59149734	Fluc_uninfected	Fluc_infected	1.2555	2.25062	0.842054	0.0001	0.000929466	yes	Fluc_uninfected vs Fluc_infected
FRMD4A	chr10:13685705-14372866	Fluc_uninfected	Fluc_infected	4.71769	7.70012	0.706801	0.0001	0.000929466	yes	Fluc_uninfected vs Fluc_infected
FTH1	chr11:61717355-61735132	Fluc_uninfected	Fluc_infected	859.506	1436.03	0.740507	0.0001	0.000929466	yes	Fluc_uninfected vs Fluc_infected
GAB2	chr11:77926335-78128868	Fluc_uninfected	Fluc_infected	0.991307	1.77972	0.844248	0.0001	0.000929466	yes	Fluc_uninfected vs Fluc_infected
GAPVD1	chr9:128024110-128127290	Fluc_uninfected	Fluc_infected	11.1064	17.6501	0.668284	0.0001	0.000929466	yes	Fluc_uninfected vs Fluc_infected
GBE1	chr3:81538849-81810950	Fluc_uninfected	Fluc_infected	32.952	53.9927	0.7124	0.0001	0.000929466	yes	Fluc_uninfected vs Fluc_infected
GK5	chr3:141876368-141944449	Fluc_uninfected	Fluc_infected	1.99345	3.33077	0.740591	0.0001	0.000929466	yes	Fluc_uninfected vs Fluc_infected
GRPR	chrX:16141423-16171641	Fluc_uninfected	Fluc_infected	6.06655	10.2236	0.752952	0.0001	0.000929466	yes	Fluc_uninfected vs Fluc_infected
GSTM3	chr1:110276553-110283660	Fluc_uninfected	Fluc_infected	2.50365	1.43778	-0.800195	0.0001	0.000929466	yes	Fluc_uninfected vs Fluc_infected
GTPBP10	chr7:89975978-90020769	Fluc_uninfected	Fluc_infected	3.28698	5.38819	0.713038	0.0001	0.000929466	yes	Fluc_uninfected vs Fluc_infected
HHEX	chr10:94449680-94455408	Fluc_uninfected	Fluc_infected	2.41316	4.56797	0.920628	0.0001	0.000929466	yes	Fluc_uninfected vs Fluc_infected
HIPK3	chr11:33279167-33375939	Fluc_uninfected	Fluc_infected	6.70125	10.9642	0.710305	0.0001	0.000929466	yes	Fluc_uninfected vs Fluc_infected
HLTF	chr3:148747903-148820610	Fluc_uninfected	Fluc_infected	11.4156	19.2142	0.751161	0.0001	0.000929466	yes	Fluc_uninfected vs Fluc_infected
INO80D	chr2:206858444-206950906	Fluc_uninfected	Fluc_infected	0.826255	1.40958	0.770605	0.0001	0.000929466	yes	Fluc_uninfected vs Fluc_infected
INTS12	chr4:106603784-106629881	Fluc_uninfected	Fluc_infected	10.0383	17.0549	0.764669	0.0001	0.000929466	yes	Fluc_uninfected vs Fluc_infected
KAT6A	chr8:41786996-41909505	Fluc_uninfected	Fluc_infected	10.0353	16.0093	0.673835	0.0001	0.000929466	yes	Fluc_uninfected vs Fluc_infected
KAT6B	chr10:76586170-76792380	Fluc_uninfected	Fluc_infected	4.17963	6.73152	0.687557	0.0001	0.000929466	yes	Fluc_uninfected vs Fluc_infected
KIAA1407	chr3:113682983-113775460	Fluc_uninfected	Fluc_infected	0.182184	0.425847	1.22494	0.0001	0.000929466	yes	Fluc_uninfected vs Fluc_infected
LARP4B	chr10:852853-977645	Fluc_uninfected	Fluc_infected	6.52681	10.3422	0.66409	0.0001	0.000929466	yes	Fluc_uninfected vs Fluc_infected
LEPREL4	chr17:39958204-39968451	Fluc_uninfected	Fluc_infected	23.248	13.7849	-0.754017	0.0001	0.000929466	yes	Fluc_uninfected vs Fluc_infected
LIMA1	chr12:50569562-50677353	Fluc_uninfected	Fluc_infected	44.93	72.4023	0.688358	0.0001	0.000929466	yes	Fluc_uninfected vs Fluc_infected
LOC344595	chr3:106959538-107045811	Fluc_uninfected	Fluc_infected	1.52987	2.80547	0.874834	0.0001	0.000929466	yes	Fluc_uninfected vs Fluc_infected
MAP4K5	chr14:50885210-50999376	Fluc_uninfected	Fluc_infected	13.971	21.8067	0.642341	0.0001	0.000929466	yes	Fluc_uninfected vs Fluc_infected
MDM2	chr12:69201970-69239320	Fluc_uninfected	Fluc_infected	17.4713	29.0724	0.734667	0.0001	0.000929466	yes	Fluc_uninfected vs Fluc_infected
MEX3C	chr18:48700919-48724051	Fluc_uninfected	Fluc_infected	11.4466	18.8433	0.71913	0.0001	0.000929466	yes	Fluc_uninfected vs Fluc_infected
MGST1	chr12:16500075-16530123	Fluc_uninfected	Fluc_infected	4.59728	9.05523	0.977971	0.0001	0.000929466	yes	Fluc_uninfected vs Fluc_infected
MIA3	chr1:222791443-222841351	Fluc_uninfected	Fluc_infected	6.77348	10.659	0.654107	0.0001	0.000929466	yes	Fluc_uninfected vs Fluc_infected
MSL2	chr3:135867759-135914688	Fluc_uninfected	Fluc_infected	6.90397	11.3308	0.714751	0.0001	0.000929466	yes	Fluc_uninfected vs Fluc_infected
MTDH	chr8:98656406-98742488	Fluc_uninfected	Fluc_infected	24.5974	38.8368	0.658919	0.0001	0.000929466	yes	Fluc_uninfected vs Fluc_infected
MYOF	chr10:95066185-95242074	Fluc_uninfected	Fluc_infected	29.6273	46.954	0.66432	0.0001	0.000929466	yes	Fluc_uninfected vs Fluc_infected
[truncated: 4,048 more rows]

## Sheet: Tab 2
© 2000-2015 QIAGEN. All rights reserved.
Upstream Regulator	Exp Log Ratio	Molecule Type	Predicted Activation State	Activation z-score	Notes	p-value of overlap	Target molecules in dataset	Mechanistic Network
Cg		complex	Activated	3.431	bias	4.52E-13	CCL2,CDH2,CEP170,CXCL8,ELK3,EMP1,ESM1,FST,HAS2,HMGA2,MMP2,PHLDA1,PMAIP1,PODXL,PPAP2B,PTGS2,PTX3,RGS20,RGS4,STC1,TFPI2,TM4SF1,TMEM158,VEGFC	68 (7)
TNF		cytokine	Activated	5.593	bias	4.48E-10	ALDH1A3,APLN,APOE,ATP2B1,BCL2A1,BIRC2,BTG3,CCL2,CCND1,CDH2,CXCL1,CXCL2,CXCL3,CXCL8,DUSP10,FST,GPR176,H19,HDAC9,ICAM1,IFIT3,INHBA,KRT34,MMP2,MMP3,NEDD9,NFKBIA,PMAIP1,PPP1R15A,PSMB9,PTGS2,PTPN12,PTX3,RBPMS,RFTN1,RGS14,RGS20,RND3,SDC4,SEMA3C,SERPINB2,SERPINB8,SOX9,TM4SF1,TNFAIP3,TNFRSF11B,VEGFC,ZNF267	80 (13)
ERBB2		kinase	Activated	2.074	bias	7.89E-09	ANGPTL4,ASPM,BRIP1,CCND1,CDH2,CEBPB,CENPE,CXCL8,ELK3,FSTL3,ID1,IL6ST,ITGA2,MFAP2,MYBL1,MYO10,NDC80,NEDD9,PRIM1,PTGS2,RAD51AP1,RHOD,SPAG4,THBS1,TOP2A,VEGFC	70 (7)
IL1A		cytokine	Activated	3.569	bias	9.06E-09	ALDH1A3,BIRC2,CCL2,CXCL1,CXCL2,CXCL3,CXCL8,FGF2,ICAM1,KITLG,LOX,MT2A,NFKBIA,PTGS2,PTX3,TNFAIP3,TNFRSF11B	61 (11)
TGFB1		growth factor		1.070	bias	7.23E-08	ACTA2,ANGPTL4,ASPM,BRIP1,CCL2,CDH2,CENPE,CXCL8,DOCK4,ELK3,FGF2,FSTL3,HAS2,ID1,ITGA2,ITGA6,MAPK1,MFAP2,MMP2,MMP3,MYBL1,MYO10,NDC80,NEDD9,NFKBIA,PRIM1,PTGS2,RAD51AP1,RHOD,SEMA3A,SPAG4,THBS1,TOP2A,TWIST2	91 (13)
ERK1/2		group	Activated	2.039	bias	4.95E-07	BIRC2,CCL2,CCND1,CEBPB,CXCL3,CXCL8,FGF2,H19,ICAM1,ID1,MMP2,MMP3,PFKFB4,PSMB9,PTGS2,SKIL,SOX9,SPRY4	84 (10)
CD24		other	Activated	3.464	bias	2.21E-06	ASPM,ATP13A3,CXCL8,DEPDC1,DIAPH2,HMMR,ICAM1,JMJD1C,KIF18A,PPP1R15A,RASA1,SLC30A1,SMC4,TFPI,THBS1,TOP2A
PTGER1		g-protein coupled receptor				2.68E-06	ANGPTL4,CXCL8,ICAM1,VEGFC
TREM1		transmembrane receptor	Activated	3.258	bias	5.56E-06	CXCL1,CXCL2,CXCL3,CXCL8,ETS2,FNDC3A,GREM1,IFIT2,INHBA,MT1E,MT1F,MT1M,NT5E,PHLDA1,PPAP2B,PTGS2,SERPINB2,TFPI2,THBS1,TMEM158,WBP5	48 (6)
SRC		kinase		1.425	bias	8.52E-06	CCND1,CXCL8,FMN2,ID1,MMP2,SLC4A7,VEGFC	81 (13)
COL18A1		other		-1.772	bias	1.18E-05	ANTXR1,CCL2,CCND1,DDIT4,FGF2,ICAM1,ID1,MAPK1,MAPK8,MMP2,PTGS2,THBS1	65 (9)
UPF2	0.702	other		-1.510	bias	1.41E-05	CAMK2N1,CLU,DSP,KHDRBS3,PTGS2,TNFAIP3,TNFRSF11B,TSPAN13
IL17A		cytokine	Activated	2.669	bias	1.50E-05	ACTA2,BCL2A1,CCL2,CXCL1,CXCL2,CXCL3,CXCL8,ICAM1,MMP3,PTGS2	86 (12)
KLF6		transcription regulator		1.024		1.75E-05	CCL2,CDH2,CXCL2,CXCL8,NFKBIA,PMAIP1,TFPI2	34 (5)
ESR1		ligand-dependent nuclear receptor		-0.522		1.88E-05	ASPM,CASC5,CCL2,CCND1,CEBPB,CXCL3,CXCL8,DDIT4,ENY2,FST,HSPA13,ID1,ITGA6,KLHL24,MALL,MAP1B,MINOS1,MND1,PLXNA2,PTGS2,PTTG1,PTX3,SLC7A11,SMAD6,SMC4,TM4SF1,TNFAIP3,TNFRSF11B,UBL3,UQCR10,ZNF141	74 (11)
FAS		transmembrane receptor		0.501		2.00E-05	BCL2A1,CCL2,CEBPD,CXCL1,CXCL8,ICAM1,NFKBIA,PPP1R15A,TNFAIP3	45 (11)
NFkB (complex)		complex	Activated	3.449	bias	2.24E-05	BCL2A1,BIRC2,CCL2,CCND1,CEBPB,CLU,CXCL1,CXCL2,CXCL3,CXCL8,HAS2,ICAM1,MMP2,MMP3,NFKBIA,PSMB9,PTGS2,RFTN1,SDC4,SERPINB2,TFPI2,TNFAIP3,VEGFC	79 (8)
DICER1	0.632	enzyme				2.52E-05	ANGPTL4,CPEB2,CXCL8,GNG2,ICAM1,KRTAP2-3/KRTAP2-4,PELI2,RFTN1,S1PR1,THBS1,TM4SF1
FOXL2		transcription regulator	Activated	2.629	bias	3.19E-05	AMH,BCL2A1,CXCL2,CXCL3,ICAM1,PPP1R15A,PTGS2,SERPINB2,SMAD6,TNFAIP3
HSPB3		other				6.63E-05	CCL2,CXCL8,ICAM1
HSPB6		other				6.63E-05	CCL2,CXCL8,ICAM1
HSPB8		kinase				6.63E-05	CCL2,CXCL8,ICAM1	53 (6)
PPRC1		transcription regulator	Activated	2.359	bias	6.71E-05	CXCL8,DDIT4,ESM1,GNG11,KRT34,PHLDA1,PTGS2,RND3,TM6SF1
TP53		transcription regulator		-0.659		7.86E-05	ACTA2,AKAP12,ANXA1,APOE,CHIC1,CLU,CXCL1,CXCL8,DBP,DDIT4,FBXW7,FKBP1B,HMMR,ID1,ITGA2,JMJD1C,MAPK1,MBNL2,MMP2,MMP3,MVD,MYBL1,MYO10,NDC80,NFKBIA,NOX4,PDE4B,PMAIP1,PPP4R2,PRIM1,PTPN12,RAD54B,RB1CC1,RPS27L,SEMA3C,SGTB,SMAD6,SMC4,TMED7,TOP2A,UBE2C	50 (2)
TLR7		transmembrane receptor	Activated	3.434	bias	8.63E-05	CCL2,CPEB2,CXCL1,CXCL2,CXCL3,CXCL8,FGF2,GNG2,ICAM1,IFIT3,NFKBIA,PTX3	54 (10)
IL1B	2.368	cytokine	Activated	3.999	bias	8.75E-05	APOE,BCL2A1,CCL2,CEBPB,CXCL1,CXCL2,CXCL3,CXCL8,FGF2,ICAM1,MMP3,MT2A,NFKBIA,NMI,PTGS2,PTX3,SEMA3A,SERPINB2,SRGN,VEGFC	67 (14)
PGR		ligand-dependent nuclear receptor		1.681	bias	8.90E-05	ALDH1A3,BIRC2,CCND1,CEBPB,CPT1B,CTBS,ICAM1,ID1,ITGA6,KLF5,KLF9,NEDD9,NFKBIA,PTGS2,SERPINB8,SRSF7	58 (10)
ERK		group	Activated	2.759	bias	1.24E-04	CCL2,CCND1,CXCL8,FGF2,FST,ICAM1,ICAM3,MMP2,PTGS2,SERPINB2,SLC4A7,THBS1	96 (12)
Mek		group	Activated	2.854	bias	1.75E-04	CCND1,CXCL8,ITGA6,LYAR,NOX4,OSBPL8,PHLDA1,POLR3G,PTGS2,RND3,SPRY4,VEGFC	78 (10)
Creb		group				1.85E-04	CCND1,CEBPD,HAS2,MAPK8,MMP2,NEDD9,PTGS2,SKIL,SOX9
E2F4		transcription regulator				2.03E-04	CCND1,CENPE,ECT2,HIST1H2AC,HMMR,LPAR1,NDC80,NPAT,PPP2R2B,PRIM2,PTTG1,RAD51AP1,SMC4,SSX2IP,TOP2A,ZNF267,ZNF91
TP73		transcription regulator		-0.631	bias	2.29E-04	ACTA2,ARNTL,AUH,CCL2,CXCL1,CXCL2,DBP,FGF2,FKBP1B,PMAIP1,PPP4R2,RB1CC1,S100A2,THBS1,UBL3,VEGFC	50 (2)
PSMD10	0.445	transcription regulator	Activated	2.236	bias	2.31E-04	CCND1,CXCL1,CXCL8,ICAM1,PIK3CA
Fibrinogen		complex				2.57E-04	CXCL1,CXCL8,ICAM1
TNFSF12		cytokine		1.963	bias	2.86E-04	CCL2,CXCL8,ICAM1,MMP3	55 (8)
let-7a-5p (and other miRNAs w/seed GAGGUAG)		mature microrna		-0.865	bias	2.86E-04	ACTA2,CCND1,CDH2,HMGA2
F2		peptidase	Activated	2.200	bias	3.24E-04	CCND1,CXCL8,ICAM1,PTGS2,TFPI2	55 (10)
Akt		group		1.195	bias	3.40E-04	BCL2A1,CCND1,CEBPB,CXCL8,MMP2,PMAIP1,PTGS2,SLC4A7	64 (11)
estrogen receptor		group		-1.886		3.54E-04	AKT3,ANXA1,CCND1,CDH13,CDH4,COL13A1,CXCL1,CXCL8,DSP,FGF5,ICAM1,ICAM3,MAP1B,NCAM2,NEDD9,NT5E,PCDH18,SMAD6,VEGFC	48 (5)
IKBKE		kinase		1.477	bias	4.44E-04	BIRC2,CCND1,CXCL8,NFKBIA,PTGS2	34 (6)
F7		peptidase	Activated	2.390	bias	4.98E-04	CXCL2,CXCL8,FGF5,KLF5,RND3,SERPINB2
PRKCD		kinase		1.309	bias	5.21E-04	BIRC2,CCND1,CXCL8,ICAM1,KLF5,MMP2,NFKBIA	62 (13)
IL1		group	Activated	2.219	bias	5.95E-04	CCL2,CXCL8,MMP3,PTGS2,TNFRSF11B	80 (14)
RELA		transcription regulator	Activated	2.603	bias	6.09E-04	CCL2,CEBPB,CXCL1,CXCL2,CXCL3,CXCL8,FMN2,HAS2,ICAM1,NFKBIA,PSMB9,PTGS2,PTX3,SOX9,TFPI2	74 (8)
S100A6	-1.308	transporter		-1.633		6.19E-04	CXCL2,CXCL8,DEPDC1,INHBA,STC1,TNFAIP3
HSPB2		other				6.23E-04	CCL2,CXCL8,ICAM1
OTUD7B		peptidase				6.23E-04	ACTA2,CXCL8,ICAM1	29 (4)
NOD2		other				7.02E-04	BCL2A1,CCL2,CXCL8,TWIST2	50 (10)
EIF4E		translation regulator				7.02E-04	CCND1,CEBPB,FGF2,UBE2C
RNA polymerase II		complex				9.94E-04	CXCL2,CXCL8,ELK4,HAS2,ICAM1,ID1,MINOS1,MMP2,NFKBIA,PTGS2,RAD51AP1,RND3,RPS6
HDAC1		transcription regulator				1.18E-03	BRCA2,CCND1,CXCL8,ID1,PMAIP1,PPP2R2B,PTGS2,SERPINB2,TOP2A	24 (3)
CCL5	0.667	cytokine	Activated	2.630	bias	1.18E-03	AHR,ALCAM,CCL2,CXCL8,EMP1,MAPK1,SERPINB2
BIRC3	1.908	enzyme				1.21E-03	CCL2,CXCL1,CXCL8	34 (6)
Cdk		group				1.21E-03	CCL2,CXCL2,CXCL8
TNFRSF18		transmembrane receptor				1.21E-03	CCL2,CXCL8,ICAM1	32 (5)
XIAP	0.754	enzyme				1.21E-03	CCND1,CXCL1,CXCL8	55 (7)
TNFRSF12A	-0.353	transmembrane receptor				1.21E-03	CCL2,CXCL8,MMP3
Rb		group				1.43E-03	CCL2,DUSP10,ECT2,MMP3
TERT	-0.909	enzyme		1.000	bias	1.59E-03	CCND1,CXCL8,FGF2,MMP3,NFKBIA,SERPINB2	12 (2)
THRAP3	0.892	transcription regulator				1.64E-03	CCND1,HAS2
SENP7	0.715	peptidase				1.64E-03	BIRC2,CXCL8
SENP5	0.835	peptidase				1.64E-03	BIRC2,CXCL8
BGN		other				1.64E-03	CCL2,CXCL8
CCL21		cytokine				1.64E-03	CCL2,CXCL8	61 (11)
CARD8		other				1.64E-03	BCL2A1,BIRC2	32 (5)
PHLDA1	1.341	other				1.64E-03	ITGA2,ITGA6
CDKN2C		transcription regulator				1.64E-03	CCL2,MMP3
SENP6	0.608	peptidase				1.64E-03	BIRC2,CXCL8	32 (5)
CDC27	0.690	other				1.64E-03	CCND1,UBE2C
PARK7		enzyme				1.64E-03	CXCL8,ICAM1
EIF2AK2	0.975	kinase		1.808	bias	1.78E-03	BRIP1,CEBPD,CXCL8,MT1M,NEDD9,NFKBIA,NMI,TNFAIP3
RIPK1		kinase				2.05E-03	CCL2,CXCL1,CXCL8	32 (5)
ETV5		transcription regulator				2.58E-03	ALCAM,CCND1,CDH2,ICAM1,MMP2,NCAM2
IgG		complex		-1.338	bias	2.62E-03	CCL2,CEBPB,CEBPD,DSP,EFNA3,EMP1,FST,PPP1R15A,PTGS2,RND3,SERPINB7,TNFAIP3	60 (7)
CDK4		kinase				2.75E-03	ATP6V0E1,CASC5,CENPK,GPALPP1,KIF20B,KLHL24,LINC00467,MED30,MMP3,MYBL1,NT5E,RBMS3,SERF2
KDM5B		transcription regulator	Inhibited	-2.246	bias	2.81E-03	CCND1,ECT2,HMMR,MT1E,MT1F,MT1X,NDC80,NEDD9,SOX9,TNFSF13,TOP2A
LPAR1	1.042	g-protein coupled receptor				3.18E-03	CXCL8,KLF5,PTGS2
PDCD4		other				3.18E-03	MMP3,PTGS2,VEGFC
NFKBIA	1.269	transcription regulator				3.29E-03	BIRC2,CXCL8,ICAM1,PTGS2	34 (5)
PDGF BB		complex	Activated	3.000	bias	3.54E-03	ATP2B1,CCL2,CEBPB,CXCL8,PHLDA1,PPP1R15A,RND3,THBS1,TNFAIP3	40 (5)
TGM2		enzyme		1.443		3.63E-03	BCL2A1,CCL2,CCND1,CXCL8,ICAM3,IFIT2,IFIT3,ITGA6,MMP2,MPP6,MT2A,PHLDA1,RPF2,SEMA6B,SERPINB2,SLFN5,THBS1	43 (5)
P38 MAPK		group		1.954	bias	3.79E-03	CCL2,CEBPB,CXCL8,FST,ICAM1,INHBA,MMP2,MMP3,PTGS2,PTPN12,RASA1,RND3,TOP2A	97 (14)
PTGS2	3.825	enzyme		1.060	bias	3.82E-03	ANXA1,CCL2,CXCL8,ICAM1,ITGA6,MMP2,PTGS2	34 (5)
HMOX1		enzyme		-1.673		3.95E-03	CCL2,CXCL1,CXCL3,CXCL8,ID1,THBS1	44 (8)
INHBA	1.778	growth factor		-1.477		4.14E-03	ACTA2,CCL2,ECSCR,ETS2,SERPINB2
RABL6	-0.478	other		1.414	bias	4.18E-03	HMMR,NDC80,PMAIP1,PRIM1,RAD54B,SMAD6,TOP2A,UBE2C
NR3C1	1.026	ligand-dependent nuclear receptor		-0.500		4.35E-03	ANGPTL4,ANXA1,APOE,ARID4B,BIRC2,CCL2,CPEB4,CXCL8,DPP7,EMP1,FGD4,HSPA6,ICAM1,INHBA,MAPK1,NAV3,NFKBIA,NR3C1,NTF3,PDE4B,PPP1R15A,PTGS2,RBMS3,STK17B,STK39,TNFAIP3,TNFRSF11B
FAT1	0.353	other				4.63E-03	MMP3,PTGS2,VEGFC
STK17A	0.633	kinase				4.63E-03	CCS,MT1M,MT1X
SCD		enzyme				4.63E-03	CEBPB,CXCL3,CXCL8
SMARCA4		transcription regulator	Activated	3.297	bias	4.68E-03	AHR,ALDH1A3,ANTXR2,C6orf203,CCL2,DLX2,FAM167A,GCHFR,HMGA2,ICAM1,INHBA,KHDRBS3,LOX,LPXN,MAP1B,MAPK1,MMP2,PDE4B,PPAP2B,PSMB9,PTX3,S100A2,S100A6,SERPINB2,SERPINB7,SERPINB8,STK33,TCAF2,TSPAN13
PPARG	0.823	ligand-dependent nuclear receptor		1.698		4.77E-03	ACTA2,ANGPTL4,CCL2,CCND1,CXCL8,IGFBP6,PTGS2	41 (8)
CDKN1A		kinase		0.277		4.77E-03	CCL2,CCND1,MBNL2,MMP3,SOX9,TNFSF13,TOP2A	48 (7)
FFAR4		g-protein coupled receptor				4.79E-03	CXCL8,PTGS2
LTB4R2		g-protein coupled receptor				4.79E-03	MMP2,NOX4
DGKH	0.569	kinase				4.79E-03	CCL2,CXCL8	34 (5)
MAP3K3	0.403	kinase				4.79E-03	CXCL8,TNFAIP3	32 (5)
HS6ST1	-0.518	enzyme				4.79E-03	CXCL8,FGF2
TNFRSF25		transmembrane receptor				4.79E-03	CCL2,CXCL8	72 (12)
KCNMA1		ion channel				4.79E-03	CXCL8,MMP2
TGFB1I1	0.477	transcription regulator				4.79E-03	ID1,NOX4
LPA		other				4.79E-03	CXCL8,SERPINB2
CCNT1	0.675	transcription regulator				4.79E-03	CCND1,CXCL8
FZR1		kinase				4.79E-03	CCND1,MAP3K2
LPAR3		g-protein coupled receptor				4.79E-03	CXCL8,KLF5
HS6ST2		enzyme				4.79E-03	CXCL8,FGF2
PITX1		transcription regulator				4.79E-03	CCND1,FST	36 (5)
MECP2		transcription regulator				4.88E-03	ANXA1,APOE,MT1A,PTGS2,TFPI2
TBP		transcription regulator				4.88E-03	BDP1,ETS2,NFKBIA,PPP2R2B,TNFAIP3
TGFBR2	0.996	kinase		-1.287	bias	5.05E-03	ACTA2,ANGPTL4,AP3S1,ICAM1,MMP2,MMP3,NFIB,RBMS3
MYOC		other				5.05E-03	ANXA1,DDIT4,DIS3L2,DPP7,HHIP,MFAP2,SLC7A11,STC1
RARA		ligand-dependent nuclear receptor		0.359		5.14E-03	ASPM,CASC5,ENY2,MALL,MAP1B,MND1,NEDD9,PLXNA2,PTTG1,SLC7A11,SMC4,UBL3,ZNF141
Histone h4		group				5.31E-03	BTG3,CCND1,CXCL8,HAS2,PMAIP1,PTGS2,RPS6	34 (6)
HIF1A		transcription regulator	Activated	2.095	bias	5.70E-03	AKAP12,ANGPTL4,APOE,BIRC2,CCND1,CORO1A,CXCL8,LOX,MMP2,NOX4,PTGS2,SDC4,SOX9,SPAG4,VEGFC	39 (5)
IL6	1.386	cytokine		1.394		6.15E-03	CCL2,CCND1,CEBPD,CLU,ETS2,IL6ST,MMP2,NFKBIA,PTGS2,RASA1,THBS1	80 (13)
CDK9		kinase		1.969	bias	6.37E-03	CXCL2,CXCL8,NFKBIA,TNFAIP3	14 (2)
CCL2	2.868	cytokine		-0.111		6.37E-03	CXCL8,ICAM1,INHBA,MMP2	57 (11)
miR-486-5p (and other miRNAs w/seed CCUGUAC)		mature microrna		-1.982	bias	6.37E-03	ANKRD12,ARID4B,EMP1,FOXP1
mir-486		microrna	Inhibited	-2.000	bias	6.37E-03	ANKRD12,ARID4B,EMP1,FOXP1
FSH		complex		-0.121		6.59E-03	ACTA2,AKAP12,AKAP7,AMH,ATP2B1,FILIP1L,MMP2,MT1X,MT2A,PMAIP1,PPFIA4,PPP2R5C,PTGS2,RGS4,SMAD6,TFPI2,THBS1,TNFAIP3,TNFRSF11B,VEGFC	53 (3)
ERG		transcription regulator	Activated	3.464	bias	7.42E-03	ARHGAP24,CXCL1,DIAPH2,DIAPH3,EPB41L3,HMMR,MYO10,PHACTR2,PPAP2B,RALGPS2,RASA2,ROCK2
let-7		microrna		-1.218	bias	7.63E-03	ACTA2,CCND1,CDH2,HMGA2,PTGS2
CCND1	1.064	transcription regulator				7.65E-03	ATP6V0E1,CASC5,CENPK,GPALPP1,KIF20B,KLHL24,LINC00467,MED30,MMP3,MYBL1,NT5E,RBMS3,SERF2
ATF4		transcription regulator				7.71E-03	CEBPB,DDIT4,PTGS2,SLC38A2
FOSL1	0.820	transcription regulator				7.71E-03	CXCL8,MMP2,MMP3,SERPINB2
Jnk		group	Activated	2.038	bias	7.85E-03	CCL2,CCND1,CDH2,CXCL8,ICAM1,MMP2,MMP3,PTGS2	98 (11)
lymphotoxin-alpha1-beta2		complex				8.56E-03	CCL2,ICAM1,MMP3
Focal adhesion kinase		group				8.56E-03	CDH2,ICAM1,ICAM3
mir-146		microrna				8.56E-03	CCL2,CXCL8,FAF1
BSG	-0.528	transporter				8.56E-03	CXCL8,MMP2,MMP3	77 (12)
SYK		kinase				8.56E-03	CCL2,CCND1,CXCL8	77 (11)
LY6E		other				8.56E-03	CXCL8,IRAK2,NFKBIA
ITGB3		transmembrane receptor				8.56E-03	BIRC2,HAS2,MMP2
MIF		cytokine				8.56E-03	CXCL8,MMP2,MMP3	74 (13)
EGF		growth factor	Activated	2.552	bias	8.71E-03	CEBPB,CEBPD,CXCL8,PTGS2,SLC4A7,SPRY4,TFPI2	101 (15)
STAT5a/b		group	Activated	2.236	bias	8.75E-03	AHR,EMP1,PDE4B,RFTN1,STK17B
YBX1	0.393	transcription regulator				9.23E-03	ID1,MMP3,PIK3CA,PTGS2
SUPT16H	0.631	transcription regulator				9.23E-03	HIST1H1C,HIST1H2AC,POLR3G,TOP1
SYK/ZAP		group				9.31E-03	PTGS2,VEGFC
STK40	-0.377	kinase				9.31E-03	CXCL1,CXCL8	32 (5)
AREG		growth factor				9.31E-03	CCND1,PTGS2	56 (10)
LARP1		translation regulator				9.31E-03	RPL32,RPS6
RPSA	-0.598	translation regulator				9.31E-03	ITGA6,MMP2
SLPI		other				9.31E-03	CCND1,LOX
PYCARD	-0.738	transcription regulator				9.31E-03	CXCL8,DUSP10
mir-214		microrna				9.31E-03	ALCAM,PTGS2
PLA2G4A		enzyme				9.31E-03	CXCL8,PTGS2
MAPKAPK2		kinase				9.31E-03	CXCL8,ICAM1
LPAR2	-0.732	g-protein coupled receptor				9.31E-03	CXCL8,PTGS2
IKBKG		kinase				9.31E-03	CXCL8,ICAM1	32 (5)
RGCC		other				9.31E-03	ACTA2,CDH2
TAF4B	0.904	transcription regulator				9.31E-03	NFKBIA,TNFAIP3
RTKN		other				9.31E-03	BCL2A1,TNFAIP3	32 (5)
PRKD1		kinase				9.31E-03	MMP3,PTGS2	53 (6)
SPP1	0.844	cytokine		-0.218	bias	1.04E-02	CCS,CDH2,DSP,HAS2,MMP2,NDUFS4,SOX9
HIC1	0.453	transcription regulator		-0.378		1.04E-02	ACTA2,CCND1,FST,INHBA,SLC7A11,SOX9,SRGN
JUN		transcription regulator		1.704	bias	1.08E-02	BIRC2,CCL2,CXCL1,CXCL8,ICAM1,MMP2,NFKBIA,PTGS2,PTX3,SLC38A2
SMAD2	0.359	transcription regulator		0.243	bias	1.09E-02	ACTA2,FSTL3,HAS2,VEGFC
BMP7		growth factor		-0.508		1.09E-02	ACTA2,CCL2,CXCL8,ID1
CHUK	0.814	kinase				1.09E-02	CCND1,CXCL8,ICAM1,NFKBIA
MMP9	-0.990	peptidase				1.11E-02	CCND1,ICAM1,SDC4
BIRC2	1.549	enzyme				1.11E-02	CCL2,CXCL1,CXCL8
PTTG1	1.229	transcription regulator				1.11E-02	CCND1,CDH2,FGF2
PF4		cytokine				1.11E-02	CCL2,CXCL3,CXCL8
26s Proteasome		complex		-1.490		1.13E-02	BIRC2,CXCL8,S1PR1,SKIL,ULBP3
EGFR	0.701	kinase	Activated	2.749	bias	1.26E-02	CCND1,CEBPB,CXCL8,ICAM1,ITGA2,ITGA6,PTGS2,SOX9
Fcer1		complex		1.934	bias	1.28E-02	CCL2,CXCL8,IFIT2,INHBA
Hsp27		group				1.28E-02	CCND1,CXCL8,NOX4,PTGS2
FOS		transcription regulator		1.067	bias	1.35E-02	CCL2,CCND1,CXCL8,ICAM1,MMP3,PTGS2,SERPINB2
SIM2		transcription regulator				1.40E-02	CDH2,MMP2,MMP3
TGFA		growth factor				1.40E-02	CEBPB,CXCL8,PTGS2
PIN1	-0.764	enzyme				1.40E-02	BCL2A1,CCND1,FBXW7
HDAC3		transcription regulator				1.49E-02	CCND1,CDH2,CXCL8,PTGS2
SSRP1		other				1.49E-02	HIST1H1C,HIST1H2AC,POLR3G,TOP1
TP63		transcription regulator		0.923	bias	1.50E-02	CCND1,CDH2,CXCL8,DUSP10,FST,HMGA2,IGFBP6,ITGA2,PIK3CA,PMAIP1,PTPN12,S100A2,SERPINB2,THBS1
Cbp/p300		group				1.51E-02	PTGS2,UBE2C
C1q		complex				1.51E-02	CCL2,CXCL8
PGF	-0.779	growth factor				1.51E-02	CCL2,CXCL8
miR-31-5p (and other miRNAs w/seed GGCAAGA)		mature microrna				1.51E-02	CXCL1,CXCL8
EED	-0.473	transcription regulator				1.51E-02	PPP2R2B,PTGS2
HOXB9		transcription regulator				1.51E-02	CXCL8,FGF2
SAA1		transporter				1.51E-02	CCND1,CXCL8
PTAFR		g-protein coupled receptor				1.51E-02	CXCL8,PTGS2
IL18RAP		transmembrane receptor				1.51E-02	CXCL8,PTGS2
PLAA		other				1.51E-02	CLU,PTGS2
S100A7		other				1.51E-02	CXCL1,CXCL8
IL17F		cytokine				1.51E-02	CCL2,CXCL1
FANCC		other				1.51E-02	CDK11A,NR3C1,PTGS2,PTX3,RND3,SNX7
PI3K (complex)		complex				1.71E-02	CCND1,CXCL8,H19,PTGS2,PTPN12,RND3,SKIL
MAPK8	1.272	kinase		1.982	bias	1.72E-02	BDP1,CDH2,PTGS2,PTX3
ATM	0.560	kinase				1.72E-02	BIRC2,CLU,CXCL8,TNFAIP3
SND1		enzyme				1.72E-02	ANGPTL4,EMP1,ID1,PTGS2
TRAF2		enzyme				1.73E-02	BIRC2,CCL2,CXCL8
PKM		kinase				1.73E-02	CCND1,CDH2,MMP2
S100A8		other				1.73E-02	BIRC2,CCL2,CXCL8
AZGP1		transporter				1.73E-02	CCND1,CEBPB,DSP
FOXO1	0.868	transcription regulator	Activated	2.630	bias	1.85E-02	ASPM,BRIP1,CXCL8,DEPDC1,KIF18A,MMP3,RICTOR
HMGA1	0.564	transcription regulator		0.883		1.97E-02	CCND1,KITLG,MVD,XPA
MAPK9	0.488	kinase		0.728		1.98E-02	BDP1,CCL2,LMO7,LUC7L3,PPP1R15A,PTX3
NUPR1		transcription regulator		-0.730		1.99E-02	AKAP12,ANP32E,ASPM,ATAD5,ATP8B1,B3GAT3,C6orf203,CAMK2N1,CASC5,CEBPB,CXCL3,CXCL8,CYSTM1,HIST2H3D,IFIT2,KIF18A,MAP1LC3B2,MGLL,MT1X,NFIB,PFKFB4,PHLDA1,PPP1R15A,RAB20,RMI1,RNU11,SPIN4,ST6GALNAC6,TCAF2,TMEM158
Ifn gamma		complex				2.09E-02	ICAM1,JAK2,PMAIP1
NCOR1	0.476	transcription regulator				2.09E-02	CCND1,HAS2,PTGS2
WNT5A	0.597	cytokine				2.09E-02	CCL2,CXCL1,CXCL8
CXCR4		g-protein coupled receptor				2.09E-02	CCL2,CCND1,CXCL8
TNFRSF1A		transmembrane receptor				2.09E-02	CCL2,CXCL1,CXCL8
Pkc(s)		group		-0.140		2.15E-02	CCL2,CXCL8,FGF2,MMP2,PPP1R15A,PTGS2
NPM1	0.984	transcription regulator				2.21E-02	IL6ST,TOP1
TRIM38		other				2.21E-02	CXCL8,IFIT2
SIRT6	-0.514	enzyme				2.21E-02	CXCL8,PTGS2
NFATC3		transcription regulator				2.21E-02	DDIT4,PTGS2
BMP10		growth factor				2.21E-02	ID1,SMAD6
KLF9	1.546	transcription regulator				2.21E-02	CCND1,PMAIP1
PRTN3		peptidase				2.21E-02	CCL2,CXCL8
DUSP1	0.376	phosphatase				2.21E-02	CXCL8,PTGS2
OCLN	0.806	enzyme				2.21E-02	MMP2,MMP3
MAPK3	-0.785	kinase				2.21E-02	PTGS2,SLC4A7
MZF1		transcription regulator				2.21E-02	CDH2,FGF2
GFAP		other				2.21E-02	ITGA2,ITGA6
SF1		transcription regulator				2.21E-02	ACTA2,ICAM1
H2AFY		other		-1.000	bias	2.23E-02	ALDH1A3,BRCA2,ID1,SERPINB2
CDH1		other		-1.154		2.23E-02	BIRC2,CDH2,MMP3,SOX9
REL	0.732	transcription regulator				2.23E-02	BCL2A1,CXCL8,NFKBIA,PMAIP1
Lh		complex		0.851		2.25E-02	ACTA2,AKAP12,ATP2B1,MMP2,PDE4D,PMAIP1,PPFIA4,PPP2R5C,PTGS2,RGS4,TFPI2,THBS1,TNFAIP3,TNFRSF11B,VEGFC
SPI1		transcription regulator	Inhibited	-2.449		2.33E-02	MT1A,MT1E,MT1F,MT1X,MT2A,PSMB9
PPP2R5C	1.252	other				2.50E-02	BCL2A1,CXCL8,TNFAIP3
MBD3	-0.477	other				2.50E-02	APOE,COX6C,MEF2A
miR-155-5p (miRNAs w/seed UAAUGCU)		mature microrna		-1.980	bias	2.53E-02	CXCL1,CXCL2,CXCL3,CXCL8
AHR	1.063	ligand-dependent nuclear receptor				2.53E-02	ABCB6,CCND1,PTGS2,SERPINB2
SELPLG		other	Activated	2.000	bias	2.84E-02	BCL2A1,CCL2,CXCL2,CXCL8
JAK1	0.751	kinase				2.95E-02	CCL2,IFIT2,MMP2
ITGAV	0.924	ion channel				2.95E-02	BIRC2,HAS2,MMP2
SMAD1	0.499	transcription regulator				3.01E-02	ACTA2,CXCL2
miR-542-3p (miRNAs w/seed GUGACAG)		mature microrna				3.01E-02	PTGS2,RPS23
NOTCH3	-0.491	transcription regulator				3.01E-02	ID1,PTX3
FASN	-0.534	enzyme				3.01E-02	CXCL8,PTGS2
ELANE		peptidase				3.01E-02	CXCL8,MMP2
NRIP1	0.657	transcription regulator				3.01E-02	CCND1,SMAD6
FPR2		g-protein coupled receptor				3.01E-02	CCL2,CXCL8
Notch		group		0.000		3.17E-02	ID1,MMP2,SMAD6,SRFBP1
YAP1	0.699	transcription regulator				3.17E-02	CCND1,DIAPH3,PMAIP1,SOX9
NEUROG1		transcription regulator	Inhibited	-2.449		3.41E-02	CXCL1,DSP,GREM1,HAS2,INHBA,THBS1
Nr1h		group				3.43E-02	CXCL1,CXCL8,PTGS2
NAMPT	0.529	cytokine				3.43E-02	CXCL8,MMP3,TFPI
IKBKB		kinase				3.43E-02	CCL2,CXCL8,ICAM1
NRG1	0.940	growth factor				3.43E-02	CCND1,SLC4A7,VEGFC
MMP2	-1.280	peptidase				3.43E-02	CCND1,IL6ST,JAK2
MAPK1	1.383	kinase		0.137		3.50E-02	CCDC82,EVI5,IFIT2,IFIT3,KRT34,NMI,NT5E,PSMB9,PTGS2,SLC4A7,SPRY4,TMEM158
E2F1	-0.609	transcription regulator				3.50E-02	CCND1,DUSP10,ECT2,H19,HIST1H2AC,LACTB,NDC80,NPAT,PRIM2,SMC4,THBS1,TOP2A
IRF3		transcription regulator		1.960	bias	3.53E-02	CCL2,CXCL8,IFIT2,MMP3
KRAS	0.850	enzyme				3.76E-02	CCND1,CXCL8,NT5E,PDE4B,RPS6
E2F8	0.825	transcription regulator				3.90E-02	CCND1,ECT2
PRKCI	0.474	kinase				3.90E-02	ECT2,PTGS2
mir-515		microrna				3.90E-02	ANGPTL4,CXCL8
miR-451a (and other miRNAs w/seed AACCGUU)		mature microrna				3.90E-02	CCND1,MMP2
HEXIM1		transcription regulator				3.90E-02	ANXA1,CCND1
BCL3		transcription regulator				3.90E-02	CXCL8,ID1
IL25		cytokine				3.90E-02	CCL2,CXCL8
UXT		other		0.762	bias	3.91E-02	BRIP1,CXCL8,NFKBIA,TNFAIP3
PPARD		ligand-dependent nuclear receptor				3.96E-02	ANGPTL4,CEBPB,PTGS2
ADIPOQ		other				3.96E-02	CCL2,PTGS2,VEGFC
TNFSF10		cytokine				3.96E-02	BIRC2,CXCL8,NFKBIA
ELK1		transcription regulator				3.96E-02	SLC7A11,THBS1,TIPARP
BRAF	0.769	enzyme				3.96E-02	BIRC2,CCND1,RND3
Rsk		group				4.05E-02	CXCL8
Calmodulin		group				4.05E-02	KLF5
TGFBR		group				4.05E-02	ACTA2
FKHR		group				4.05E-02	CCND1
Erm		group				4.05E-02	ICAM1
HAS2-AS1		other				4.05E-02	HAS2
LPAR5	1.343	g-protein coupled receptor				4.05E-02	PTGS2
ADTRP	0.971	other				4.05E-02	TFPI
CALCOCO1		transcription regulator				4.05E-02	CCND1
BPI		transporter				4.05E-02	ICAM1
VRK2	0.761	kinase				4.05E-02	PTGS2
API5	0.514	other				4.05E-02	FGF2
HIST1H1D		other				4.05E-02	H19
NOX5		ion channel				4.05E-02	PTGS2
MYADM		other				4.05E-02	ICAM1
DUOX1		enzyme				4.05E-02	CXCL8
MTF1		transcription regulator				4.05E-02	MT2A
VENTX		transcription regulator				4.05E-02	CCND1
EGLN2	-0.578	enzyme				4.05E-02	CXCL8
PLAC1		other				4.05E-02	CCND1
SLC39A13		transporter				4.05E-02	MT1A
TCF7L1		transcription regulator				4.05E-02	SLC26A2
S100A14		other				4.05E-02	MMP2
APC (complex)		complex				4.05E-02	UBE2C
AFAP1L2	-0.490	other				4.05E-02	CXCL8
Mucin		group				4.05E-02	PTGS2
TFPI	2.565	other				4.05E-02	ITGA2
DAPK1		kinase				4.05E-02	CXCL8
LSM10		other				4.05E-02	HIST1H1C
BAD		other				4.05E-02	CCND1
CGB (includes others)		other				4.05E-02	MMP2
GFPT1	0.598	enzyme				4.05E-02	HAS2
MED7	1.218	transcription regulator				4.05E-02	TNFAIP3
ACVR2A		kinase				4.05E-02	ID1
SLC52A1	-0.721	other				4.05E-02	ICAM1
KSR2		kinase				4.05E-02	CXCL8
miR-671-5p (miRNAs w/seed GGAAGCC)		mature microrna				4.05E-02	BCL2L12
miR-18a-5p (and other miRNAs w/seed AAGGUGC)		mature microrna				4.05E-02	THBS1
miR-202-3p (and other miRNAs w/seed GAGGUAU)		mature microrna				4.05E-02	ARL5A
miR-616-3p (miRNAs w/seed GUCAUUG)		mature microrna				4.05E-02	TFPI2
mir-504		microrna				4.05E-02	FOXP1
CD83		transmembrane receptor				4.05E-02	PTGS2
SNIP1		other				4.05E-02	CCND1
TLE1		transcription regulator				4.05E-02	ROCK2
CALM1 (includes others)	0.562	other				4.05E-02	TNFAIP3
SIGLEC7		transmembrane receptor				4.05E-02	PTGS2
SIGLEC9		other				4.05E-02	PTGS2
LINC00570		other				4.05E-02	ROCK2
TOB2	0.414	other				4.05E-02	CCND1
HOXB13		transcription regulator				4.05E-02	CCND1
ADIPOR2		other				4.05E-02	PTGS2
TPSD1		peptidase				4.05E-02	CXCL8
PRDX1	0.634	enzyme				4.05E-02	PTGS2
SLC2A1	-0.650	transporter				4.05E-02	MMP2
ACSL4	0.893	enzyme				4.05E-02	PTGS2
PRB1/PRB2		other				4.05E-02	SERPINB2
ARNTL	1.022	transcription regulator				4.05E-02	RICTOR
PSIP1	0.867	other				4.05E-02	VEGFC
FOXD3		transcription regulator				4.05E-02	RND3
UBE2D1	0.476	enzyme				4.05E-02	PTGS2
BMX		kinase				4.05E-02	CXCL8
RBMX	0.561	other				4.05E-02	BRCA2
MAP3K10		kinase				4.05E-02	CXCL8
MED21	0.478	transcription regulator				4.05E-02	TNFAIP3
RASGRF1		other				4.05E-02	MMP3
SRRM4		other				4.05E-02	REST
CDH5		other				4.05E-02	ICAM1
SNX1		transporter				4.05E-02	AGTR1
EEF2K		kinase				4.05E-02	KLF5
VCAM1	2.887	transmembrane receptor				4.05E-02	CCND1
PELI2	1.461	other				4.05E-02	CXCL8
CAPNS1	-0.371	peptidase				4.05E-02	MMP2
CDC20		other				4.05E-02	UBE2C
BTG1	0.813	transcription regulator				4.05E-02	NR3C1
ENTPD1		enzyme				4.05E-02	CXCL8
GPBP1	0.681	transcription regulator				4.05E-02	TOP2A
ARHGDIB	0.703	enzyme				4.05E-02	PTGS2
INHBC		growth factor				4.05E-02	INHBA
CBLC		enzyme				4.05E-02	NOX4
DYRK1A	0.778	kinase				4.05E-02	CCND1
PARD6A	-1.447	other				4.05E-02	ECT2
PRC1		other				4.05E-02	PTGS2
IL1RL1		transmembrane receptor				4.05E-02	CXCL8
CDK2		kinase				4.05E-02	TNFAIP3
FXYD5	0.627	ion channel				4.05E-02	CCL2
HBB		transporter				4.05E-02	CXCL8
ALYREF	0.638	transcription regulator				4.05E-02	APOE
KRT10	-0.614	other				4.05E-02	CCND1
PRR13		other				4.05E-02	THBS1
GEMIN7	-0.450	other				4.05E-02	SNRPE
SCGB1A1		cytokine				4.05E-02	PTGS2
TNFRSF10B		transmembrane receptor				4.05E-02	CXCL8
Hdac		group		-1.600	bias	4.07E-02	CCND1,CXCL8,KLF9,MT1E,MT1F
HGF		growth factor		0.372		4.09E-02	BIRC2,CCL2,CXCL8,MMP2,PTGS2,SKIL,THBS1,VEGFC
EP300		transcription regulator		1.387		4.18E-02	CCL2,CCND1,CXCL8,PTGS2,SMAD6,UBE2C
SYVN1		transporter	Activated	2.530	bias	4.22E-02	AHR,CCND1,DPYD,IRAK2,ITGA6,PODXL,PPAP2B,SLC30A1,SLC39A10,SLC4A7
SMAD3	0.630	transcription regulator		0.140	bias	4.40E-02	DOCK4,FSTL3,HAS2,LPAR1,VEGFC
Growth hormone		group		-0.277		4.40E-02	ANGPTL4,CCND1,NEDD9,NFKBIA,PPP1R15A
STAT3		transcription regulator		0.776	bias	4.41E-02	ACTA2,CCL2,CCND1,CDH2,CXCL8,HAS2,JAK2,MMP2,PMAIP1,PTGS2
NCOR2		transcription regulator				4.52E-02	CCND1,CXCL8,PTGS2
VEGFA	-0.873	growth factor				4.52E-02	ITGA2,MMP2,ZNF124
MYD88	-0.403	other				4.52E-02	CCL2,CXCL1,CXCL8
CLDN7		other		-1.890		4.58E-02	CXCL8,MMP2,MRPL40,MT1A,MT1X,MT2A,SERPINB7
CEBPA		transcription regulator	Activated	2.789		4.61E-02	AKAP12,ANXA1,BCL2A1,CXCL8,H1FX,KLF5,MT2A,PTGS2,PTX3
Immunoglobulin		complex	Activated	2.000	bias	4.74E-02	CCL2,CXCL2,INHBA,NFKBIA
Ap1		complex				4.74E-02	CCND1,CXCL8,ITGA2,MT2A
CXCL12		cytokine	Activated	2.236		4.74E-02	ANKRD12,CCL2,CXCL8,JMJD1C,SSBP1
TAL1		transcription regulator				4.75E-02	FBXW7,FRG1,HSD17B14,MPND,MVD,SERPINB2
OSCAR		other				4.88E-02	CXCL8,ICAM1
E2F5		transcription regulator				4.88E-02	DUSP10,SERPINB2
GDF2		growth factor				4.88E-02	ID1,SMAD6
ELF1	1.136	transcription regulator				4.88E-02	BRCA2,CDK11A
RLIM	0.964	enzyme				4.88E-02	CDH2,SKIL
SKIL	1.319	transcription regulator				4.88E-02	ACTA2,SKIL
CTBP1		enzyme				4.88E-02	BRCA2,SMAD6
CLU	-1.151	other				4.88E-02	CLU,CXCL8
GABPA	0.892	transcription regulator				4.88E-02	CDK11A,OXTR
MCAM	-0.573	other				4.88E-02	ID1,MMP2
SATB1		transcription regulator		-1.982		5.06E-01	ENOSF1,MT1A,PTGS2,S1PR1

## Sheet: Tab 3
gene	locus	sample_1	sample_2	FPKM_value_Fluc_infected	FPKM_value_TRIM14_infected	log2.fold_change	p_value	q_value	significant	contrast
ABI3BP	chr3:100468178-100712334	Fluc_infected	TRIM14_infected	5.31152	9.22198	0.79595	5e-05	0.00674235	yes	Fluc_infected vs TRIM14_infected
ABLIM1	chr10:116190868-116444414	Fluc_infected	TRIM14_infected	1.02665	0.587615	-0.804996	5e-05	0.00674235	yes	Fluc_infected vs TRIM14_infected
ADAMTS1	chr21:28208605-28217728	Fluc_infected	TRIM14_infected	20.7835	38.2897	0.88152	5e-05	0.00674235	yes	Fluc_infected vs TRIM14_infected
ADAMTS16	chr5:5140442-5320412	Fluc_infected	TRIM14_infected	1.05281	1.86262	0.823092	5e-05	0.00674235	yes	Fluc_infected vs TRIM14_infected
AMPD3	chr11:10471867-10529126	Fluc_infected	TRIM14_infected	0.638575	1.42823	1.1613	5e-05	0.00674235	yes	Fluc_infected vs TRIM14_infected
ARL4C	chr2:235401685-235405693	Fluc_infected	TRIM14_infected	9.76161	16.4059	0.749025	5e-05	0.00674235	yes	Fluc_infected vs TRIM14_infected
C3orf52	chr3:111805181-111837073	Fluc_infected	TRIM14_infected	9.5947	18.1319	0.91822	5e-05	0.00674235	yes	Fluc_infected vs TRIM14_infected
CCL2	chr17:32582295-32584220	Fluc_infected	TRIM14_infected	32.4591	52.6294	0.697247	5e-05	0.00674235	yes	Fluc_infected vs TRIM14_infected
CDH18	chr5:19473154-19988353	Fluc_infected	TRIM14_infected	1.93912	0.979307	-0.985567	5e-05	0.00674235	yes	Fluc_infected vs TRIM14_infected
CDKN2B	chr9:21994789-22121093	Fluc_infected	TRIM14_infected	4.03154	6.77372	0.748619	5e-05	0.00674235	yes	Fluc_infected vs TRIM14_infected
CGA	chr6:87795215-87804865	Fluc_infected	TRIM14_infected	12.0964	5.69884	-1.08583	5e-05	0.00674235	yes	Fluc_infected vs TRIM14_infected
CITED2	chr6:139693391-139695787	Fluc_infected	TRIM14_infected	151.935	86.9373	-0.805412	5e-05	0.00674235	yes	Fluc_infected vs TRIM14_infected
CNN1	chr19:11649578-11661138	Fluc_infected	TRIM14_infected	9.73038	22.3821	1.20177	5e-05	0.00674235	yes	Fluc_infected vs TRIM14_infected
CREB5	chr7:28338939-28865511	Fluc_infected	TRIM14_infected	2.36436	5.65026	1.25687	5e-05	0.00674235	yes	Fluc_infected vs TRIM14_infected
CTHRC1	chr8:104383742-104395232	Fluc_infected	TRIM14_infected	12.3632	19.0532	0.623985	5e-05	0.00674235	yes	Fluc_infected vs TRIM14_infected
CXCR7	chr2:237478379-237490994	Fluc_infected	TRIM14_infected	0.546424	2.28891	2.06657	5e-05	0.00674235	yes	Fluc_infected vs TRIM14_infected
CYP24A1	chr20:52769987-52790516	Fluc_infected	TRIM14_infected	3.02569	6.9013	1.18961	5e-05	0.00674235	yes	Fluc_infected vs TRIM14_infected
DCLK2	chr4:150999425-151178608	Fluc_infected	TRIM14_infected	9.29156	6.09466	-0.608376	5e-05	0.00674235	yes	Fluc_infected vs TRIM14_infected
DCN	chr12:91539034-91576806	Fluc_infected	TRIM14_infected	6.33106	3.92524	-0.689666	5e-05	0.00674235	yes	Fluc_infected vs TRIM14_infected
DDIT4	chr10:74033676-74035797	Fluc_infected	TRIM14_infected	21.8337	40.5335	0.892559	5e-05	0.00674235	yes	Fluc_infected vs TRIM14_infected
DHCR7	chr11:71145456-71159477	Fluc_infected	TRIM14_infected	35.1617	51.7596	0.557822	5e-05	0.00674235	yes	Fluc_infected vs TRIM14_infected
DIO2	chr14:80663867-80921810	Fluc_infected	TRIM14_infected	2.32863	1.04832	-1.1514	5e-05	0.00674235	yes	Fluc_infected vs TRIM14_infected
DUSP10	chr1:221874763-221915516	Fluc_infected	TRIM14_infected	25.2033	39.0589	0.632036	5e-05	0.00674235	yes	Fluc_infected vs TRIM14_infected
DUSP16	chr12:12626215-12715448	Fluc_infected	TRIM14_infected	2.64265	4.18669	0.663825	5e-05	0.00674235	yes	Fluc_infected vs TRIM14_infected
EGR1	chr5:137801180-137805004	Fluc_infected	TRIM14_infected	24.8435	16.7184	-0.571436	5e-05	0.00674235	yes	Fluc_infected vs TRIM14_infected
F2RL1	chr5:76114832-76131140	Fluc_infected	TRIM14_infected	1.69533	4.89038	1.52838	5e-05	0.00674235	yes	Fluc_infected vs TRIM14_infected
FBXO32	chr8:124510126-124553493	Fluc_infected	TRIM14_infected	1.91092	7.25801	1.92531	5e-05	0.00674235	yes	Fluc_infected vs TRIM14_infected
FOS	chr14:75745480-75748937	Fluc_infected	TRIM14_infected	3.51469	1.85368	-0.923002	5e-05	0.00674235	yes	Fluc_infected vs TRIM14_infected
FOSB	chr19:45971252-45978437	Fluc_infected	TRIM14_infected	1.92501	1.00711	-0.934637	5e-05	0.00674235	yes	Fluc_infected vs TRIM14_infected
FST	chr5:52776263-52782304	Fluc_infected	TRIM14_infected	26.7508	15.3312	-0.803116	5e-05	0.00674235	yes	Fluc_infected vs TRIM14_infected
GALNT15	chr3:16216183-16271253	Fluc_infected	TRIM14_infected	0.230874	0.963327	2.06092	5e-05	0.00674235	yes	Fluc_infected vs TRIM14_infected
GDNF	chr5:37812778-37839782	Fluc_infected	TRIM14_infected	2.8059	4.89117	0.801718	5e-05	0.00674235	yes	Fluc_infected vs TRIM14_infected
GFPT2	chr5:179727699-179780315	Fluc_infected	TRIM14_infected	22.1602	35.3864	0.675221	5e-05	0.00674235	yes	Fluc_infected vs TRIM14_infected
GPR37	chr7:124385654-124406079	Fluc_infected	TRIM14_infected	1.44783	0.745532	-0.957546	5e-05	0.00674235	yes	Fluc_infected vs TRIM14_infected
HIPK2	chr7:139246315-139477693	Fluc_infected	TRIM14_infected	3.13459	4.67404	0.576394	5e-05	0.00674235	yes	Fluc_infected vs TRIM14_infected
HMGCS1	chr5:43287571-43313614	Fluc_infected	TRIM14_infected	22.1461	35.0878	0.663916	5e-05	0.00674235	yes	Fluc_infected vs TRIM14_infected
HSPA1A	chr6_qbl_hap6:3076937-3079366	Fluc_infected	TRIM14_infected	58.1956	29.9871	-0.956568	5e-05	0.00674235	yes	Fluc_infected vs TRIM14_infected
HSPA1B	chr6_qbl_hap6:3089162-3091686	Fluc_infected	TRIM14_infected	77.5685	46.0586	-0.752002	5e-05	0.00674235	yes	Fluc_infected vs TRIM14_infected
HSPA6	chr1:161494035-161496687	Fluc_infected	TRIM14_infected	6.77625	0.216795	-4.96608	5e-05	0.00674235	yes	Fluc_infected vs TRIM14_infected
ID2	chr2:8822112-8824583	Fluc_infected	TRIM14_infected	86.7299	57.8524	-0.584153	5e-05	0.00674235	yes	Fluc_infected vs TRIM14_infected
ID4	chr6:19837600-19842431	Fluc_infected	TRIM14_infected	1.0688	0.503125	-1.087	5e-05	0.00674235	yes	Fluc_infected vs TRIM14_infected
IER3	chr6_ssto_hap7:2043292-2044644	Fluc_infected	TRIM14_infected	140.441	225.868	0.685515	5e-05	0.00674235	yes	Fluc_infected vs TRIM14_infected
IFI44	chr1:79115476-79129763	Fluc_infected	TRIM14_infected	3.64245	6.48678	0.832594	5e-05	0.00674235	yes	Fluc_infected vs TRIM14_infected
IL1B	chr2:113587336-113594356	Fluc_infected	TRIM14_infected	1.07958	2.80569	1.37789	5e-05	0.00674235	yes	Fluc_infected vs TRIM14_infected
IL6R	chr1:154377668-154441926	Fluc_infected	TRIM14_infected	0.504054	0.98	0.959203	5e-05	0.00674235	yes	Fluc_infected vs TRIM14_infected
IL7R	chr5:35856976-35879705	Fluc_infected	TRIM14_infected	36.5521	21.9508	-0.735681	5e-05	0.00674235	yes	Fluc_infected vs TRIM14_infected
IL8	chr4:74606222-74609433	Fluc_infected	TRIM14_infected	46.4635	90.2053	0.957115	5e-05	0.00674235	yes	Fluc_infected vs TRIM14_infected
INHBA	chr7:41728600-41818976	Fluc_infected	TRIM14_infected	99.6744	200.249	1.0065	5e-05	0.00674235	yes	Fluc_infected vs TRIM14_infected
INSIG1	chr7:155089485-155101945	Fluc_infected	TRIM14_infected	36.7504	68.8321	0.905319	5e-05	0.00674235	yes	Fluc_infected vs TRIM14_infected
IRAK2	chr3:10206562-10285427	Fluc_infected	TRIM14_infected	3.54217	7.5678	1.09524	5e-05	0.00674235	yes	Fluc_infected vs TRIM14_infected
JAG1	chr20:10618331-10654694	Fluc_infected	TRIM14_infected	24.649	44.4152	0.849522	5e-05	0.00674235	yes	Fluc_infected vs TRIM14_infected
JARID2	chr6:15246205-15522273	Fluc_infected	TRIM14_infected	6.79841	10.2901	0.597991	5e-05	0.00674235	yes	Fluc_infected vs TRIM14_infected
KLF2	chr19:16435650-16438339	Fluc_infected	TRIM14_infected	18.3035	9.97968	-0.875052	5e-05	0.00674235	yes	Fluc_infected vs TRIM14_infected
KRT34	chr17:39533920-39538636	Fluc_infected	TRIM14_infected	7.33847	16.4936	1.16836	5e-05	0.00674235	yes	Fluc_infected vs TRIM14_infected
KRTAP2-3	chr17:39215492-39216344	Fluc_infected	TRIM14_infected	41.5522	75.0182	0.852315	5e-05	0.00674235	yes	Fluc_infected vs TRIM14_infected
LDLR	chr19:11200037-11244505	Fluc_infected	TRIM14_infected	9.8558	14.961	0.602165	5e-05	0.00674235	yes	Fluc_infected vs TRIM14_infected
LHX9	chr1:197881634-197899273	Fluc_infected	TRIM14_infected	2.61518	1.38774	-0.914172	5e-05	0.00674235	yes	Fluc_infected vs TRIM14_infected
LIPG	chr18:47088426-47119278	Fluc_infected	TRIM14_infected	0.216359	0.681191	1.65463	5e-05	0.00674235	yes	Fluc_infected vs TRIM14_infected
LMO7	chr13:76194569-76434006	Fluc_infected	TRIM14_infected	17.7165	9.37007	-0.918963	5e-05	0.00674235	yes	Fluc_infected vs TRIM14_infected
LRRC17	chr7:102453307-102715288	Fluc_infected	TRIM14_infected	2.99312	5.81176	0.957322	5e-05	0.00674235	yes	Fluc_infected vs TRIM14_infected
LURAP1L	chr9:12775011-12823059	Fluc_infected	TRIM14_infected	1.44405	3.35833	1.21763	5e-05	0.00674235	yes	Fluc_infected vs TRIM14_infected
MALL	chr2:110841446-110874143	Fluc_infected	TRIM14_infected	3.28496	1.10623	-1.57022	5e-05	0.00674235	yes	Fluc_infected vs TRIM14_infected
MAP2	chr2:210288770-210598834	Fluc_infected	TRIM14_infected	0.308593	0.127006	-1.28081	5e-05	0.00674235	yes	Fluc_infected vs TRIM14_infected
MSMO1	chr4:166248817-166264314	Fluc_infected	TRIM14_infected	31.5883	48.7853	0.627058	5e-05	0.00674235	yes	Fluc_infected vs TRIM14_infected
MXI1	chr10:111967362-112047123	Fluc_infected	TRIM14_infected	6.3358	10.4529	0.722304	5e-05	0.00674235	yes	Fluc_infected vs TRIM14_infected
NDRG1	chr8:134249413-134309547	Fluc_infected	TRIM14_infected	25.8491	48.3769	0.904205	5e-05	0.00674235	yes	Fluc_infected vs TRIM14_infected
NFATC2	chr20:50003493-50179370	Fluc_infected	TRIM14_infected	2.60924	4.07076	0.64167	5e-05	0.00674235	yes	Fluc_infected vs TRIM14_infected
NR4A1	chr12:52416615-52453291	Fluc_infected	TRIM14_infected	5.86838	3.14193	-0.901309	5e-05	0.00674235	yes	Fluc_infected vs TRIM14_infected
NR4A3	chr9:102584136-102629173	Fluc_infected	TRIM14_infected	1.04604	0.46803	-1.16027	5e-05	0.00674235	yes	Fluc_infected vs TRIM14_infected
NREP	chr5:110834021-111353003	Fluc_infected	TRIM14_infected	141.942	253.364	0.835914	5e-05	0.00674235	yes	Fluc_infected vs TRIM14_infected
NRP2	chr2:206547223-206662857	Fluc_infected	TRIM14_infected	8.59731	14.8475	0.788263	5e-05	0.00674235	yes	Fluc_infected vs TRIM14_infected
OXTR	chr3:8792094-8811300	Fluc_infected	TRIM14_infected	11.2681	6.83297	-0.721666	5e-05	0.00674235	yes	Fluc_infected vs TRIM14_infected
PAPPA	chr9:118916070-119164600	Fluc_infected	TRIM14_infected	1.55934	2.93516	0.912504	5e-05	0.00674235	yes	Fluc_infected vs TRIM14_infected
PCDH18	chr4:138440073-138453629	Fluc_infected	TRIM14_infected	1.84583	0.899966	-1.03633	5e-05	0.00674235	yes	Fluc_infected vs TRIM14_infected
PCDH7	chr4:30722029-31148423	Fluc_infected	TRIM14_infected	2.49516	1.26125	-0.984272	5e-05	0.00674235	yes	Fluc_infected vs TRIM14_infected
PDE4B	chr1:66258192-66840262	Fluc_infected	TRIM14_infected	1.5441	0.794099	-0.959375	5e-05	0.00674235	yes	Fluc_infected vs TRIM14_infected
PGM2L1	chr11:74041360-74109502	Fluc_infected	TRIM14_infected	3.22603	6.86194	1.08886	5e-05	0.00674235	yes	Fluc_infected vs TRIM14_infected
PLXNA2	chr1:208195587-208417665	Fluc_infected	TRIM14_infected	2.57688	1.68249	-0.61503	5e-05	0.00674235	yes	Fluc_infected vs TRIM14_infected
PPIF	chr10:81107219-81115089	Fluc_infected	TRIM14_infected	117.823	175.453	0.574462	5e-05	0.00674235	yes	Fluc_infected vs TRIM14_infected
PPP2R2B	chr5:145969066-146461083	Fluc_infected	TRIM14_infected	4.88259	2.89824	-0.752472	5e-05	0.00674235	yes	Fluc_infected vs TRIM14_infected
RGS4	chr1:163038395-163046592	Fluc_infected	TRIM14_infected	37.6649	24.5891	-0.615201	5e-05	0.00674235	yes	Fluc_infected vs TRIM14_infected
RORA	chr15:60780482-61521502	Fluc_infected	TRIM14_infected	1.21558	1.85601	0.610563	5e-05	0.00674235	yes	Fluc_infected vs TRIM14_infected
SERPINB2	chr18:61554938-61571124	Fluc_infected	TRIM14_infected	12.5502	35.0824	1.48303	5e-05	0.00674235	yes	Fluc_infected vs TRIM14_infected
SH2D4A	chr8:19171080-19253729	Fluc_infected	TRIM14_infected	24.3471	16.0709	-0.599296	5e-05	0.00674235	yes	Fluc_infected vs TRIM14_infected
SHROOM3	chr4:77356252-77704405	Fluc_infected	TRIM14_infected	1.70021	1.03456	-0.716696	5e-05	0.00674235	yes	Fluc_infected vs TRIM14_infected
SLC39A14	chr8:22224761-22291640	Fluc_infected	TRIM14_infected	62.3306	88.645	0.508098	5e-05	0.00674235	yes	Fluc_infected vs TRIM14_infected
SNAI1	chr20:48599512-48605420	Fluc_infected	TRIM14_infected	8.53575	14.6852	0.782777	5e-05	0.00674235	yes	Fluc_infected vs TRIM14_infected
SRPX2	chrX:99899162-99926296	Fluc_infected	TRIM14_infected	3.63961	6.15723	0.758495	5e-05	0.00674235	yes	Fluc_infected vs TRIM14_infected
SSTR1	chr14:38677203-38682268	Fluc_infected	TRIM14_infected	24.7744	13.5095	-0.874878	5e-05	0.00674235	yes	Fluc_infected vs TRIM14_infected
TCP11L2	chr12:106696580-106740792	Fluc_infected	TRIM14_infected	0.699536	1.4667	1.0681	5e-05	0.00674235	yes	Fluc_infected vs TRIM14_infected
TFRC	chr3:195776154-195809032	Fluc_infected	TRIM14_infected	73.2218	136.841	0.902152	5e-05	0.00674235	yes	Fluc_infected vs TRIM14_infected
TIMP3	chr22:32908539-33454377	Fluc_infected	TRIM14_infected	17.9399	26.8652	0.582563	5e-05	0.00674235	yes	Fluc_infected vs TRIM14_infected
TM4SF1	chr3:149086804-149095568	Fluc_infected	TRIM14_infected	50.2018	31.2699	-0.682964	5e-05	0.00674235	yes	Fluc_infected vs TRIM14_infected
TOX	chr8:59717976-60031767	Fluc_infected	TRIM14_infected	3.84582	2.06234	-0.899008	5e-05	0.00674235	yes	Fluc_infected vs TRIM14_infected
TRIB1	chr8:126442562-126450644	Fluc_infected	TRIM14_infected	6.44509	11.0802	0.781714	5e-05	0.00674235	yes	Fluc_infected vs TRIM14_infected
TRIM14	chr9:100818958-100881488	Fluc_infected	TRIM14_infected	29.2144	7179.62	7.94109	5e-05	0.00674235	yes	Fluc_infected vs TRIM14_infected
TRIM9	chr14:51441980-51562422	Fluc_infected	TRIM14_infected	0.658761	1.22164	0.890989	5e-05	0.00674235	yes	Fluc_infected vs TRIM14_infected
VCAM1	chr1:101185195-101204601	Fluc_infected	TRIM14_infected	0.935938	0.528483	-0.824555	5e-05	0.00674235	yes	Fluc_infected vs TRIM14_infected
ARHGAP28	chr18:6834431-6915712	Fluc_infected	TRIM14_infected	2.13276	3.39624	0.671215	0.0001	0.0121239	yes	Fluc_infected vs TRIM14_infected
EDN1	chr6:12290528-12297427	Fluc_infected	TRIM14_infected	5.47072	3.51141	-0.639681	0.0001	0.0121239	yes	Fluc_infected vs TRIM14_infected
FDXR	chr17:72858618-72869156	Fluc_infected	TRIM14_infected	14.0147	8.85296	-0.662712	0.0001	0.0121239	yes	Fluc_infected vs TRIM14_infected
IL1RAP	chr3:190231839-190374986	Fluc_infected	TRIM14_infected	9.01086	13.835	0.618585	0.0001	0.0121239	yes	Fluc_infected vs TRIM14_infected
KLF5	chr13:73633141-73651676	Fluc_infected	TRIM14_infected	3.18697	2.06416	-0.62663	0.0001	0.0121239	yes	Fluc_infected vs TRIM14_infected
LPAR1	chr9:113636053-113800365	Fluc_infected	TRIM14_infected	28.5161	19.3064	-0.5627	0.0001	0.0121239	yes	Fluc_infected vs TRIM14_infected
OPCML	chr11:132284874-133402403	Fluc_infected	TRIM14_infected	0.638625	1.03712	0.699542	0.0001	0.0121239	yes	Fluc_infected vs TRIM14_infected
PMEPA1	chr20:56223447-56286592	Fluc_infected	TRIM14_infected	8.43794	12.7883	0.599858	0.0001	0.0121239	yes	Fluc_infected vs TRIM14_infected
SCD	chr10:102106771-102124588	Fluc_infected	TRIM14_infected	86.1404	125.347	0.541163	0.0001	0.0121239	yes	Fluc_infected vs TRIM14_infected
SERPINE2	chr2:224839764-224904036	Fluc_infected	TRIM14_infected	233.088	161.935	-0.525461	0.0001	0.0121239	yes	Fluc_infected vs TRIM14_infected
VGLL3	chr3:86987122-87040257	Fluc_infected	TRIM14_infected	22.332	15.4276	-0.533603	0.0001	0.0121239	yes	Fluc_infected vs TRIM14_infected
BHLHE40	chr3:5021096-5026865	Fluc_infected	TRIM14_infected	23.141	33.8219	0.547506	0.00015	0.0169423	yes	Fluc_infected vs TRIM14_infected
CYFIP2	chr5:156693090-156822606	Fluc_infected	TRIM14_infected	1.41561	0.870926	-0.700805	0.00015	0.0169423	yes	Fluc_infected vs TRIM14_infected
H19	chr11:2016405-2019065	Fluc_infected	TRIM14_infected	2.12258	1.06815	-0.990711	0.00015	0.0169423	yes	Fluc_infected vs TRIM14_infected
IFIT3	chr10:91087601-91100725	Fluc_infected	TRIM14_infected	16.4832	23.6018	0.517904	0.00015	0.0169423	yes	Fluc_infected vs TRIM14_infected
OLR1	chr12:10310898-10324790	Fluc_infected	TRIM14_infected	0.789754	0.345762	-1.19162	0.00015	0.0169423	yes	Fluc_infected vs TRIM14_infected
PIDD	chr11:799178-805250	Fluc_infected	TRIM14_infected	6.80444	4.35819	-0.642749	0.00015	0.0169423	yes	Fluc_infected vs TRIM14_infected
THSD1	chr13:52951302-52980629	Fluc_infected	TRIM14_infected	6.35623	4.28789	-0.567904	0.00015	0.0169423	yes	Fluc_infected vs TRIM14_infected
TMEM173	chr5:138855112-138862343	Fluc_infected	TRIM14_infected	11.5769	7.47856	-0.630413	0.00015	0.0169423	yes	Fluc_infected vs TRIM14_infected
ACVR2B	chr3:38492517-38534633	Fluc_infected	TRIM14_infected	1.07024	1.66058	0.633755	0.0002	0.0214878	yes	Fluc_infected vs TRIM14_infected
ARAP2	chr4:36067619-36245979	Fluc_infected	TRIM14_infected	0.535759	0.323473	-0.727938	0.0002	0.0214878	yes	Fluc_infected vs TRIM14_infected
CEBPD	chr8:48649475-48650726	Fluc_infected	TRIM14_infected	13.9865	8.06324	-0.794603	0.0002	0.0214878	yes	Fluc_infected vs TRIM14_infected
CHRDL1	chrX:109917083-110039286	Fluc_infected	TRIM14_infected	1.83132	1.14749	-0.674406	0.0002	0.0214878	yes	Fluc_infected vs TRIM14_infected
GRAMD3	chr5:125695787-125829853	Fluc_infected	TRIM14_infected	5.7776	3.77113	-0.615474	0.0002	0.0214878	yes	Fluc_infected vs TRIM14_infected
TLR4	chr9:120466452-120479769	Fluc_infected	TRIM14_infected	0.514639	0.283035	-0.862583	0.0002	0.0214878	yes	Fluc_infected vs TRIM14_infected
ARHGAP29	chr1:94634462-94703307	Fluc_infected	TRIM14_infected	24.7617	17.5194	-0.499159	0.00025	0.0256105	yes	Fluc_infected vs TRIM14_infected
CHRM2	chr7:136553398-136849088	Fluc_infected	TRIM14_infected	1.8399	1.06356	-0.79072	0.00025	0.0256105	yes	Fluc_infected vs TRIM14_infected
KCNG1	chr20:49620192-49639675	Fluc_infected	TRIM14_infected	21.6112	31.7411	0.554571	0.00025	0.0256105	yes	Fluc_infected vs TRIM14_infected
NQO1	chr16:69743303-69760533	Fluc_infected	TRIM14_infected	38.7449	27.3031	-0.504943	0.00025	0.0256105	yes	Fluc_infected vs TRIM14_infected
RNF144A	chr2:7052406-7184309	Fluc_infected	TRIM14_infected	1.57422	2.41525	0.617533	0.00025	0.0256105	yes	Fluc_infected vs TRIM14_infected
SEMA7A	chr15:74701629-74726299	Fluc_infected	TRIM14_infected	35.0019	50.4548	0.527558	0.00025	0.0256105	yes	Fluc_infected vs TRIM14_infected
ATP8B1	chr18:55297533-55470327	Fluc_infected	TRIM14_infected	24.417	17.4823	-0.481992	0.0003	0.0300341	yes	Fluc_infected vs TRIM14_infected
PFKFB4	chr3:48555116-48594227	Fluc_infected	TRIM14_infected	6.13842	9.06612	0.562619	0.0003	0.0300341	yes	Fluc_infected vs TRIM14_infected
TRIM22	chr11:5710816-5732093	Fluc_infected	TRIM14_infected	1.37728	0.805933	-0.773091	0.0003	0.0300341	yes	Fluc_infected vs TRIM14_infected
HDAC9	chr7:18126571-19036992	Fluc_infected	TRIM14_infected	2.51382	3.73459	0.571071	0.00035	0.0342611	yes	Fluc_infected vs TRIM14_infected
RCAN1	chr21:35888783-35987382	Fluc_infected	TRIM14_infected	72.3353	103.796	0.520975	0.00035	0.0342611	yes	Fluc_infected vs TRIM14_infected
RPS15A	chr16:18794276-18801656	Fluc_infected	TRIM14_infected	3104.83	4399.49	0.502825	0.00035	0.0342611	yes	Fluc_infected vs TRIM14_infected
STEAP1	chr7:89783688-89794141	Fluc_infected	TRIM14_infected	2.34389	4.15864	0.827203	0.0004	0.0383043	yes	Fluc_infected vs TRIM14_infected
SYTL5	chrX:37865834-37988073	Fluc_infected	TRIM14_infected	0.677919	0.393034	-0.786457	0.0004	0.0383043	yes	Fluc_infected vs TRIM14_infected
WIPI1	chr17:66417421-66453653	Fluc_infected	TRIM14_infected	5.15641	7.57193	0.554294	0.0004	0.0383043	yes	Fluc_infected vs TRIM14_infected
CCDC85B	chr11:65657874-65659106	Fluc_infected	TRIM14_infected	67.6844	47.1224	-0.522411	0.0005	0.0458854	yes	Fluc_infected vs TRIM14_infected
CLMP	chr11:122943032-123066007	Fluc_infected	TRIM14_infected	16.1855	22.8688	0.498682	0.0005	0.0458854	yes	Fluc_infected vs TRIM14_infected
SLC17A5	chr6:74303101-74363737	Fluc_infected	TRIM14_infected	1.72055	2.66133	0.62928	0.0005	0.0458854	yes	Fluc_infected vs TRIM14_infected
SYT14	chr1:210111518-210337633	Fluc_infected	TRIM14_infected	3.71719	5.31159	0.514929	0.0005	0.0458854	yes	Fluc_infected vs TRIM14_infected
VEGFA	chr6:43737945-43754223	Fluc_infected	TRIM14_infected	15.6838	22.0594	0.492122	0.0005	0.0458854	yes	Fluc_infected vs TRIM14_infected
VSTM4	chr10:50222332-50323559	Fluc_infected	TRIM14_infected	2.2782	3.34358	0.553498	0.0005	0.0458854	yes	Fluc_infected vs TRIM14_infected
DNER	chr2:230222344-230579286	Fluc_infected	TRIM14_infected	0.989803	1.64332	0.731399	0.00055	0.0491098	yes	Fluc_infected vs TRIM14_infected
ELFN2	chr22:37763999-37823505	Fluc_infected	TRIM14_infected	3.51089	2.37666	-0.562899	0.00055	0.0491098	yes	Fluc_infected vs TRIM14_infected
LRRC15	chr3:194075975-194090472	Fluc_infected	TRIM14_infected	0.657418	1.06935	0.701846	0.00055	0.0491098	yes	Fluc_infected vs TRIM14_infected
ZNF697	chr1:120161999-120190390	Fluc_infected	TRIM14_infected	8.27778	11.7984	0.511275	0.00055	0.0491098	yes	Fluc_infected vs TRIM14_infected
C5	chr9:123714613-123812554	Fluc_infected	TRIM14_infected	0.39451	0.221359	-0.83367	0.0006	0.0518235	no	Fluc_infected vs TRIM14_infected
CDK6	chr7:92234234-92465941	Fluc_infected	TRIM14_infected	16.7243	23.5284	0.492456	0.0006	0.0518235	no	Fluc_infected vs TRIM14_infected
MT1X	chr16:56716381-56718108	Fluc_infected	TRIM14_infected	1772.64	2481.7	0.485427	0.0006	0.0518235	no	Fluc_infected vs TRIM14_infected
SCG2	chr2:224461657-224467217	Fluc_infected	TRIM14_infected	24.81	17.9815	-0.464411	0.0006	0.0518235	no	Fluc_infected vs TRIM14_infected
TNFSF18	chr1:173010359-173020103	Fluc_infected	TRIM14_infected	0.439017	0	#NAME?	0.0006	0.0518235	no	Fluc_infected vs TRIM14_infected
LCOR	chr10:98592016-98724198	Fluc_infected	TRIM14_infected	5.5799	7.76791	0.477289	0.00065	0.0550625	no	Fluc_infected vs TRIM14_infected
LINC00707	chr10:6821559-6884868	Fluc_infected	TRIM14_infected	9.60951	6.72445	-0.515047	0.00065	0.0550625	no	Fluc_infected vs TRIM14_infected
YOD1	chr1:207217193-207226325	Fluc_infected	TRIM14_infected	4.01843	5.59497	0.477497	0.00065	0.0550625	no	Fluc_infected vs TRIM14_infected
ATXN1	chr6:16299342-16761721	Fluc_infected	TRIM14_infected	4.92884	6.99887	0.505873	0.0007	0.0571019	no	Fluc_infected vs TRIM14_infected
CALB2	chr16:71392615-71424342	Fluc_infected	TRIM14_infected	1.6551	2.95602	0.83674	0.0007	0.0571019	no	Fluc_infected vs TRIM14_infected
E2F2	chr1:23832919-23857712	Fluc_infected	TRIM14_infected	2.70485	1.78595	-0.598859	0.0007	0.0571019	no	Fluc_infected vs TRIM14_infected
GREM2	chr1:240652872-240775462	Fluc_infected	TRIM14_infected	0.332643	0.138157	-1.26767	0.0007	0.0571019	no	Fluc_infected vs TRIM14_infected
SQLE	chr8:126010719-126034525	Fluc_infected	TRIM14_infected	30.8643	43.1224	0.482496	0.0007	0.0571019	no	Fluc_infected vs TRIM14_infected
TBC1D2	chr9:100961279-101018003	Fluc_infected	TRIM14_infected	12.8806	8.97484	-0.521246	0.0007	0.0571019	no	Fluc_infected vs TRIM14_infected
ANKRD30B	chr18:14748238-14852737	Fluc_infected	TRIM14_infected	5.40654	3.86397	-0.484622	0.00075	0.0586464	no	Fluc_infected vs TRIM14_infected
ARMCX1	chrX:100805513-100809675	Fluc_infected	TRIM14_infected	6.6965	9.77434	0.545592	0.00075	0.0586464	no	Fluc_infected vs TRIM14_infected
DKK1	chr10:54074040-54077417	Fluc_infected	TRIM14_infected	179.669	129.098	-0.476874	0.00075	0.0586464	no	Fluc_infected vs TRIM14_infected
IGFBP4	chr17:38599675-38613982	Fluc_infected	TRIM14_infected	118.574	85.6397	-0.469441	0.00075	0.0586464	no	Fluc_infected vs TRIM14_infected
NDUFAB1	chr16:23592334-23607639	Fluc_infected	TRIM14_infected	310.245	429.857	0.470449	0.00075	0.0586464	no	Fluc_infected vs TRIM14_infected
PLAGL1	chr6:144261436-144385735	Fluc_infected	TRIM14_infected	11.1216	15.5955	0.487767	0.00075	0.0586464	no	Fluc_infected vs TRIM14_infected
SPTB	chr14:65213000-65289866	Fluc_infected	TRIM14_infected	0.476417	0.27116	-0.813079	0.00075	0.0586464	no	Fluc_infected vs TRIM14_infected
DCP2	chr5:112312406-112824527	Fluc_infected	TRIM14_infected	6.88495	9.50524	0.465278	0.0008	0.0611098	no	Fluc_infected vs TRIM14_infected
INPP5D	chr2:233925035-234116549	Fluc_infected	TRIM14_infected	0.597303	0.320084	-0.900011	0.0008	0.0611098	no	Fluc_infected vs TRIM14_infected
KIAA1199	chr15:81071711-81243999	Fluc_infected	TRIM14_infected	19.3259	14.0127	-0.463803	0.0008	0.0611098	no	Fluc_infected vs TRIM14_infected
TSPAN13	chr7:16793350-16824161	Fluc_infected	TRIM14_infected	5.34869	7.84049	0.551759	0.0008	0.0611098	no	Fluc_infected vs TRIM14_infected
MGAM	chr7:141695678-141806547	Fluc_infected	TRIM14_infected	0.166983	0.316594	0.922935	0.00085	0.0638224	no	Fluc_infected vs TRIM14_infected
MME	chr3:154797435-154901518	Fluc_infected	TRIM14_infected	22.5205	30.8313	0.453158	0.00085	0.0638224	no	Fluc_infected vs TRIM14_infected
TNFRSF9	chr1:7975930-8003225	Fluc_infected	TRIM14_infected	0.820797	1.2433	0.599072	0.00085	0.0638224	no	Fluc_infected vs TRIM14_infected
ANKRD46	chr8:101521979-101572014	Fluc_infected	TRIM14_infected	3.60926	5.33583	0.564009	0.0009	0.0664441	no	Fluc_infected vs TRIM14_infected
CES3	chr16:66995131-67009052	Fluc_infected	TRIM14_infected	0.578386	0.221029	-1.38779	0.0009	0.0664441	no	Fluc_infected vs TRIM14_infected
EBF1	chr5:158122922-158526788	Fluc_infected	TRIM14_infected	2.46173	3.52088	0.516263	0.0009	0.0664441	no	Fluc_infected vs TRIM14_infected
ERRFI1	chr1:8071778-8086393	Fluc_infected	TRIM14_infected	20.6713	15.0396	-0.458862	0.00095	0.0693605	no	Fluc_infected vs TRIM14_infected
LPIN1	chr2:11817704-11967533	Fluc_infected	TRIM14_infected	7.38304	10.3925	0.493256	0.00095	0.0693605	no	Fluc_infected vs TRIM14_infected
LRIG1	chr3:66119284-66550845	Fluc_infected	TRIM14_infected	6.51008	9.97883	0.616194	0.001	0.0726099	no	Fluc_infected vs TRIM14_infected
BTBD11	chr12:107712196-108053419	Fluc_infected	TRIM14_infected	0.318194	0.568334	0.836832	0.00105	0.0758238	no	Fluc_infected vs TRIM14_infected
TNFRSF14	chr1:2487207-2495267	Fluc_infected	TRIM14_infected	1.12063	0.380271	-1.55921	0.0011	0.0790027	no	Fluc_infected vs TRIM14_infected
AMIGO2	chr12:47469489-47473734	Fluc_infected	TRIM14_infected	27.3406	20.0845	-0.444968	0.00115	0.0817056	no	Fluc_infected vs TRIM14_infected
RASEF	chr9:85594499-85678043	Fluc_infected	TRIM14_infected	0.451813	0.739831	0.711469	0.00115	0.0817056	no	Fluc_infected vs TRIM14_infected
MT1E	chr16:56659584-56661024	Fluc_infected	TRIM14_infected	395.231	553.211	0.485132	0.0012	0.0848021	no	Fluc_infected vs TRIM14_infected
ANGPTL4	chr19:8429010-8439257	Fluc_infected	TRIM14_infected	1.63184	0.714608	-1.19127	0.00125	0.0878657	no	Fluc_infected vs TRIM14_infected
CACNG4	chr17:64960979-65029518	Fluc_infected	TRIM14_infected	5.08156	3.49878	-0.538422	0.0013	0.089013	no	Fluc_infected vs TRIM14_infected
CDKN1A	chr6:36644236-36655116	Fluc_infected	TRIM14_infected	61.3954	45.4896	-0.432594	0.0013	0.089013	no	Fluc_infected vs TRIM14_infected
CLCA2	chr1:86889768-86922240	Fluc_infected	TRIM14_infected	0.40448	0.21224	-0.930371	0.0013	0.089013	no	Fluc_infected vs TRIM14_infected
GDF15	chr19:18496967-18499986	Fluc_infected	TRIM14_infected	6.48432	3.77482	-0.780548	0.0013	0.089013	no	Fluc_infected vs TRIM14_infected
MT1M	chr16:56666533-56667898	Fluc_infected	TRIM14_infected	53.2142	94.1833	0.823661	0.0013	0.089013	no	Fluc_infected vs TRIM14_infected
LYNX1	chr8:143845755-143859640	Fluc_infected	TRIM14_infected	1.10044	0.621115	-0.825146	0.00135	0.0919601	no	Fluc_infected vs TRIM14_infected
EGR3	chr8:22545173-22550815	Fluc_infected	TRIM14_infected	0.727636	0.40869	-0.832211	0.0014	0.0939137	no	Fluc_infected vs TRIM14_infected
OASL	chr12:121458094-121477045	Fluc_infected	TRIM14_infected	3.88971	5.70724	0.553128	0.0014	0.0939137	no	Fluc_infected vs TRIM14_infected
ZC3HAV1L	chr7:138710451-138720775	Fluc_infected	TRIM14_infected	4.69873	6.99729	0.574524	0.0014	0.0939137	no	Fluc_infected vs TRIM14_infected
PLEKHA7	chr11:16809206-17035963	Fluc_infected	TRIM14_infected	0.594495	0.317356	-0.905563	0.00145	0.0948601	no	Fluc_infected vs TRIM14_infected
HIST3H2BB	chr1:228645807-228646259	Fluc_infected	TRIM14_infected	0	2.33868	Inf	0.00145	0.0948602	no	Fluc_infected vs TRIM14_infected
IL11	chr19:55875749-55881831	Fluc_infected	TRIM14_infected	56.9421	77.819	0.450626	0.00145	0.0948602	no	Fluc_infected vs TRIM14_infected
MEST	chr7:130126015-130371406	Fluc_infected	TRIM14_infected	81.0167	58.0521	-0.480871	0.00145	0.0948602	no	Fluc_infected vs TRIM14_infected
ZBTB18	chr1:244214560-244220778	Fluc_infected	TRIM14_infected	33.8696	25.0221	-0.436787	0.00145	0.0948602	no	Fluc_infected vs TRIM14_infected
E2F8	chr11:19245609-19263202	Fluc_infected	TRIM14_infected	7.03852	5.09125	-0.467253	0.0015	0.0962257	no	Fluc_infected vs TRIM14_infected
FGD4	chr12:32655040-32798984	Fluc_infected	TRIM14_infected	1.62413	1.14672	-0.502151	0.0015	0.0962257	no	Fluc_infected vs TRIM14_infected
IL1RL1	chr2:102927961-102968497	Fluc_infected	TRIM14_infected	0.344072	0.0887179	-1.95541	0.0015	0.0962257	no	Fluc_infected vs TRIM14_infected
WISP1	chr8:134203281-134243932	Fluc_infected	TRIM14_infected	2.041	2.93587	0.524515	0.0015	0.0962257	no	Fluc_infected vs TRIM14_infected
MMP2	chr16:55513080-55540586	Fluc_infected	TRIM14_infected	17.4241	23.4919	0.431079	0.00155	0.097077	no	Fluc_infected vs TRIM14_infected
PRICKLE2	chr3:64053639-64211131	Fluc_infected	TRIM14_infected	2.79181	3.87599	0.473362	0.00155	0.097077	no	Fluc_infected vs TRIM14_infected
SEPW1	chr19:48281841-48287943	Fluc_infected	TRIM14_infected	77.4888	55.5534	-0.480113	0.00155	0.097077	no	Fluc_infected vs TRIM14_infected
SIVA1	chr14:105219469-105225996	Fluc_infected	TRIM14_infected	80.9175	58.0898	-0.478166	0.00155	0.097077	no	Fluc_infected vs TRIM14_infected
TRNP1	chr1:27320194-27327377	Fluc_infected	TRIM14_infected	14.5339	10.1125	-0.523274	0.00155	0.097077	no	Fluc_infected vs TRIM14_infected
LOC100132891	chr8:72753776-72987819	Fluc_infected	TRIM14_infected	2.33494	3.56601	0.610927	0.0016	0.0997358	no	Fluc_infected vs TRIM14_infected
EPHA2	chr1:16450831-16482582	Fluc_infected	TRIM14_infected	41.9683	30.8828	-0.442496	0.00165	0.101891	no	Fluc_infected vs TRIM14_infected
EPS8L2	chr11:706119-727727	Fluc_infected	TRIM14_infected	3.36953	2.20908	-0.6091	0.00165	0.101891	no	Fluc_infected vs TRIM14_infected
PROSAPIP1	chr20:3143272-3149207	Fluc_infected	TRIM14_infected	4.33088	6.14967	0.505848	0.0017	0.104007	no	Fluc_infected vs TRIM14_infected
TNFRSF10C	chr8:22941867-22974950	Fluc_infected	TRIM14_infected	1.07113	0.389449	-1.45963	0.0017	0.104007	no	Fluc_infected vs TRIM14_infected
HSPA4L	chr4:128703452-128754526	Fluc_infected	TRIM14_infected	1.73402	1.18538	-0.548775	0.00175	0.106084	no	Fluc_infected vs TRIM14_infected
LOC100302640	chr3:106828636-106959485	Fluc_infected	TRIM14_infected	0.743484	0	#NAME?	0.00175	0.106084	no	Fluc_infected vs TRIM14_infected
CCDC85A	chr2:56411257-56613309	Fluc_infected	TRIM14_infected	21.7328	16.2068	-0.423275	0.0018	0.108123	no	Fluc_infected vs TRIM14_infected
MSC	chr8:72753776-72987819	Fluc_infected	TRIM14_infected	4.88814	9.50692	0.959691	0.0018	0.108123	no	Fluc_infected vs TRIM14_infected
FOXL1	chr16:86612114-86615304	Fluc_infected	TRIM14_infected	8.26588	5.81305	-0.507872	0.00185	0.110623	no	Fluc_infected vs TRIM14_infected
EGR2	chr10:64571755-64578927	Fluc_infected	TRIM14_infected	0.652634	0.313128	-1.05952	0.00195	0.116078	no	Fluc_infected vs TRIM14_infected
FDFT1	chr8:11660189-11696818	Fluc_infected	TRIM14_infected	50.8655	68.4714	0.428814	0.00205	0.120941	no	Fluc_infected vs TRIM14_infected
ITGBL1	chr13:102104943-103054124	Fluc_infected	TRIM14_infected	18.251	12.9826	-0.4914	0.00205	0.120941	no	Fluc_infected vs TRIM14_infected
MT1G	chr16:56700652-56701977	Fluc_infected	TRIM14_infected	17.0818	50.4344	1.56195	0.0021	0.122794	no	Fluc_infected vs TRIM14_infected
RASD2	chr22:35937351-35950045	Fluc_infected	TRIM14_infected	19.8077	14.436	-0.45639	0.0021	0.122794	no	Fluc_infected vs TRIM14_infected
BDNF	chr11:27528398-27743605	Fluc_infected	TRIM14_infected	18.1878	13.4872	-0.431378	0.00215	0.124615	no	Fluc_infected vs TRIM14_infected
NRXN3	chr14:78636715-80334633	Fluc_infected	TRIM14_infected	1.88264	1.34856	-0.48134	0.00215	0.124615	no	Fluc_infected vs TRIM14_infected
GREM1	chr15:33010204-33026870	Fluc_infected	TRIM14_infected	373.782	278.571	-0.424149	0.0022	0.126404	no	Fluc_infected vs TRIM14_infected
SEC61B	chr9:101984569-101992901	Fluc_infected	TRIM14_infected	584.555	790.441	0.435319	0.0022	0.126404	no	Fluc_infected vs TRIM14_infected
C4orf26	chr4:76481257-76491103	Fluc_infected	TRIM14_infected	0.0675201	0.370378	2.45561	0.00225	0.128163	no	Fluc_infected vs TRIM14_infected
GALC	chr14:88399357-88460009	Fluc_infected	TRIM14_infected	3.6361	5.02286	0.466115	0.00225	0.128163	no	Fluc_infected vs TRIM14_infected
RALA	chr7:39663151-39747723	Fluc_infected	TRIM14_infected	58.7596	78.5887	0.419498	0.00235	0.133284	no	Fluc_infected vs TRIM14_infected
FMN2	chr1:240255184-240638489	Fluc_infected	TRIM14_infected	12.4216	9.1773	-0.436715	0.0024	0.13439	no	Fluc_infected vs TRIM14_infected
2015-03-02	chr19:8478186-8503899	Fluc_infected	TRIM14_infected	2.34241	1.25684	-0.898186	0.0024	0.13439	no	Fluc_infected vs TRIM14_infected
MYLIP	chr6:16129316-16148478	Fluc_infected	TRIM14_infected	3.10123	2.13327	-0.539775	0.0024	0.13439	no	Fluc_infected vs TRIM14_infected
FOXC2	chr16:86600856-86602537	Fluc_infected	TRIM14_infected	13.6842	9.4739	-0.530476	0.0025	0.138813	no	Fluc_infected vs TRIM14_infected
HEY1	chr8:80676244-80680098	Fluc_infected	TRIM14_infected	3.23088	4.66808	0.530901	0.0025	0.138813	no	Fluc_infected vs TRIM14_infected
HERC4	chr10:69681655-69835103	Fluc_infected	TRIM14_infected	48.2193	36.2338	-0.412275	0.00255	0.139827	no	Fluc_infected vs TRIM14_infected
PDCD4	chr10:112631552-112679124	Fluc_infected	TRIM14_infected	11.2671	16.0271	0.5084	0.00255	0.139827	no	Fluc_infected vs TRIM14_infected
SMIM10	chrX:134124967-134126503	Fluc_infected	TRIM14_infected	4.08712	2.75216	-0.57052	0.00255	0.139827	no	Fluc_infected vs TRIM14_infected
SNAI2	chr8:49830238-49833999	Fluc_infected	TRIM14_infected	50.1517	66.7034	0.411463	0.0026	0.141979	no	Fluc_infected vs TRIM14_infected
PDE4C	chr19:18318770-18359010	Fluc_infected	TRIM14_infected	0.390125	0.204893	-0.929064	0.00265	0.144114	no	Fluc_infected vs TRIM14_infected
TFPI2	chr7:93514708-93520303	Fluc_infected	TRIM14_infected	23	17.0327	-0.433326	0.0027	0.146232	no	Fluc_infected vs TRIM14_infected
NPPB	chr1:11917520-11918992	Fluc_infected	TRIM14_infected	6.16566	11.4438	0.89224	0.003	0.161159	no	Fluc_infected vs TRIM14_infected
TMEM64	chr8:91634222-91658133	Fluc_infected	TRIM14_infected	11.5944	15.475	0.416511	0.003	0.161159	no	Fluc_infected vs TRIM14_infected
LOX	chr5:121398889-121414055	Fluc_infected	TRIM14_infected	131.738	174.779	0.407857	0.00315	0.168531	no	Fluc_infected vs TRIM14_infected
SMIM3	chr5:150157507-150176298	Fluc_infected	TRIM14_infected	7.52693	10.4314	0.470803	0.0032	0.170516	no	Fluc_infected vs TRIM14_infected
ANKRD1	chr10:92671856-92681032	Fluc_infected	TRIM14_infected	9.57696	6.92047	-0.468699	0.00325	0.171795	no	Fluc_infected vs TRIM14_infected
C8orf46	chr8:67405490-67430759	Fluc_infected	TRIM14_infected	2.74107	1.9235	-0.511008	0.00325	0.171795	no	Fluc_infected vs TRIM14_infected
OTUB2	chr14:94492723-94515276	Fluc_infected	TRIM14_infected	0.466058	0.778073	0.739395	0.00335	0.176375	no	Fluc_infected vs TRIM14_infected
PRRX2	chr9:132427919-132484951	Fluc_infected	TRIM14_infected	12.7304	8.55227	-0.573898	0.0034	0.177593	no	Fluc_infected vs TRIM14_infected
RASGRP1	chr15:38780301-38857007	Fluc_infected	TRIM14_infected	1.01893	1.45555	0.51451	0.0034	0.177593	no	Fluc_infected vs TRIM14_infected
RUNX2	chr6:44794466-45518819	Fluc_infected	TRIM14_infected	12.9333	17.6636	0.449687	0.00345	0.179495	no	Fluc_infected vs TRIM14_infected
MYPN	chr10:69865873-69971773	Fluc_infected	TRIM14_infected	2.45886	1.76889	-0.475143	0.0035	0.179971	no	Fluc_infected vs TRIM14_infected
PHF7	chr3:52444526-52457657	Fluc_infected	TRIM14_infected	3.81214	2.64561	-0.526999	0.0035	0.179971	no	Fluc_infected vs TRIM14_infected
TMEM154	chr4:153547265-153601317	Fluc_infected	TRIM14_infected	3.49118	4.84278	0.47212	0.0035	0.179971	no	Fluc_infected vs TRIM14_infected
MAN2A1	chr5:109025155-109203429	Fluc_infected	TRIM14_infected	13.1162	17.3935	0.407203	0.00355	0.181132	no	Fluc_infected vs TRIM14_infected
SLC12A7	chr5:1050488-1112172	Fluc_infected	TRIM14_infected	6.97562	5.10201	-0.451255	0.00355	0.181132	no	Fluc_infected vs TRIM14_infected
STOM	chr9:124101265-124132582	Fluc_infected	TRIM14_infected	103.175	78.5649	-0.393143	0.0036	0.182977	no	Fluc_infected vs TRIM14_infected
LINC00472	chr6:72124148-72130448	Fluc_infected	TRIM14_infected	0.577989	0.314372	-0.87857	0.00375	0.189146	no	Fluc_infected vs TRIM14_infected
MYC	chr8:128748314-128753680	Fluc_infected	TRIM14_infected	60.4663	79.3474	0.392052	0.00375	0.189146	no	Fluc_infected vs TRIM14_infected
TOR4A	chr9:140172279-140177093	Fluc_infected	TRIM14_infected	7.78933	5.60612	-0.474496	0.0038	0.190939	no	Fluc_infected vs TRIM14_infected
ASNS	chr7:97481428-97501854	Fluc_infected	TRIM14_infected	16.0274	21.5066	0.424239	0.0039	0.191593	no	Fluc_infected vs TRIM14_infected
GALNT5	chr2:158114339-158167913	Fluc_infected	TRIM14_infected	2.01005	1.39064	-0.531486	0.0039	0.191593	no	Fluc_infected vs TRIM14_infected
KCNE1	chr21:35818985-35884573	Fluc_infected	TRIM14_infected	0.462153	0.247171	-0.902861	0.0039	0.191593	no	Fluc_infected vs TRIM14_infected
PTPRN	chr2:220154344-220174295	Fluc_infected	TRIM14_infected	4.38635	6.04894	0.463663	0.0039	0.191593	no	Fluc_infected vs TRIM14_infected
RNF216P1	chr7:5013615-5037800	Fluc_infected	TRIM14_infected	13.1135	17.6844	0.431433	0.0039	0.191593	no	Fluc_infected vs TRIM14_infected
SH3BP1	chr22:38035683-38052050	Fluc_infected	TRIM14_infected	11.3417	8.19623	-0.468599	0.00385	0.191593	no	Fluc_infected vs TRIM14_infected
AK4	chr1:65613231-65697828	Fluc_infected	TRIM14_infected	25.1449	32.9589	0.390404	0.00415	0.201626	no	Fluc_infected vs TRIM14_infected
HMOX1	chr22:35777059-35790207	Fluc_infected	TRIM14_infected	22.6459	16.5392	-0.45336	0.00415	0.201626	no	Fluc_infected vs TRIM14_infected
PNRC1	chr6:89790428-89794879	Fluc_infected	TRIM14_infected	9.94561	13.4698	0.437591	0.00415	0.201626	no	Fluc_infected vs TRIM14_infected
ARHGEF28	chr5:72921982-73237818	Fluc_infected	TRIM14_infected	4.22856	3.15077	-0.424464	0.0042	0.203308	no	Fluc_infected vs TRIM14_infected
KLF9	chr9:72999512-73029573	Fluc_infected	TRIM14_infected	5.31136	7.09143	0.416995	0.00425	0.204977	no	Fluc_infected vs TRIM14_infected
KLHL24	chr3:183353410-183402304	Fluc_infected	TRIM14_infected	2.34026	3.14443	0.42613	0.0043	0.206635	no	Fluc_infected vs TRIM14_infected
CRYL1	chr13:20977805-21100012	Fluc_infected	TRIM14_infected	3.88335	2.54626	-0.60892	0.00435	0.207528	no	Fluc_infected vs TRIM14_infected
SPRY4	chr5:141689991-141704620	Fluc_infected	TRIM14_infected	4.67402	3.44566	-0.439886	0.00435	0.207528	no	Fluc_infected vs TRIM14_infected
IRX5	chr16:54965110-54968395	Fluc_infected	TRIM14_infected	2.22984	1.33019	-0.745309	0.0044	0.208409	no	Fluc_infected vs TRIM14_infected
P4HA2	chr5:131528303-131563556	Fluc_infected	TRIM14_infected	58.8168	77.3948	0.396008	0.0044	0.208409	no	Fluc_infected vs TRIM14_infected
ABCC9	chr12:21950323-22089628	Fluc_infected	TRIM14_infected	1.06902	1.47072	0.460234	0.0045	0.211628	no	Fluc_infected vs TRIM14_infected
SGK223	chr8:8175257-8239257	Fluc_infected	TRIM14_infected	8.32911	6.06986	-0.456499	0.0045	0.211628	no	Fluc_infected vs TRIM14_infected
DISP1	chr1:222988430-223179337	Fluc_infected	TRIM14_infected	1.0379	1.49196	0.523548	0.00455	0.213221	no	Fluc_infected vs TRIM14_infected
DDB2	chr11:47236492-47260769	Fluc_infected	TRIM14_infected	19.3248	14.4158	-0.42281	0.00465	0.217137	no	Fluc_infected vs TRIM14_infected
GCSAM	chr3:111839687-111852152	Fluc_infected	TRIM14_infected	0.453373	0.732445	0.692021	0.0047	0.218699	no	Fluc_infected vs TRIM14_infected
SLC4A4	chr4:72053002-72437804	Fluc_infected	TRIM14_infected	0.800878	1.12067	0.484704	0.0048	0.22025	no	Fluc_infected vs TRIM14_infected
STK32B	chr4:5053526-5502725	Fluc_infected	TRIM14_infected	10.2794	7.72772	-0.411643	0.0048	0.22025	no	Fluc_infected vs TRIM14_infected
TGFB2	chr1:218517537-218617961	Fluc_infected	TRIM14_infected	19.2333	25.2317	0.391632	0.00475	0.22025	no	Fluc_infected vs TRIM14_infected
ZCCHC5	chrX:77911565-77914825	Fluc_infected	TRIM14_infected	1.13066	0.697196	-0.697534	0.0048	0.22025	no	Fluc_infected vs TRIM14_infected
SMYD3	chr1:245912641-246670644	Fluc_infected	TRIM14_infected	18.6548	24.9871	0.421642	0.00485	0.221774	no	Fluc_infected vs TRIM14_infected
N6AMT1	chr21:30244512-30257695	Fluc_infected	TRIM14_infected	11.6546	16.6495	0.51458	0.0049	0.223288	no	Fluc_infected vs TRIM14_infected
DHRS3	chr1:12627938-12677820	Fluc_infected	TRIM14_infected	1.03474	1.81771	0.812848	0.00495	0.224021	no	Fluc_infected vs TRIM14_infected
SEMA3B	chr3:50305039-50314572	Fluc_infected	TRIM14_infected	1.88911	1.15139	-0.714334	0.00495	0.224021	no	Fluc_infected vs TRIM14_infected
MAFB	chr20:39314516-39317876	Fluc_infected	TRIM14_infected	1.23516	0.751401	-0.717041	0.005	0.225512	no	Fluc_infected vs TRIM14_infected
SMIM13	chr6:11094265-11138969	Fluc_infected	TRIM14_infected	14.4797	18.95	0.388163	0.00505	0.226992	no	Fluc_infected vs TRIM14_infected
HMGCR	chr5:74632992-74657926	Fluc_infected	TRIM14_infected	32.3473	41.9373	0.374589	0.0051	0.227691	no	Fluc_infected vs TRIM14_infected
MT2A	chr16:56642477-56643409	Fluc_infected	TRIM14_infected	9175.64	12024.2	0.390058	0.0051	0.227691	no	Fluc_infected vs TRIM14_infected
PRKAB2	chr1:146626684-146644129	Fluc_infected	TRIM14_infected	6.50349	8.59189	0.40176	0.00515	0.229149	no	Fluc_infected vs TRIM14_infected
ERO1L	chr14:53108604-53162419	Fluc_infected	TRIM14_infected	34.0002	44.2988	0.381724	0.0052	0.230597	no	Fluc_infected vs TRIM14_infected
WDR37	chr10:1102775-1178237	Fluc_infected	TRIM14_infected	3.59355	4.85174	0.43309	0.00525	0.232036	no	Fluc_infected vs TRIM14_infected
PIK3IP1	chr22:31677578-31688520	Fluc_infected	TRIM14_infected	0.541641	0.955189	0.818448	0.0053	0.233465	no	Fluc_infected vs TRIM14_infected
KIAA0825	chr5:93486555-93954309	Fluc_infected	TRIM14_infected	0.806809	0.469448	-0.781262	0.00535	0.234885	no	Fluc_infected vs TRIM14_infected
NID2	chr14:52471519-52535946	Fluc_infected	TRIM14_infected	2.52313	3.44943	0.451148	0.0055	0.238303	no	Fluc_infected vs TRIM14_infected
PTGS2	chr1:186640943-186649559	Fluc_infected	TRIM14_infected	7.04199	5.30201	-0.409445	0.0055	0.238303	no	Fluc_infected vs TRIM14_infected
SCN9A	chr2:167051696-167232497	Fluc_infected	TRIM14_infected	2.52891	1.89706	-0.414746	0.00545	0.238303	no	Fluc_infected vs TRIM14_infected
SLC25A45	chr11:65142662-65150142	Fluc_infected	TRIM14_infected	1.21481	0.64008	-0.924401	0.0055	0.238303	no	Fluc_infected vs TRIM14_infected
C3	chr19:6677845-6720662	Fluc_infected	TRIM14_infected	1.50772	1.04609	-0.527368	0.00565	0.241428	no	Fluc_infected vs TRIM14_infected
GATA2	chr3:128198264-128212030	Fluc_infected	TRIM14_infected	30.1808	23.0937	-0.386129	0.00565	0.241428	no	Fluc_infected vs TRIM14_infected
IRS1	chr2:227596032-227663506	Fluc_infected	TRIM14_infected	5.03064	3.81992	-0.397201	0.0057	0.241428	no	Fluc_infected vs TRIM14_infected
KRT80	chr12:52562779-52585784	Fluc_infected	TRIM14_infected	3.47721	2.49712	-0.477666	0.0056	0.241428	no	Fluc_infected vs TRIM14_infected
PRR16	chr5:119800018-120022964	Fluc_infected	TRIM14_infected	14.99	11.1472	-0.427323	0.00565	0.241428	no	Fluc_infected vs TRIM14_infected
SEL1L3	chr4:25749048-25864610	Fluc_infected	TRIM14_infected	2.12703	1.52807	-0.477131	0.0057	0.241428	no	Fluc_infected vs TRIM14_infected
TFPI	chr2:188328957-188419219	Fluc_infected	TRIM14_infected	57.4573	83.2684	0.535277	0.0057	0.241428	no	Fluc_infected vs TRIM14_infected
FAM222A	chr12:110152186-110211292	Fluc_infected	TRIM14_infected	3.03756	2.06653	-0.555699	0.00575	0.241994	no	Fluc_infected vs TRIM14_infected
MAP3K5	chr6:136878186-137113656	Fluc_infected	TRIM14_infected	2.4599	1.8076	-0.444522	0.00575	0.241994	no	Fluc_infected vs TRIM14_infected
BACH2	chr6:90636246-91006627	Fluc_infected	TRIM14_infected	0.357214	0.523604	0.551688	0.0059	0.245184	no	Fluc_infected vs TRIM14_infected
CHAC1	chr15:41245635-41248717	Fluc_infected	TRIM14_infected	3.15754	4.79537	0.602843	0.0059	0.245184	no	Fluc_infected vs TRIM14_infected
DENND2A	chr7:140218219-140302342	Fluc_infected	TRIM14_infected	2.22023	3.09479	0.479128	0.0059	0.245184	no	Fluc_infected vs TRIM14_infected
ITGB3	chr17:45331207-45390077	Fluc_infected	TRIM14_infected	2.63031	3.5808	0.445045	0.00585	0.245184	no	Fluc_infected vs TRIM14_infected
SLC9A3R2	chr16:2076868-2089027	Fluc_infected	TRIM14_infected	15.7762	11.6465	-0.43786	0.00595	0.246487	no	Fluc_infected vs TRIM14_infected
FLOT1	chr6_ssto_hap7:2027817-2042770	Fluc_infected	TRIM14_infected	61.7931	47.5465	-0.378107	0.006	0.247009	no	Fluc_infected vs TRIM14_infected
TP53I3	chr2:24300302-24308085	Fluc_infected	TRIM14_infected	15.1786	11.2079	-0.437524	0.006	0.247009	no	Fluc_infected vs TRIM14_infected
CXCL5	chr4:74861358-74864416	Fluc_infected	TRIM14_infected	1.7041	2.4646	0.53234	0.00605	0.247526	no	Fluc_infected vs TRIM14_infected
TNC	chr9:117781853-117880536	Fluc_infected	TRIM14_infected	106.03	137.985	0.380044	0.00605	0.247526	no	Fluc_infected vs TRIM14_infected
AR	chrX:66763873-66950461	Fluc_infected	TRIM14_infected	0.711076	0.499371	-0.50989	0.00615	0.25084	no	Fluc_infected vs TRIM14_infected
CAMK2N1	chr1:20808883-20812728	Fluc_infected	TRIM14_infected	7.42496	10.0164	0.431913	0.00625	0.254135	no	Fluc_infected vs TRIM14_infected
EIF2AK3	chr2:88856258-88927094	Fluc_infected	TRIM14_infected	5.55145	7.33187	0.401318	0.00645	0.259078	no	Fluc_infected vs TRIM14_infected
LIMCH1	chr4:41362803-41702061	Fluc_infected	TRIM14_infected	0.373943	0.236037	-0.663803	0.00645	0.259078	no	Fluc_infected vs TRIM14_infected
TGFBI	chr5:135364583-135399507	Fluc_infected	TRIM14_infected	1170.92	1535.44	0.391008	0.00645	0.259078	no	Fluc_infected vs TRIM14_infected
UBN2	chr7:138916230-138992982	Fluc_infected	TRIM14_infected	1.67978	2.20814	0.394559	0.0064	0.259078	no	Fluc_infected vs TRIM14_infected
ARL4A	chr7:12726451-12730558	Fluc_infected	TRIM14_infected	5.23195	3.88666	-0.428818	0.00655	0.262298	no	Fluc_infected vs TRIM14_infected
RASSF2	chr20:4760668-4804291	Fluc_infected	TRIM14_infected	0.491503	0.317173	-0.631931	0.0066	0.263502	no	Fluc_infected vs TRIM14_infected
DRAXIN	chr1:11751780-11780336	Fluc_infected	TRIM14_infected	0.994618	0.467445	-1.08935	0.00665	0.264698	no	Fluc_infected vs TRIM14_infected
VLDLR	chr9:2535654-2654485	Fluc_infected	TRIM14_infected	1.37155	1.9447	0.503742	0.0067	0.265887	no	Fluc_infected vs TRIM14_infected
CPEB2	chr4:15004297-15071777	Fluc_infected	TRIM14_infected	1.7877	2.40858	0.43008	0.00685	0.270217	no	Fluc_infected vs TRIM14_infected
DNAJB9	chr7:108210188-108215294	Fluc_infected	TRIM14_infected	6.16892	8.2386	0.417382	0.00685	0.270217	no	Fluc_infected vs TRIM14_infected
ALDH1L2	chr12:105413561-105478341	Fluc_infected	TRIM14_infected	2.08643	2.76377	0.405601	0.007	0.275313	no	Fluc_infected vs TRIM14_infected
ARID5B	chr10:63661012-63856707	Fluc_infected	TRIM14_infected	15.7718	12.2294	-0.366987	0.00725	0.281252	no	Fluc_infected vs TRIM14_infected
ARSI	chr5:149675908-149682525	Fluc_infected	TRIM14_infected	15.197	19.9172	0.39023	0.0073	0.281252	no	Fluc_infected vs TRIM14_infected
COL5A3	chr19:10070236-10121147	Fluc_infected	TRIM14_infected	11.2365	14.6115	0.378912	0.00725	0.281252	no	Fluc_infected vs TRIM14_infected
NDUFA7	chr19:8376183-8386280	Fluc_infected	TRIM14_infected	49.4112	69.0862	0.483559	0.0073	0.281252	no	Fluc_infected vs TRIM14_infected
RPL13AP20	chr12:13028410-13029070	Fluc_infected	TRIM14_infected	2.72768	5.79033	1.08597	0.0072	0.281252	no	Fluc_infected vs TRIM14_infected
SLC19A2	chr1:169433148-169455208	Fluc_infected	TRIM14_infected	6.42974	8.54398	0.410148	0.00725	0.281252	no	Fluc_infected vs TRIM14_infected
SPARC	chr5:151040656-151066615	Fluc_infected	TRIM14_infected	461.555	599.662	0.377648	0.0073	0.281252	no	Fluc_infected vs TRIM14_infected
BDKRB2	chr14:96671134-96710666	Fluc_infected	TRIM14_infected	0.691901	1.0178	0.556821	0.00735	0.281537	no	Fluc_infected vs TRIM14_infected
KRT18	chr12:53290970-53346685	Fluc_infected	TRIM14_infected	377.015	291.95	-0.3689	0.00735	0.281537	no	Fluc_infected vs TRIM14_infected
CDH24	chr14:23516269-23526747	Fluc_infected	TRIM14_infected	11.1156	8.34114	-0.414271	0.0075	0.285627	no	Fluc_infected vs TRIM14_infected
GSTM2	chr1:110210643-110226619	Fluc_infected	TRIM14_infected	10.1188	7.28023	-0.474975	0.0075	0.285627	no	Fluc_infected vs TRIM14_infected
NACA	chr12:57106210-57119326	Fluc_infected	TRIM14_infected	1045.79	1349.19	0.367502	0.00755	0.285883	no	Fluc_infected vs TRIM14_infected
SEC61G	chr7:54819939-54826939	Fluc_infected	TRIM14_infected	589.715	774.665	0.393554	0.00755	0.285883	no	Fluc_infected vs TRIM14_infected
GBP1	chr1:89517986-89531043	Fluc_infected	TRIM14_infected	4.27885	3.1885	-0.424344	0.0076	0.286137	no	Fluc_infected vs TRIM14_infected
SDSL	chr12:113860215-113876081	Fluc_infected	TRIM14_infected	2.10402	1.1787	-0.835951	0.0076	0.286137	no	Fluc_infected vs TRIM14_infected
PGF	chr14:75408532-75422467	Fluc_infected	TRIM14_infected	2.82968	1.82412	-0.63344	0.00765	0.286387	no	Fluc_infected vs TRIM14_infected
TAF13	chr1:109606997-109618624	Fluc_infected	TRIM14_infected	163.593	216.48	0.404121	0.00765	0.286387	no	Fluc_infected vs TRIM14_infected
ETV1	chr7:13930855-14031050	Fluc_infected	TRIM14_infected	0.373691	0.244142	-0.614128	0.00775	0.288731	no	Fluc_infected vs TRIM14_infected
SCGB2B2	chr19:35084345-35085490	Fluc_infected	TRIM14_infected	0.939745	0	#NAME?	0.0078	0.288731	no	Fluc_infected vs TRIM14_infected
SYCE3	chr22:50989540-51001328	Fluc_infected	TRIM14_infected	0.715337	0	#NAME?	0.0078	0.288731	no	Fluc_infected vs TRIM14_infected
TERC	chr3:169482397-169482848	Fluc_infected	TRIM14_infected	0.791373	0	#NAME?	0.0078	0.288731	no	Fluc_infected vs TRIM14_infected
CLDN12	chr7:90032647-90045268	Fluc_infected	TRIM14_infected	15.5862	20.2673	0.378883	0.0079	0.289193	no	Fluc_infected vs TRIM14_infected
JUND	chr19:18390562-18392432	Fluc_infected	TRIM14_infected	39.8439	52.663	0.402429	0.00785	0.289193	no	Fluc_infected vs TRIM14_infected
LINC00312	chr3:8613467-8616354	Fluc_infected	TRIM14_infected	0.482499	0.77721	0.687778	0.0079	0.289193	no	Fluc_infected vs TRIM14_infected
SETD7	chr4:140427191-140477577	Fluc_infected	TRIM14_infected	21.7554	27.98	0.363021	0.0079	0.289193	no	Fluc_infected vs TRIM14_infected
KLHL21	chr1:6650783-6662929	Fluc_infected	TRIM14_infected	18.6722	24.2374	0.376341	0.00795	0.290219	no	Fluc_infected vs TRIM14_infected
FAM84B	chr8:127564682-127570711	Fluc_infected	TRIM14_infected	1.81515	1.32103	-0.458422	0.008	0.29124	no	Fluc_infected vs TRIM14_infected
KIFC2	chr8:145691737-145701718	Fluc_infected	TRIM14_infected	3.53808	2.42654	-0.54407	0.00805	0.292255	no	Fluc_infected vs TRIM14_infected
TGFBR2	chr3:30647993-30735633	Fluc_infected	TRIM14_infected	19.9699	25.6582	0.361592	0.00815	0.295075	no	Fluc_infected vs TRIM14_infected
ARHGAP23	chr17:36584719-36668628	Fluc_infected	TRIM14_infected	30.1953	23.4604	-0.364099	0.0083	0.298868	no	Fluc_infected vs TRIM14_infected
PREX1	chr20:47240792-47444420	Fluc_infected	TRIM14_infected	4.6498	3.51857	-0.402181	0.0083	0.298868	no	Fluc_infected vs TRIM14_infected
ALS2CL	chr3:46710484-46735194	Fluc_infected	TRIM14_infected	0.44927	0.251429	-0.837428	0.00835	0.299039	no	Fluc_infected vs TRIM14_infected
PPP1R3B	chr8:8993763-9009152	Fluc_infected	TRIM14_infected	2.0388	2.74003	0.426475	0.00835	0.299039	no	Fluc_infected vs TRIM14_infected
CHST11	chr12:104850691-105155792	Fluc_infected	TRIM14_infected	4.14113	5.45225	0.396829	0.0084	0.299208	no	Fluc_infected vs TRIM14_infected
PHLDA1	chr12:76419226-76425556	Fluc_infected	TRIM14_infected	27.2207	21.0924	-0.367979	0.0084	0.299208	no	Fluc_infected vs TRIM14_infected
TM7SF2	chr11:64879340-64883707	Fluc_infected	TRIM14_infected	2.41216	1.41712	-0.767358	0.00855	0.303732	no	Fluc_infected vs TRIM14_infected
ABCD1	chrX:152990322-153010216	Fluc_infected	TRIM14_infected	2.54516	1.73919	-0.549342	0.0086	0.303874	no	Fluc_infected vs TRIM14_infected
PABPC1L	chr20:43538702-43567962	Fluc_infected	TRIM14_infected	7.32514	5.38299	-0.444449	0.0086	0.303874	no	Fluc_infected vs TRIM14_infected
ARC	chr8:143692404-143695833	Fluc_infected	TRIM14_infected	1.50091	0.911646	-0.719296	0.0087	0.304155	no	Fluc_infected vs TRIM14_infected
BCAM	chr19:45312315-45324678	Fluc_infected	TRIM14_infected	17.8023	13.447	-0.40477	0.0087	0.304155	no	Fluc_infected vs TRIM14_infected
HIST1H2BI	chr6:26273203-26273640	Fluc_infected	TRIM14_infected	1.79121	0	#NAME?	0.00865	0.304155	no	Fluc_infected vs TRIM14_infected
PRDM8	chr4:81106423-81125482	Fluc_infected	TRIM14_infected	2.54028	1.74973	-0.537859	0.0087	0.304155	no	Fluc_infected vs TRIM14_infected
C3orf14	chr3:62305395-62319320	Fluc_infected	TRIM14_infected	22.9973	31.4506	0.451622	0.00885	0.30536	no	Fluc_infected vs TRIM14_infected
DTNA	chr18:32073253-32471808	Fluc_infected	TRIM14_infected	0.282685	0.652014	1.20571	0.0088	0.30536	no	Fluc_infected vs TRIM14_infected
TMEM47	chrX:34645180-34675405	Fluc_infected	TRIM14_infected	1.92937	2.60995	0.435891	0.00885	0.30536	no	Fluc_infected vs TRIM14_infected
YIF1A	chr11:66052050-66056638	Fluc_infected	TRIM14_infected	58.0395	75.5555	0.380502	0.00885	0.30536	no	Fluc_infected vs TRIM14_infected
ZNF469	chr16:88493878-88507165	Fluc_infected	TRIM14_infected	4.74968	6.15694	0.374383	0.00885	0.30536	no	Fluc_infected vs TRIM14_infected
PLAGL2	chr20:30780306-30795546	Fluc_infected	TRIM14_infected	12.9696	16.6622	0.36145	0.0089	0.306285	no	Fluc_infected vs TRIM14_infected
HIST1H2AG	chr6:27100816-27101314	Fluc_infected	TRIM14_infected	5.86959	13.0236	1.14979	0.00895	0.307206	no	Fluc_infected vs TRIM14_infected
TPRKB	chr2:73956956-73964517	Fluc_infected	TRIM14_infected	110.276	143.507	0.38	0.009	0.308122	no	Fluc_infected vs TRIM14_infected
LY96	chr8:74903563-74941307	Fluc_infected	TRIM14_infected	4.20281	8.29276	0.980499	0.0092	0.314155	no	Fluc_infected vs TRIM14_infected
CDC42BPG	chr11:64591661-64612041	Fluc_infected	TRIM14_infected	0.63463	0.362337	-0.808582	0.00925	0.314238	no	Fluc_infected vs TRIM14_infected
SIPA1L2	chr1:232533711-232651243	Fluc_infected	TRIM14_infected	2.71944	2.04785	-0.409201	0.00925	0.314238	no	Fluc_infected vs TRIM14_infected
GOLGA2P5	chr12:100550174-100567121	Fluc_infected	TRIM14_infected	0.729535	0.420147	-0.796082	0.0094	0.318515	no	Fluc_infected vs TRIM14_infected
C1QTNF2	chr5:159774774-159797648	Fluc_infected	TRIM14_infected	0.334975	0.125502	-1.41634	0.0096	0.323633	no	Fluc_infected vs TRIM14_infected
LIMA1	chr12:50569562-50677353	Fluc_infected	TRIM14_infected	73.2862	57.2842	-0.355405	0.0096	0.323633	no	Fluc_infected vs TRIM14_infected
LMCD1	chr3:8543510-8609806	Fluc_infected	TRIM14_infected	9.66954	12.9862	0.425456	0.0097	0.326172	no	Fluc_infected vs TRIM14_infected
JUP	chr17:39910858-39942964	Fluc_infected	TRIM14_infected	1.97052	1.31956	-0.578518	0.00975	0.326193	no	Fluc_infected vs TRIM14_infected
TRHDE	chr12:72647286-73059422	Fluc_infected	TRIM14_infected	3.68011	4.90974	0.415896	0.00975	0.326193	no	Fluc_infected vs TRIM14_infected
PLAG1	chr8:57073467-57123859	Fluc_infected	TRIM14_infected	0.643601	0.886433	0.461847	0.0098	0.327038	no	Fluc_infected vs TRIM14_infected
CLN8	chr8:1711869-1734736	Fluc_infected	TRIM14_infected	3.33801	4.35947	0.385165	0.01	0.330375	no	Fluc_infected vs TRIM14_infected
HAS2	chr8:122625270-122657564	Fluc_infected	TRIM14_infected	36.1886	46.2996	0.355463	0.00995	0.330375	no	Fluc_infected vs TRIM14_infected
MXD1	chr2:70142172-70170076	Fluc_infected	TRIM14_infected	1.92839	2.55359	0.405129	0.01005	0.330375	no	Fluc_infected vs TRIM14_infected
POU2F1	chr1:167190065-167396582	Fluc_infected	TRIM14_infected	2.31766	3.00106	0.372801	0.0101	0.330375	no	Fluc_infected vs TRIM14_infected
RHOD	chr11:66824288-66839488	Fluc_infected	TRIM14_infected	5.37063	3.50074	-0.617432	0.01005	0.330375	no	Fluc_infected vs TRIM14_infected
SERPINE1	chr7:100770369-100782547	Fluc_infected	TRIM14_infected	1077.21	1386.67	0.364323	0.00995	0.330375	no	Fluc_infected vs TRIM14_infected
TENM2	chr5:166711842-167691162	Fluc_infected	TRIM14_infected	35.7104	45.4761	0.348764	0.0101	0.330375	no	Fluc_infected vs TRIM14_infected
TPRG1L	chr1:3541555-3546694	Fluc_infected	TRIM14_infected	13.3827	17.4384	0.381901	0.01	0.330375	no	Fluc_infected vs TRIM14_infected
GNRH2	chr20:3024267-3026391	Fluc_infected	TRIM14_infected	1.67866	0	#NAME?	0.0102	0.332822	no	Fluc_infected vs TRIM14_infected
SCARF2	chr22:20778873-20792146	Fluc_infected	TRIM14_infected	34.4107	26.5092	-0.376362	0.01035	0.336057	no	Fluc_infected vs TRIM14_infected
SLC6A15	chr12:85253266-85306608	Fluc_infected	TRIM14_infected	0.846909	1.1836	0.482897	0.01035	0.336057	no	Fluc_infected vs TRIM14_infected
OBSCN	chr1:228391206-228566575	Fluc_infected	TRIM14_infected	0.517763	0.365735	-0.501494	0.01045	0.338472	no	Fluc_infected vs TRIM14_infected
PVRL4	chr1:161040780-161059385	Fluc_infected	TRIM14_infected	0.554142	0.30938	-0.840877	0.01055	0.340876	no	Fluc_infected vs TRIM14_infected
BOK	chr2:242483800-242513553	Fluc_infected	TRIM14_infected	16.6893	12.7777	-0.385293	0.01065	0.341601	no	Fluc_infected vs TRIM14_infected
IVL	chr1:152881038-152884362	Fluc_infected	TRIM14_infected	0.89172	1.46382	0.715079	0.01065	0.341601	no	Fluc_infected vs TRIM14_infected
PPM1K	chr4:89178760-89205983	Fluc_infected	TRIM14_infected	1.34691	1.79801	0.416751	0.0106	0.341601	no	Fluc_infected vs TRIM14_infected
LAMA5	chr20:60884120-60942368	Fluc_infected	TRIM14_infected	2.44291	1.82802	-0.41832	0.0107	0.342374	no	Fluc_infected vs TRIM14_infected
ATF3	chr1:212738675-212794119	Fluc_infected	TRIM14_infected	9.71105	7.35076	-0.401734	0.01075	0.343143	no	Fluc_infected vs TRIM14_infected
MED7	chr5:156565450-156569921	Fluc_infected	TRIM14_infected	16.8384	22.2291	0.4007	0.0108	0.343908	no	Fluc_infected vs TRIM14_infected
FHL2	chr2:105977282-106055230	Fluc_infected	TRIM14_infected	91.0145	70.6801	-0.364793	0.01095	0.347847	no	Fluc_infected vs TRIM14_infected
CDC42EP3	chr2:37869024-37899678	Fluc_infected	TRIM14_infected	42.8125	33.7274	-0.344114	0.011	0.34851	no	Fluc_infected vs TRIM14_infected
EZR	chr6:159186772-159240456	Fluc_infected	TRIM14_infected	136.817	107.689	-0.345374	0.01105	0.34851	no	Fluc_infected vs TRIM14_infected
PIM1	chr6:37137921-37143204	Fluc_infected	TRIM14_infected	24.9311	32.07	0.363276	0.01105	0.34851	no	Fluc_infected vs TRIM14_infected
CHIC1	chrX:72782983-72906937	Fluc_infected	TRIM14_infected	2.74607	3.56133	0.375047	0.0112	0.349809	no	Fluc_infected vs TRIM14_infected
KHDRBS3	chr8:136469715-136659848	Fluc_infected	TRIM14_infected	4.01219	2.92445	-0.456224	0.01125	0.349809	no	Fluc_infected vs TRIM14_infected
LCE2A	chr1:152670839-152671918	Fluc_infected	TRIM14_infected	0	0.611507	Inf	0.0112	0.349809	no	Fluc_infected vs TRIM14_infected
LCE3D	chr1:152551859-152552980	Fluc_infected	TRIM14_infected	0	0.526002	Inf	0.0112	0.349809	no	Fluc_infected vs TRIM14_infected
RPS24	chr10:79793517-79816571	Fluc_infected	TRIM14_infected	3639.84	4625.84	0.345843	0.0112	0.349809	no	Fluc_infected vs TRIM14_infected
ZNF219	chr14:21558204-21572863	Fluc_infected	TRIM14_infected	5.46159	3.90554	-0.4838	0.01125	0.349809	no	Fluc_infected vs TRIM14_infected
GBP3	chr1:89472359-89488549	Fluc_infected	TRIM14_infected	9.02275	6.96343	-0.373768	0.01135	0.35209	no	Fluc_infected vs TRIM14_infected
TNIP1	chr5:150409503-150467221	Fluc_infected	TRIM14_infected	37.1369	47.6294	0.358997	0.01155	0.357455	no	Fluc_infected vs TRIM14_infected
DAB1	chr1:57463578-58716211	Fluc_infected	TRIM14_infected	0.431515	0.217086	-0.991142	0.0116	0.358164	no	Fluc_infected vs TRIM14_infected
PPP2R5B	chr11:64692142-64703360	Fluc_infected	TRIM14_infected	8.12453	10.6251	0.38712	0.01165	0.358869	no	Fluc_infected vs TRIM14_infected
PLCD1	chr3:38048986-38071154	Fluc_infected	TRIM14_infected	8.22318	6.24281	-0.397501	0.0117	0.359571	no	Fluc_infected vs TRIM14_infected
ENPP2	chr8:120569316-120651106	Fluc_infected	TRIM14_infected	7.47132	9.78123	0.388653	0.01185	0.363336	no	Fluc_infected vs TRIM14_infected
LMAN1	chr18:56995055-57026508	Fluc_infected	TRIM14_infected	79.1468	100.612	0.346193	0.0119	0.364024	no	Fluc_infected vs TRIM14_infected
ZNF395	chr8:28203101-28243977	Fluc_infected	TRIM14_infected	13.628	17.3659	0.349681	0.01195	0.36471	no	Fluc_infected vs TRIM14_infected
ARL14	chr3:160394947-160396235	Fluc_infected	TRIM14_infected	0.760613	0.352745	-1.10854	0.01205	0.366071	no	Fluc_infected vs TRIM14_infected
SLIT3	chr5:168088737-168728133	Fluc_infected	TRIM14_infected	6.86746	5.38597	-0.350571	0.01205	0.366071	no	Fluc_infected vs TRIM14_infected
ATP13A3	chr3:194123402-194188968	Fluc_infected	TRIM14_infected	49.5985	62.8789	0.342281	0.0122	0.368089	no	Fluc_infected vs TRIM14_infected
RDH11	chr14:68143518-68162510	Fluc_infected	TRIM14_infected	29.6873	37.7032	0.344842	0.01215	0.368089	no	Fluc_infected vs TRIM14_infected
SOD2	chr6:160100148-160114353	Fluc_infected	TRIM14_infected	73.9237	96.0394	0.377589	0.0122	0.368089	no	Fluc_infected vs TRIM14_infected
MX2	chr21:42733949-42780869	Fluc_infected	TRIM14_infected	0.638502	0.96472	0.595419	0.01225	0.368756	no	Fluc_infected vs TRIM14_infected
ABCA7	chr19:1040101-1065570	Fluc_infected	TRIM14_infected	0.958709	0.641172	-0.58038	0.01235	0.37008	no	Fluc_infected vs TRIM14_infected
RPS6KA5	chr14:91337166-91526993	Fluc_infected	TRIM14_infected	5.58966	4.24687	-0.396361	0.01235	0.37008	no	Fluc_infected vs TRIM14_infected
COL13A1	chr10:71561643-71718904	Fluc_infected	TRIM14_infected	7.57021	5.78107	-0.388997	0.01245	0.371392	no	Fluc_infected vs TRIM14_infected
KREMEN2	chr16:3014216-3018384	Fluc_infected	TRIM14_infected	3.3763	2.18167	-0.630014	0.01245	0.371392	no	Fluc_infected vs TRIM14_infected
FBXO48	chr2:68689504-68694390	Fluc_infected	TRIM14_infected	1.08073	1.53173	0.503156	0.0129	0.383949	no	Fluc_infected vs TRIM14_infected
FCRLA	chr1:161676761-161684142	Fluc_infected	TRIM14_infected	0.499864	0.825402	0.72356	0.01295	0.384571	no	Fluc_infected vs TRIM14_infected
ZBTB39	chr12:57392616-57400297	Fluc_infected	TRIM14_infected	3.80915	4.93103	0.372418	0.013	0.385191	no	Fluc_infected vs TRIM14_infected
MYBL1	chr8:67474409-67525480	Fluc_infected	TRIM14_infected	60.0768	47.6845	-0.333288	0.01305	0.385807	no	Fluc_infected vs TRIM14_infected
MEX3B	chr15:82334118-82338484	Fluc_infected	TRIM14_infected	37.9896	29.9335	-0.343843	0.0132	0.389371	no	Fluc_infected vs TRIM14_infected
FAIM2	chr12:50260678-50297760	Fluc_infected	TRIM14_infected	0.367214	0.196586	-0.901465	0.01335	0.392918	no	Fluc_infected vs TRIM14_infected
KLHL30	chr2:239047362-239061547	Fluc_infected	TRIM14_infected	0.358111	0.149563	-1.25965	0.01345	0.394982	no	Fluc_infected vs TRIM14_infected
SAMD1	chr19:14199228-14201232	Fluc_infected	TRIM14_infected	24.623	18.7761	-0.39111	0.0135	0.395571	no	Fluc_infected vs TRIM14_infected
OSBP2	chr22:31090792-31303811	Fluc_infected	TRIM14_infected	1.70967	1.21469	-0.493125	0.01355	0.396158	no	Fluc_infected vs TRIM14_infected
KAL1	chrX:8496914-8700227	Fluc_infected	TRIM14_infected	0.268983	0.39942	0.570395	0.0136	0.396742	no	Fluc_infected vs TRIM14_infected
PTPLAD2	chr9:21006364-21031635	Fluc_infected	TRIM14_infected	2.02659	1.33025	-0.607355	0.0138	0.401689	no	Fluc_infected vs TRIM14_infected
GLIS3	chr9:3824127-4300035	Fluc_infected	TRIM14_infected	11.4903	14.5894	0.344513	0.01395	0.405163	no	Fluc_infected vs TRIM14_infected
ANKRD20A12P	chr1:142697420-142713605	Fluc_infected	TRIM14_infected	0.824161	0.5188	-0.667748	0.014	0.405395	no	Fluc_infected vs TRIM14_infected
HHAT	chr1:210501595-210849638	Fluc_infected	TRIM14_infected	2.80016	3.70765	0.404995	0.01405	0.405395	no	Fluc_infected vs TRIM14_infected
TNFAIP8L3	chr15:51348798-51397473	Fluc_infected	TRIM14_infected	0.504683	0.261859	-0.946588	0.01405	0.405395	no	Fluc_infected vs TRIM14_infected
FOXK1	chr7:4721929-4811074	Fluc_infected	TRIM14_infected	8.33032	10.5433	0.339877	0.0141	0.405951	no	Fluc_infected vs TRIM14_infected
LOC730101	chr6:52529198-52533951	Fluc_infected	TRIM14_infected	11.9695	9.38084	-0.351575	0.0142	0.407941	no	Fluc_infected vs TRIM14_infected
FUT1	chr19:49251267-49258647	Fluc_infected	TRIM14_infected	0.888586	0.579535	-0.616618	0.0144	0.411896	no	Fluc_infected vs TRIM14_infected
LOC645638	chr17:58160926-58165828	Fluc_infected	TRIM14_infected	0	0.443106	Inf	0.0144	0.411896	no	Fluc_infected vs TRIM14_infected
EPHA5	chr4:66185280-66535653	Fluc_infected	TRIM14_infected	0.483061	0.347453	-0.475388	0.0145	0.412969	no	Fluc_infected vs TRIM14_infected
IRS2	chr13:110406183-110438914	Fluc_infected	TRIM14_infected	13.8795	10.8982	-0.348869	0.0145	0.412969	no	Fluc_infected vs TRIM14_infected
RNF38	chr9:36336398-36401195	Fluc_infected	TRIM14_infected	11.5189	14.624	0.344333	0.01455	0.413502	no	Fluc_infected vs TRIM14_infected
TRIM16	chr17:15531279-15586193	Fluc_infected	TRIM14_infected	3.07274	4.1158	0.421648	0.0146	0.414032	no	Fluc_infected vs TRIM14_infected
CHD7	chr8:61591323-61780586	Fluc_infected	TRIM14_infected	2.14433	2.7329	0.349907	0.0147	0.414201	no	Fluc_infected vs TRIM14_infected
PTX3	chr3:156977531-157221415	Fluc_infected	TRIM14_infected	124.479	97.3888	-0.354074	0.0147	0.414201	no	Fluc_infected vs TRIM14_infected
SPSB1	chr1:9352940-9429590	Fluc_infected	TRIM14_infected	6.12712	8.02618	0.389503	0.0147	0.414201	no	Fluc_infected vs TRIM14_infected
CLDN1	chr3:190023489-190040235	Fluc_infected	TRIM14_infected	0.416495	0.243723	-0.773057	0.0149	0.415408	no	Fluc_infected vs TRIM14_infected
CRMP1	chr4:5822490-5894785	Fluc_infected	TRIM14_infected	1.41061	1.97144	0.482933	0.0149	0.415408	no	Fluc_infected vs TRIM14_infected
GALK1	chr17:73754017-73761280	Fluc_infected	TRIM14_infected	12.8919	9.59113	-0.426689	0.0148	0.415408	no	Fluc_infected vs TRIM14_infected
PDCD1LG2	chr9:5510544-5571282	Fluc_infected	TRIM14_infected	8.9363	11.4875	0.362313	0.01485	0.415408	no	Fluc_infected vs TRIM14_infected
ZNF665	chr19:53666551-53696619	Fluc_infected	TRIM14_infected	0.485326	0.304075	-0.674525	0.01485	0.415408	no	Fluc_infected vs TRIM14_infected
SARDH	chr9:136528683-136605077	Fluc_infected	TRIM14_infected	0.977847	0.597201	-0.711393	0.0151	0.420098	no	Fluc_infected vs TRIM14_infected
D2HGDH	chr2:242674029-242708231	Fluc_infected	TRIM14_infected	2.93854	2.02435	-0.537642	0.01515	0.420603	no	Fluc_infected vs TRIM14_infected
PLAT	chr8:42032235-42065194	Fluc_infected	TRIM14_infected	12.7651	9.95548	-0.358646	0.01555	0.430803	no	Fluc_infected vs TRIM14_infected
FHL1	chrX:135228860-135293518	Fluc_infected	TRIM14_infected	20.6485	16.2539	-0.345252	0.0157	0.432241	no	Fluc_infected vs TRIM14_infected
MGARP	chr4:140187316-140201492	Fluc_infected	TRIM14_infected	1.47619	0.864666	-0.771666	0.01565	0.432241	no	Fluc_infected vs TRIM14_infected
MYLK	chr3:123304402-123603149	Fluc_infected	TRIM14_infected	31.6507	24.5588	-0.366001	0.0157	0.432241	no	Fluc_infected vs TRIM14_infected
HIST1H3A	chr6:26020717-26021186	Fluc_infected	TRIM14_infected	0	0.831182	Inf	0.01585	0.432764	no	Fluc_infected vs TRIM14_infected
LGALS2	chr22:37966252-37976024	Fluc_infected	TRIM14_infected	0	0.321675	Inf	0.01585	0.432764	no	Fluc_infected vs TRIM14_infected
MIR4523	chr17:27717679-27717748	Fluc_infected	TRIM14_infected	0	11980.4	Inf	0.01585	0.432764	no	Fluc_infected vs TRIM14_infected
NPY	chr7:24323806-24331484	Fluc_infected	TRIM14_infected	0	0.415013	Inf	0.01585	0.432764	no	Fluc_infected vs TRIM14_infected
BNC2	chr9:16409500-16870786	Fluc_infected	TRIM14_infected	1.60638	2.05932	0.358354	0.01595	0.432812	no	Fluc_infected vs TRIM14_infected
FAM155A	chr13:107820878-108519460	Fluc_infected	TRIM14_infected	2.38909	1.79301	-0.41408	0.01595	0.432812	no	Fluc_infected vs TRIM14_infected
LUM	chr12:91497231-91505542	Fluc_infected	TRIM14_infected	2.56539	1.85081	-0.47102	0.0159	0.432812	no	Fluc_infected vs TRIM14_infected
DUSP5	chr10:112257624-112271302	Fluc_infected	TRIM14_infected	14.0099	10.9089	-0.360936	0.0161	0.434207	no	Fluc_infected vs TRIM14_infected
KANK3	chr19:8387467-8408146	Fluc_infected	TRIM14_infected	0.557368	0.197995	-1.49317	0.01605	0.434207	no	Fluc_infected vs TRIM14_infected
SMAD1	chr4:146402950-146480325	Fluc_infected	TRIM14_infected	8.327	10.69	0.360389	0.0161	0.434207	no	Fluc_infected vs TRIM14_infected
SOCS1	chr16:11348273-11350039	Fluc_infected	TRIM14_infected	5.13776	7.57888	0.560845	0.0162	0.436014	no	Fluc_infected vs TRIM14_infected
CACNA2D1	chr7:81579417-82073031	Fluc_infected	TRIM14_infected	2.38872	3.12004	0.385328	0.0163	0.436948	no	Fluc_infected vs TRIM14_infected
DNAJB5	chr9:34989637-34998430	Fluc_infected	TRIM14_infected	8.34972	10.7956	0.370645	0.0164	0.436948	no	Fluc_infected vs TRIM14_infected
LZTS1	chr8:20103675-20112803	Fluc_infected	TRIM14_infected	5.9873	4.62324	-0.373001	0.01635	0.436948	no	Fluc_infected vs TRIM14_infected
SLC9A3R1	chr17:72744750-72765499	Fluc_infected	TRIM14_infected	14.3187	11.1072	-0.366407	0.0164	0.436948	no	Fluc_infected vs TRIM14_infected
ZNF425	chr7:148799877-148823438	Fluc_infected	TRIM14_infected	0.795835	0.495529	-0.6835	0.0164	0.436948	no	Fluc_infected vs TRIM14_infected
HERC6	chr4:89299890-89364249	Fluc_infected	TRIM14_infected	0.931635	1.28406	0.462877	0.01645	0.437398	no	Fluc_infected vs TRIM14_infected
BNIP3	chr10:133781203-133795435	Fluc_infected	TRIM14_infected	136.463	170.844	0.324173	0.01665	0.439181	no	Fluc_infected vs TRIM14_infected
COL9A2	chr1:40766162-40782939	Fluc_infected	TRIM14_infected	1.64536	1.11894	-0.556274	0.01665	0.439181	no	Fluc_infected vs TRIM14_infected
LHFPL2	chr5:77781037-77944648	Fluc_infected	TRIM14_infected	19.6449	24.6882	0.329666	0.01665	0.439181	no	Fluc_infected vs TRIM14_infected
TRAF4	chr17:27071022-27077976	Fluc_infected	TRIM14_infected	11.7594	9.09578	-0.370547	0.0166	0.439181	no	Fluc_infected vs TRIM14_infected
ANXA2P2	chr9:33624222-33625532	Fluc_infected	TRIM14_infected	14.587	19.0194	0.382793	0.01675	0.440062	no	Fluc_infected vs TRIM14_infected
MT1B	chr16:56685810-56687116	Fluc_infected	TRIM14_infected	1.64976	19.0383	3.52858	0.01675	0.440062	no	Fluc_infected vs TRIM14_infected
APCDD1	chr18:10454624-10488698	Fluc_infected	TRIM14_infected	0.803573	0.471448	-0.76933	0.01685	0.440065	no	Fluc_infected vs TRIM14_infected
KIT	chr4:55524094-55606881	Fluc_infected	TRIM14_infected	3.36415	2.6133	-0.364372	0.01685	0.440065	no	Fluc_infected vs TRIM14_infected
ZNF804A	chr2:185463092-185804214	Fluc_infected	TRIM14_infected	0.308799	0.196235	-0.654089	0.0168	0.440065	no	Fluc_infected vs TRIM14_infected
LMNA	chr1:156052368-156109880	Fluc_infected	TRIM14_infected	223.55	175.872	-0.346076	0.0169	0.4405	no	Fluc_infected vs TRIM14_infected
FN3K	chr17:80693451-80709073	Fluc_infected	TRIM14_infected	0.833058	0.359561	-1.21218	0.01705	0.441796	no	Fluc_infected vs TRIM14_infected
KLHL4	chrX:86772714-86925050	Fluc_infected	TRIM14_infected	0.536728	0.855294	0.67223	0.01705	0.441796	no	Fluc_infected vs TRIM14_infected
SRPX	chrX:38008587-38080177	Fluc_infected	TRIM14_infected	11.3763	14.6408	0.363973	0.017	0.441796	no	Fluc_infected vs TRIM14_infected
CYP51A1	chr7:91741462-91764059	Fluc_infected	TRIM14_infected	34.7501	43.5685	0.326269	0.01715	0.443076	no	Fluc_infected vs TRIM14_infected
FAM196B	chr5:169064250-169510386	Fluc_infected	TRIM14_infected	16.7969	13.0681	-0.362152	0.0172	0.443076	no	Fluc_infected vs TRIM14_infected
FAT4	chr4:126237566-126414087	Fluc_infected	TRIM14_infected	0.384835	0.287427	-0.421045	0.0172	0.443076	no	Fluc_infected vs TRIM14_infected
FAM73A	chr1:78245308-78345225	Fluc_infected	TRIM14_infected	9.71682	12.2222	0.330948	0.01735	0.446071	no	Fluc_infected vs TRIM14_infected
HOXB9	chr17:46698518-46703835	Fluc_infected	TRIM14_infected	6.54663	8.46671	0.371048	0.01745	0.446903	no	Fluc_infected vs TRIM14_infected
MFSD6	chr2:191273080-191367041	Fluc_infected	TRIM14_infected	0.726468	0.511727	-0.505524	0.01745	0.446903	no	Fluc_infected vs TRIM14_infected
LOC152742	chr4:14113591-14141676	Fluc_infected	TRIM14_infected	1.78963	1.24498	-0.523535	0.01755	0.447277	no	Fluc_infected vs TRIM14_infected
MFSD1	chr3:158519714-158547508	Fluc_infected	TRIM14_infected	31.8743	40.2132	0.335277	0.0176	0.447277	no	Fluc_infected vs TRIM14_infected
PRPS1	chrX:106871653-106894256	Fluc_infected	TRIM14_infected	113.027	141.522	0.324359	0.0176	0.447277	no	Fluc_infected vs TRIM14_infected
RPS15	chr19:1438362-1440492	Fluc_infected	TRIM14_infected	1921.8	2410.21	0.326702	0.0176	0.447277	no	Fluc_infected vs TRIM14_infected
PDGFRA	chr4:55095263-55164412	Fluc_infected	TRIM14_infected	6.11302	4.84031	-0.336786	0.0177	0.448955	no	Fluc_infected vs TRIM14_infected
ARID5A	chr2:97202463-97218371	Fluc_infected	TRIM14_infected	4.51557	6.04039	0.419735	0.01775	0.449361	no	Fluc_infected vs TRIM14_infected
KIAA1024	chr15:79724857-79764642	Fluc_infected	TRIM14_infected	0.460154	0.640961	0.478121	0.01795	0.453555	no	Fluc_infected vs TRIM14_infected
FAM3C	chr7:120988904-121036422	Fluc_infected	TRIM14_infected	35.0519	43.8431	0.322856	0.0181	0.453874	no	Fluc_infected vs TRIM14_infected
FAS	chr10:90694830-90775542	Fluc_infected	TRIM14_infected	3.87834	2.61202	-0.570273	0.0181	0.453874	no	Fluc_infected vs TRIM14_infected
GAD1	chr2:171673199-171717659	Fluc_infected	TRIM14_infected	0.835478	0.45903	-0.864014	0.018	0.453874	no	Fluc_infected vs TRIM14_infected
MCM6	chr2:136597195-136634047	Fluc_infected	TRIM14_infected	30.0267	23.9762	-0.324642	0.01805	0.453874	no	Fluc_infected vs TRIM14_infected
MT1F	chr16:56691854-56693215	Fluc_infected	TRIM14_infected	127.414	176.621	0.471128	0.01815	0.454266	no	Fluc_infected vs TRIM14_infected
MIR100HG	chr11:121959810-122073770	Fluc_infected	TRIM14_infected	11.065	8.77333	-0.334807	0.0183	0.456291	no	Fluc_infected vs TRIM14_infected
DCHS1	chr11:6642557-6677074	Fluc_infected	TRIM14_infected	3.93351	3.09004	-0.348192	0.0183	0.456292	no	Fluc_infected vs TRIM14_infected
PLEKHG4B	chr5:140372-190087	Fluc_infected	TRIM14_infected	2.65459	3.37853	0.347904	0.01835	0.456677	no	Fluc_infected vs TRIM14_infected
WNT10B	chr12:49359122-49365641	Fluc_infected	TRIM14_infected	0.433049	0.168261	-1.36383	0.0184	0.45706	no	Fluc_infected vs TRIM14_infected
FADS1	chr11:61567096-61584529	Fluc_infected	TRIM14_infected	71.2608	88.8668	0.318535	0.01855	0.45906	no	Fluc_infected vs TRIM14_infected
FOXO4	chrX:70315998-70323384	Fluc_infected	TRIM14_infected	1.62616	2.21229	0.44407	0.01855	0.45906	no	Fluc_infected vs TRIM14_infected
NTF3	chr12:5541279-5604465	Fluc_infected	TRIM14_infected	1.74962	2.63377	0.590086	0.0187	0.460187	no	Fluc_infected vs TRIM14_infected
TNRC6A	chr16:24741048-24837547	Fluc_infected	TRIM14_infected	18.8208	23.5295	0.322139	0.0187	0.460187	no	Fluc_infected vs TRIM14_infected
TWIST1	chr7:19155090-19157295	Fluc_infected	TRIM14_infected	53.2861	42.262	-0.334396	0.01865	0.460187	no	Fluc_infected vs TRIM14_infected
LOC728392	chr17:5402746-5404319	Fluc_infected	TRIM14_infected	110.004	137.573	0.322638	0.0189	0.463383	no	Fluc_infected vs TRIM14_infected
PLOD2	chr3:145787227-145879282	Fluc_infected	TRIM14_infected	137.142	171.412	0.321796	0.0189	0.463383	no	Fluc_infected vs TRIM14_infected
SLC4A11	chr20:3208062-3219887	Fluc_infected	TRIM14_infected	1.21314	0.788639	-0.621306	0.01895	0.463749	no	Fluc_infected vs TRIM14_infected
LOC642846	chr12:9436252-9466684	Fluc_infected	TRIM14_infected	3.97401	3.00431	-0.403564	0.01915	0.467777	no	Fluc_infected vs TRIM14_infected
CCDC74B	chr2:130887195-130902707	Fluc_infected	TRIM14_infected	3.5671	2.42111	-0.559084	0.0192	0.468133	no	Fluc_infected vs TRIM14_infected
AKAP5	chr14:64932216-64941221	Fluc_infected	TRIM14_infected	1.14641	0.872075	-0.394605	0.0194	0.468182	no	Fluc_infected vs TRIM14_infected
EME2	chr16:1823228-1826239	Fluc_infected	TRIM14_infected	1.39482	0.653122	-1.09466	0.01945	0.468182	no	Fluc_infected vs TRIM14_infected
LAMP5	chr20:9495004-9511171	Fluc_infected	TRIM14_infected	0.478305	0.233823	-1.03252	0.01945	0.468182	no	Fluc_infected vs TRIM14_infected
NFIB	chr9:14081841-14398982	Fluc_infected	TRIM14_infected	2.27748	1.78207	-0.353887	0.01945	0.468182	no	Fluc_infected vs TRIM14_infected
PMM2	chr16:8891669-8943194	Fluc_infected	TRIM14_infected	32.4907	40.7128	0.325454	0.01935	0.468182	no	Fluc_infected vs TRIM14_infected
SOX4	chr6:21593971-21598849	Fluc_infected	TRIM14_infected	12.7238	16.0603	0.335973	0.0193	0.468182	no	Fluc_infected vs TRIM14_infected
TET3	chr2:74273449-74335302	Fluc_infected	TRIM14_infected	4.35141	5.48073	0.332886	0.01925	0.468182	no	Fluc_infected vs TRIM14_infected
NUP210	chr3:13357736-13461809	Fluc_infected	TRIM14_infected	1.20247	0.884456	-0.443135	0.01955	0.469733	no	Fluc_infected vs TRIM14_infected
EBF3	chr10:131633495-131762091	Fluc_infected	TRIM14_infected	0.388249	0.576706	0.570855	0.01965	0.46992	no	Fluc_infected vs TRIM14_infected
JPH2	chr20:42740336-42816218	Fluc_infected	TRIM14_infected	6.69518	5.14727	-0.379316	0.0197	0.46992	no	Fluc_infected vs TRIM14_infected
LOC401052	chr3:10048101-10052779	Fluc_infected	TRIM14_infected	0.405443	0.120562	-1.74973	0.0197	0.46992	no	Fluc_infected vs TRIM14_infected
ZC3H12A	chr1:37940118-37949978	Fluc_infected	TRIM14_infected	3.35603	4.47253	0.414333	0.0197	0.46992	no	Fluc_infected vs TRIM14_infected
FAM114A1	chr4:38869353-38947365	Fluc_infected	TRIM14_infected	12.9147	16.214	0.328228	0.01985	0.472645	no	Fluc_infected vs TRIM14_infected
IGF2R	chr6:160390130-160527583	Fluc_infected	TRIM14_infected	15.8118	19.64	0.31279	0.02	0.473656	no	Fluc_infected vs TRIM14_infected
MUC1	chr1:155158299-155162706	Fluc_infected	TRIM14_infected	1.81504	1.17532	-0.62695	0.02	0.473656	no	Fluc_infected vs TRIM14_infected
VKORC1	chr16:31102174-31106276	Fluc_infected	TRIM14_infected	74.8785	94.693	0.338707	0.02	0.473656	no	Fluc_infected vs TRIM14_infected
ZNF678	chr1:227751219-227850164	Fluc_infected	TRIM14_infected	1.90958	2.42159	0.342699	0.02015	0.476355	no	Fluc_infected vs TRIM14_infected
SREBF2	chr22:42229105-42302375	Fluc_infected	TRIM14_infected	30.9247	38.6198	0.320583	0.02025	0.477864	no	Fluc_infected vs TRIM14_infected
CORO2A	chr9:100883256-100954956	Fluc_infected	TRIM14_infected	1.43691	1.07886	-0.413464	0.0205	0.482901	no	Fluc_infected vs TRIM14_infected
C9orf3	chr9:97488950-97849500	Fluc_infected	TRIM14_infected	2.1498	1.58098	-0.443381	0.0206	0.482991	no	Fluc_infected vs TRIM14_infected
GSC	chr14:95234559-95236499	Fluc_infected	TRIM14_infected	3.79431	2.39585	-0.663302	0.02065	0.482991	no	Fluc_infected vs TRIM14_infected
SEMA3A	chr7:83587658-83824217	Fluc_infected	TRIM14_infected	4.54294	3.58748	-0.340653	0.0206	0.482991	no	Fluc_infected vs TRIM14_infected
TMEM45A	chr3:100211462-100296285	Fluc_infected	TRIM14_infected	6.71601	8.85035	0.39813	0.02065	0.482991	no	Fluc_infected vs TRIM14_infected
FAM173A	chr16:771141-776473	Fluc_infected	TRIM14_infected	12.5532	8.83442	-0.506846	0.0209	0.483166	no	Fluc_infected vs TRIM14_infected
FOXS1	chr20:30432102-30433420	Fluc_infected	TRIM14_infected	0.267372	0.767312	1.52097	0.02085	0.483166	no	Fluc_infected vs TRIM14_infected
GABARAPL1	chr12:10365488-10375724	Fluc_infected	TRIM14_infected	14.5	18.4412	0.346881	0.02075	0.483166	no	Fluc_infected vs TRIM14_infected
GXYLT1	chr12:42475647-42538673	Fluc_infected	TRIM14_infected	12.9875	16.1799	0.31707	0.02085	0.483166	no	Fluc_infected vs TRIM14_infected
HOXC13	chr12:54329111-54340328	Fluc_infected	TRIM14_infected	0.55658	0.260667	-1.09438	0.0208	0.483166	no	Fluc_infected vs TRIM14_infected
NGFR	chr17:47572654-47592382	Fluc_infected	TRIM14_infected	1.3789	0.950364	-0.536964	0.02095	0.483166	no	Fluc_infected vs TRIM14_infected
NRN1	chr6:5998232-6007633	Fluc_infected	TRIM14_infected	9.2337	11.8784	0.363355	0.0209	0.483166	no	Fluc_infected vs TRIM14_infected
TOR3A	chr1:179051111-179065129	Fluc_infected	TRIM14_infected	16.9451	13.3568	-0.343294	0.02095	0.483166	no	Fluc_infected vs TRIM14_infected
AMMECR1	chrX:109437413-109699562	Fluc_infected	TRIM14_infected	11.0385	13.8283	0.325081	0.02105	0.484627	no	Fluc_infected vs TRIM14_infected
FABP5	chr8:82192717-82197012	Fluc_infected	TRIM14_infected	81.3641	103.59	0.348418	0.0211	0.484933	no	Fluc_infected vs TRIM14_infected
GNAI1	chr7:79764139-79848725	Fluc_infected	TRIM14_infected	11.3255	9.01275	-0.329535	0.02125	0.486688	no	Fluc_infected vs TRIM14_infected
MAST4	chr5:65892175-66465423	Fluc_infected	TRIM14_infected	1.18114	0.477272	-1.3073	0.02125	0.486688	no	Fluc_infected vs TRIM14_infected
CCDC147	chr10:106113521-106214848	Fluc_infected	TRIM14_infected	0.446561	0.649912	0.541385	0.02135	0.486749	no	Fluc_infected vs TRIM14_infected
KGFLP1	chr9:46687556-46746820	Fluc_infected	TRIM14_infected	0.204255	0.370454	0.858927	0.0214	0.486749	no	Fluc_infected vs TRIM14_infected
PDE4D	chr5:58264865-59843484	Fluc_infected	TRIM14_infected	5.14289	4.07904	-0.334348	0.0213	0.486749	no	Fluc_infected vs TRIM14_infected
SULT4A1	chr22:44220386-44258378	Fluc_infected	TRIM14_infected	0.47277	0.771156	0.705884	0.0214	0.486749	no	Fluc_infected vs TRIM14_infected
ANPEP	chr15:90328125-90358072	Fluc_infected	TRIM14_infected	14.841	18.6817	0.332041	0.0216	0.487106	no	Fluc_infected vs TRIM14_infected
SLC39A10	chr2:196521531-196602426	Fluc_infected	TRIM14_infected	9.6886	12.0947	0.320012	0.0215	0.487106	no	Fluc_infected vs TRIM14_infected
SLC52A1	chr17:4935896-4938727	Fluc_infected	TRIM14_infected	0.881489	0.483688	-0.865866	0.02155	0.487106	no	Fluc_infected vs TRIM14_infected
TOMM6	chr6:41755180-41757634	Fluc_infected	TRIM14_infected	82.8769	104.86	0.339429	0.02155	0.487106	no	Fluc_infected vs TRIM14_infected
ZDHHC23	chr3:113666747-113681827	Fluc_infected	TRIM14_infected	0.571636	0.375969	-0.604485	0.0216	0.487106	no	Fluc_infected vs TRIM14_infected
ZNF652	chr17:47366567-47439835	Fluc_infected	TRIM14_infected	2.34662	2.95112	0.330678	0.0217	0.488527	no	Fluc_infected vs TRIM14_infected
B3GNT5	chr3:182895830-183145855	Fluc_infected	TRIM14_infected	3.40966	4.35433	0.352823	0.0218	0.489403	no	Fluc_infected vs TRIM14_infected
BCL6	chr3:187416046-187463513	Fluc_infected	TRIM14_infected	6.61875	5.17552	-0.354854	0.02185	0.489403	no	Fluc_infected vs TRIM14_infected
SAMD4A	chr14:55034329-55260033	Fluc_infected	TRIM14_infected	9.94114	12.4049	0.319426	0.02185	0.489403	no	Fluc_infected vs TRIM14_infected
FAM8A1	chr6:17600517-17611950	Fluc_infected	TRIM14_infected	6.92592	5.50733	-0.330654	0.0219	0.489693	no	Fluc_infected vs TRIM14_infected
KBTBD8	chr3:67048726-67061632	Fluc_infected	TRIM14_infected	1.70514	2.21171	0.375273	0.02195	0.489982	no	Fluc_infected vs TRIM14_infected
PTPRR	chr12:71031852-71314584	Fluc_infected	TRIM14_infected	0.792921	1.13791	0.521143	0.022	0.49027	no	Fluc_infected vs TRIM14_infected
SRPRB	chr3:133502876-133540336	Fluc_infected	TRIM14_infected	28.4277	35.4693	0.319274	0.02205	0.490557	no	Fluc_infected vs TRIM14_infected
TUBA1A	chr12:49578577-49583107	Fluc_infected	TRIM14_infected	128.255	159.98	0.318881	0.02245	0.498616	no	Fluc_infected vs TRIM14_infected
CADM4	chr19:44126521-44143991	Fluc_infected	TRIM14_infected	3.87368	2.84574	-0.4449	0.0227	0.499136	no	Fluc_infected vs TRIM14_infected
FLOT2	chr17:27206356-27224715	Fluc_infected	TRIM14_infected	22.0605	17.5325	-0.331435	0.0226	0.499136	no	Fluc_infected vs TRIM14_infected
PKIG	chr20:43160435-43247678	Fluc_infected	TRIM14_infected	55.1391	69.1729	0.327133	0.0226	0.499136	no	Fluc_infected vs TRIM14_infected
RPS26	chr12:56435685-56438007	Fluc_infected	TRIM14_infected	430.846	537.579	0.319304	0.0226	0.499136	no	Fluc_infected vs TRIM14_infected
SPATA18	chr4:52917592-52963458	Fluc_infected	TRIM14_infected	0.327439	0.198416	-0.722695	0.0227	0.499136	no	Fluc_infected vs TRIM14_infected
TMEM245	chr9:111777414-111882225	Fluc_infected	TRIM14_infected	26.1784	32.3727	0.306398	0.0227	0.499136	no	Fluc_infected vs TRIM14_infected
AGPAT4	chr6:161551056-161695107	Fluc_infected	TRIM14_infected	1.6068	2.06031	0.358665	0.02305	0.500174	no	Fluc_infected vs TRIM14_infected
CASZ1	chr1:10696665-10856733	Fluc_infected	TRIM14_infected	1.1881	0.816225	-0.541617	0.02285	0.500174	no	Fluc_infected vs TRIM14_infected
MIA3	chr1:222791443-222841351	Fluc_infected	TRIM14_infected	10.7889	13.3817	0.310716	0.02305	0.500174	no	Fluc_infected vs TRIM14_infected
S100A6	chr1:153507075-153508717	Fluc_infected	TRIM14_infected	134.242	105.893	-0.342236	0.023	0.500174	no	Fluc_infected vs TRIM14_infected
SAC3D1	chr11:64808375-64826009	Fluc_infected	TRIM14_infected	33.3323	25.8454	-0.367011	0.023	0.500174	no	Fluc_infected vs TRIM14_infected
SIK1	chr21:44834397-44847002	Fluc_infected	TRIM14_infected	8.54969	10.8127	0.338777	0.02305	0.500174	no	Fluc_infected vs TRIM14_infected
SPAG4	chr20:34203808-34208965	Fluc_infected	TRIM14_infected	0.790502	1.38311	0.80708	0.02285	0.500174	no	Fluc_infected vs TRIM14_infected
TRIM56	chr7:100728785-100733889	Fluc_infected	TRIM14_infected	11.2991	8.90649	-0.343284	0.02305	0.500174	no	Fluc_infected vs TRIM14_infected
AGPAT2	chr9:139567594-139581911	Fluc_infected	TRIM14_infected	40.568	32.2439	-0.331314	0.02325	0.501221	no	Fluc_infected vs TRIM14_infected
LACE1	chr6:108616097-108844251	Fluc_infected	TRIM14_infected	1.65311	2.25379	0.447171	0.0232	0.501221	no	Fluc_infected vs TRIM14_infected
NRBF2	chr10:64893006-64914786	Fluc_infected	TRIM14_infected	16.5745	20.8492	0.331028	0.0232	0.501221	no	Fluc_infected vs TRIM14_infected
SH3RF3	chr2:109743783-110262207	Fluc_infected	TRIM14_infected	3.72888	2.87711	-0.374123	0.02325	0.501221	no	Fluc_infected vs TRIM14_infected
MAP3K14	chr17:43325302-43394414	Fluc_infected	TRIM14_infected	11.1325	8.86239	-0.329016	0.02335	0.50174	no	Fluc_infected vs TRIM14_infected
SGK1	chr6:134490383-134639196	Fluc_infected	TRIM14_infected	171.879	138.7	-0.309417	0.02335	0.50174	no	Fluc_infected vs TRIM14_infected
LONRF1	chr8:12579405-12612992	Fluc_infected	TRIM14_infected	4.70319	5.96942	0.343953	0.02355	0.505216	no	Fluc_infected vs TRIM14_infected
PLEKHA1	chr10:124134093-124191871	Fluc_infected	TRIM14_infected	7.63468	9.58589	0.328344	0.0237	0.50761	no	Fluc_infected vs TRIM14_infected
ZBTB34	chr9:129622943-129648156	Fluc_infected	TRIM14_infected	4.25252	5.36996	0.336593	0.02375	0.507858	no	Fluc_infected vs TRIM14_infected
ADC	chr1:33546713-33585995	Fluc_infected	TRIM14_infected	0.815076	1.27938	0.650444	0.0241	0.507945	no	Fluc_infected vs TRIM14_infected
BMP4	chr14:54416454-54423554	Fluc_infected	TRIM14_infected	0.632815	0.324125	-0.965233	0.0239	0.507945	no	Fluc_infected vs TRIM14_infected
FAM111B	chr11:58874657-58894888	Fluc_infected	TRIM14_infected	18.3241	14.6447	-0.323364	0.02385	0.507945	no	Fluc_infected vs TRIM14_infected
HBEGF	chr5:139712427-139726188	Fluc_infected	TRIM14_infected	17.9495	22.3925	0.319068	0.02405	0.507945	no	Fluc_infected vs TRIM14_infected
IRAK4	chr12:44152746-44183346	Fluc_infected	TRIM14_infected	3.45261	4.3776	0.342454	0.02405	0.507945	no	Fluc_infected vs TRIM14_infected
NEIL1	chr15:75639330-75647592	Fluc_infected	TRIM14_infected	0.536498	0.221378	-1.27706	0.0238	0.507945	no	Fluc_infected vs TRIM14_infected
SELM	chr22:31500762-31503551	Fluc_infected	TRIM14_infected	84.5513	107.633	0.348222	0.0241	0.507945	no	Fluc_infected vs TRIM14_infected
STARD8	chrX:67867510-67945684	Fluc_infected	TRIM14_infected	2.29404	1.7398	-0.398974	0.02395	0.507945	no	Fluc_infected vs TRIM14_infected
ZNF185	chrX:152082985-152142025	Fluc_infected	TRIM14_infected	6.6483	5.17969	-0.36012	0.02395	0.507945	no	Fluc_infected vs TRIM14_infected
PGRMC2	chr4:129190391-129209984	Fluc_infected	TRIM14_infected	28.4468	35.3316	0.312692	0.02415	0.508188	no	Fluc_infected vs TRIM14_infected
SPRED2	chr2:65537984-65659656	Fluc_infected	TRIM14_infected	11.5064	14.376	0.321226	0.0242	0.508431	no	Fluc_infected vs TRIM14_infected
MT1A	chr16:56672577-56673999	Fluc_infected	TRIM14_infected	9.11604	24.897	1.44949	0.02465	0.516244	no	Fluc_infected vs TRIM14_infected
SIM1	chr6:100836749-100911551	Fluc_infected	TRIM14_infected	0.580229	0.39525	-0.553857	0.02465	0.516244	no	Fluc_infected vs TRIM14_infected
LPAR5	chr12:6728000-6745297	Fluc_infected	TRIM14_infected	0.391391	0.165726	-1.23981	0.02485	0.516341	no	Fluc_infected vs TRIM14_infected
MRPL32	chr7:42971938-42977453	Fluc_infected	TRIM14_infected	76.3007	95.6476	0.326032	0.02475	0.516341	no	Fluc_infected vs TRIM14_infected
SH3GL3	chr15:84116090-84287493	Fluc_infected	TRIM14_infected	4.88634	6.34491	0.376846	0.0248	0.516341	no	Fluc_infected vs TRIM14_infected
SLC25A4	chr4:186064416-186071538	Fluc_infected	TRIM14_infected	2.36628	1.82889	-0.37165	0.02485	0.516341	no	Fluc_infected vs TRIM14_infected
SLC2A13	chr12:40148822-40499661	Fluc_infected	TRIM14_infected	1.02385	1.3217	0.368391	0.0248	0.516341	no	Fluc_infected vs TRIM14_infected
CPEB4	chr5:173315330-173387313	Fluc_infected	TRIM14_infected	3.65047	4.57986	0.32722	0.02495	0.517019	no	Fluc_infected vs TRIM14_infected
IQCH-AS1	chr15:67493012-67819641	Fluc_infected	TRIM14_infected	0.295492	3.22715	3.44907	0.025	0.517019	no	Fluc_infected vs TRIM14_infected
TINCR	chr19:5558177-5568005	Fluc_infected	TRIM14_infected	0.507414	0.303838	-0.739861	0.025	0.517019	no	Fluc_infected vs TRIM14_infected
ZFP36L1	chr14:69254371-69262960	Fluc_infected	TRIM14_infected	40.0031	49.5634	0.309162	0.02515	0.519308	no	Fluc_infected vs TRIM14_infected
FAT3	chr11:92085261-92629635	Fluc_infected	TRIM14_infected	2.66248	2.14276	-0.313297	0.0253	0.52159	no	Fluc_infected vs TRIM14_infected
EMID1	chr22:29601900-29655586	Fluc_infected	TRIM14_infected	0.792549	0.438795	-0.852953	0.02535	0.521807	no	Fluc_infected vs TRIM14_infected
LMBR1L	chr12:49490922-49504680	Fluc_infected	TRIM14_infected	7.58702	9.77002	0.364827	0.02545	0.522453	no	Fluc_infected vs TRIM14_infected
PAX6	chr11:31806339-31908587	Fluc_infected	TRIM14_infected	0.603614	0.795892	0.398946	0.0255	0.522453	no	Fluc_infected vs TRIM14_infected
ST3GAL5	chr2:86066270-86116157	Fluc_infected	TRIM14_infected	17.0118	13.5702	-0.326093	0.0255	0.522453	no	Fluc_infected vs TRIM14_infected
PRSS12	chr4:119201192-119273922	Fluc_infected	TRIM14_infected	4.02037	3.16558	-0.34486	0.0256	0.52369	no	Fluc_infected vs TRIM14_infected
AVPI1	chr10:99437180-99447015	Fluc_infected	TRIM14_infected	7.30345	5.39802	-0.436147	0.02565	0.523902	no	Fluc_infected vs TRIM14_infected
ANKRD9	chr14:102973197-102976128	Fluc_infected	TRIM14_infected	9.23611	6.6489	-0.474171	0.02585	0.527172	no	Fluc_infected vs TRIM14_infected
EDNRA	chr4:148402068-148466106	Fluc_infected	TRIM14_infected	0.313786	0.4617	0.557177	0.02595	0.527788	no	Fluc_infected vs TRIM14_infected
[truncated: 289 more rows]
